# Supplementary material for: 2-O-Monoalkyl isosorbide ethers with C8, C10, C12 and C14 chain lengths
Source: Acta Crystallogr E Crystallogr Commun. 2020 May 29;76(Pt 6):924–8. doi: 10.1107/S2056989020006647 (PMC7274014; doi:10.1107/S2056989020006647)
Supplement: Supplementary file 1 [file e-76-00924-sup1.cif]

##############################################################################
#                                                                            #
# This CIF contains the data in a paper accepted for publication in          #
# Acta Crystallographica Section E. It conforms to the requirements of       #
# Notes for Authors for Acta Crystallographica Section E, and has been       #
# peer reviewed under the auspices of the IUCr Commission on Journals.       #
#                                                                            #
# Full details of the Crystallographic Information File format               #
# are given in the paper "The Crystallographic Information File (CIF):       #
# a New Standard Archive File for Crystallography" by S. R. Hall, F. H.      #
# Allen and I. D. Brown [Acta Cryst. (1991), A47, 655-685].                  #
#                                                                            #
# The current version of the core CIF dictionary is obtainable from          #
# ftp://ftp.iucr.org/pub/cif_core.dic.                                       #
#                                                                            #
# Software is freely available for graphical display of the structure(s)     #
# in this CIF. For information consult the CIF software page                 #
# http://www.iucr.org/resources/cif/software.                                #
#                                                                            #
# This file may be used for bona fide research purposes within the           #
# scientific community so long as proper attribution is given to the journal # 
# article from which it was obtained.                                        #
#                                                                            #
##############################################################################
data_iso-c8
_audit_creation_method
;
Olex2 1.3
(compiled 2020.02.04 svn.rd84adfe8 for OlexSys, GUI svn.r6032)
;
_journal_date_recd_electronic     2020-05-07
_journal_date_accepted     2020-05-18
_journal_name_full     'Acta Crystallographica, Section E'
_journal_year     2020
_journal_volume     76
_journal_issue      6
_journal_page_first     924
_journal_page_last     928
_journal_paper_category     GO
_journal_paper_doi     10.1107/S2056989020006647
_journal_coeditor_code     ZQ2253
_publ_contact_author_name     'Felix Geburtig'
_publ_contact_author_address
;
Universit\"at Hamburg
Martin-Luther-King-Platz 6
20146 Hamburg
Germany
;
_publ_contact_author_email     'felix.geburtig@chemie.uni-hamburg.de'
_publ_contact_author_fax     ?
_publ_contact_author_phone     ?
_publ_section_title
;
2-<i>O</i>-Monoalkyl isosorbide ethers with C8, C10, C12 and C14 chain lengths
;
_publ_section_title_footnote     .
loop_
    _publ_author_name
    _publ_author_footnote
    _publ_author_address
    'Geburtig, Felix' .
;
Universit\"at Hamburg
Martin-Luther-King-Platz 6
20146 Hamburg
Germany
;
    'Vill, Volkmar' .
;
Universit\"at Hamburg
Martin-Luther-King-Platz 6
20146 Hamburg
Germany
;
_publ_section_synopsis
;
The crystal structures of 2-<i>O</i>-monooctyl isosorbide, 2-<i>O</i>-monodecyl
isosorbide, 2-<i>O</i>-monododecyl isosorbide and 2-<i>O</i>-monotetradecyl
isosorbide are reported. All four compounds crystallize in the chiral space
group <i>P</i>2~1~.
;
_chemical_name_systematic
;
6-(Octyloxy)hexahydrofuro[3,2-<i>b</i>]furan-3-ol
;
_chemical_name_common     ?
_chemical_formula_moiety     'C14 H26 O4'
_chemical_formula_sum     'C14 H26 O4'
_chemical_formula_iupac     'C14 H26 O4'
_chemical_formula_weight     258.35
_chemical_melting_point     ?
_chemical_absolute_configuration     syn
_space_group_crystal_system     monoclinic
_space_group_name_H-M_alt     'P 1 21 1'
_space_group_name_Hall     'P 2yb'
loop_
    _space_group_symop_operation_xyz
    'x, y, z'
    '-x, y+1/2, -z'
_cell_length_a     7.0008(13)
_cell_length_b     5.5112(10)
_cell_length_c     18.544(3)
_cell_angle_alpha     90
_cell_angle_beta     100.155(4)
_cell_angle_gamma     90
_cell_volume     704.3(2)
_cell_formula_units_Z     2
_cell_measurement_reflns_used     5399
_cell_measurement_theta_min     2.97
_cell_measurement_theta_max     27.71
_cell_measurement_temperature     100
_exptl_crystal_description     plate
_exptl_crystal_colour     colourless
_exptl_crystal_size_max     0.29
_exptl_crystal_size_mid     0.145
_exptl_crystal_size_min     0.05
_exptl_crystal_density_diffrn     1.218
_exptl_crystal_density_meas     ?
_exptl_crystal_density_method     ?
_exptl_crystal_F_000     284
loop_
    _exptl_crystal_face_index_h
    _exptl_crystal_face_index_k
    _exptl_crystal_face_index_l
    _exptl_crystal_face_perp_dist
    0.00 -1.00 0.00 0.1450
    0.00 1.00 0.00 0.1400
    1.00 0.00 -1.00 0.0700
    -1.00 0.00 1.00 0.0380
    0.00 0.00 -1.00 0.0250
    0.00 0.00 1.00 0.0050
_exptl_absorpt_coefficient_mu     0.087
_exptl_absorpt_correction_type     numerical
_exptl_absorpt_process_details
;
(SADABS; Bruker, 2016)
;
_exptl_absorpt_correction_T_min     0.604
_exptl_absorpt_correction_T_max     0.746
_diffrn_ambient_temperature     100.15
_diffrn_source     ?
_diffrn_radiation_type     MoK\a
_diffrn_radiation_wavelength     0.71073
_diffrn_measurement_device_type     'Bruker APEXII CCD'
_diffrn_measurement_device     'three-circle diffractometer'
_diffrn_measurement_method     '\f and \w scans'
_diffrn_detector_area_resol_mean     8.3
_diffrn_reflns_number     16451
_diffrn_reflns_av_R_equivalents     0.0478
_diffrn_reflns_av_unetI/netI     0.0381
_diffrn_reflns_theta_min     2.231
_diffrn_reflns_theta_max     28.340
_diffrn_reflns_theta_full     25.242
_diffrn_measured_fraction_theta_max     0.996
_diffrn_measured_fraction_theta_full     0.998
_diffrn_reflns_limit_h_min     -9
_diffrn_reflns_limit_h_max     9
_diffrn_reflns_limit_k_min     -7
_diffrn_reflns_limit_k_max     7
_diffrn_reflns_limit_l_min     -24
_diffrn_reflns_limit_l_max     24
_refine_special_details     ?
_reflns_number_total     3491
_reflns_number_gt     3128
_reflns_threshold_expression     'I > 2\s(I)'
_refine_ls_structure_factor_coef     Fsqd
_refine_ls_matrix_type     full
_refine_ls_R_factor_all     0.0493
_refine_ls_R_factor_gt     0.0422
_refine_ls_wR_factor_gt     0.1062
_refine_ls_wR_factor_ref     0.1099
_refine_ls_goodness_of_fit_ref     1.101
_refine_ls_restrained_S_all     1.100
_refine_ls_number_reflns     3491
_refine_ls_number_parameters     167
_refine_ls_number_restraints     1
_refine_ls_hydrogen_treatment     mixed
_refine_ls_weighting_scheme     calc
_refine_ls_weighting_details
              'w=1/[\s^2^(Fo^2^)+(0.0584P)^2^+0.0928P] where P=(Fo^2^+2Fc^2^)/3'
_atom_sites_solution_hydrogens     mixed
_atom_sites_solution_primary     dual
_atom_sites_solution_secondary     ?
_refine_ls_shift/su_max     0.000
_refine_ls_shift/su_mean     0.000
_refine_diff_density_max     0.288
_refine_diff_density_min     -0.220
_refine_ls_extinction_method     none
_refine_ls_extinction_coef     .
_refine_ls_abs_structure_details
;
Flack <i>x</i> determined using 1274 quotients
[(<i>I</i>^+^)-(<i>I</i>^-^)]/[(<i>I</i>^+^)+(<i>I</i>^-^)]
(Parsons <i>et al.</i>,  2013)
;
_refine_ls_abs_structure_Flack     -0.7(5)
loop_
    _atom_type_symbol
    _atom_type_description
    _atom_type_scat_dispersion_real
    _atom_type_scat_dispersion_imag
    _atom_type_scat_source
    'C' 'C' 0.0033 0.0016
                         'International Tables Vol C Tables 4.2.6.8 and 6.1.1.4'
    'H' 'H' 0.0000 0.0000
                         'International Tables Vol C Tables 4.2.6.8 and 6.1.1.4'
    'O' 'O' 0.0106 0.0060
                         'International Tables Vol C Tables 4.2.6.8 and 6.1.1.4'
_computing_data_collection
;
<i>BlS</i> (Bruker, 2016)
;
_computing_cell_refinement
;
SAINT (Bruker, 2019)
;
_computing_data_reduction
;
SAINT (Bruker, 2019)
;
_computing_structure_solution
;
<i>SHELXT2014/5</i> (Sheldrick, 2015a)
;
_computing_structure_refinement
;
<i>SHELXL2018/3</i> (Sheldrick, 2015b)
;
_computing_molecular_graphics
;
<i>OLEX2</i> (Dolomanov <i>et al.</i>,  2009)
;
_computing_publication_material
;
<i>OLEX2</i> (Dolomanov <i>et al.</i>,  2009)
;
loop_
    _atom_site_type_symbol
    _atom_site_label
    _atom_site_fract_x
    _atom_site_fract_y
    _atom_site_fract_z
    _atom_site_U_iso_or_equiv
    _atom_site_adp_type
    _atom_site_calc_flag
    _atom_site_occupancy
    _atom_site_disorder_assembly
    _atom_site_disorder_group
    O O4 -0.3146(2) 1.1240(3) 0.46449(9) 0.0206(4) Uani d 1 . .
    H H4 -0.204(4) 1.202(6) 0.4671(15) 0.031 Uiso d 1 . .
    O O3 -0.2626(2) 1.1015(3) 0.66173(9) 0.0223(4) Uani d 1 . .
    C C6 -0.3112(3) 1.2324(5) 0.59462(13) 0.0202(5) Uani d 1 . .
    H H6A -0.211534 1.356261 0.590200 0.024 Uiso calc 1 . .
    H H6B -0.438754 1.313362 0.591209 0.024 Uiso calc 1 . .
    C C5 -0.3178(3) 1.0391(4) 0.53597(12) 0.0175(5) Uani d 1 . .
    H H5 -0.439886 0.943600 0.534571 0.021 Uiso calc 1 . .
    C C4 -0.1475(3) 0.8769(4) 0.56869(12) 0.0162(4) Uani d 1 . .
    H H4A -0.167151 0.705588 0.551189 0.019 Uiso calc 1 . .
    O O1 0.0336(2) 0.9757(3) 0.55443(8) 0.0173(3) Uani d 1 . .
    C C1 0.1401(3) 1.0801(4) 0.62113(12) 0.0184(5) Uani d 1 . .
    H H1A 0.112653 1.255842 0.623537 0.022 Uiso calc 1 . .
    H H1B 0.281444 1.057319 0.623838 0.022 Uiso calc 1 . .
    C C2 0.0702(3) 0.9457(4) 0.68292(12) 0.0178(5) Uani d 1 . .
    H H2 0.083366 1.047420 0.728187 0.021 Uiso calc 1 . .
    C C3 -0.1426(3) 0.8969(4) 0.65068(12) 0.0172(4) Uani d 1 . .
    H H3 -0.189743 0.744399 0.670946 0.021 Uiso calc 1 . .
    O O2 0.1583(2) 0.7144(3) 0.69783(9) 0.0196(4) Uani d 1 . .
    C C7 0.3524(3) 0.7307(5) 0.73806(13) 0.0224(5) Uani d 1 . .
    H H7A 0.355169 0.837569 0.781134 0.027 Uiso calc 1 . .
    H H7B 0.438704 0.801247 0.706650 0.027 Uiso calc 1 . .
    C C8 0.4223(3) 0.4806(5) 0.76282(13) 0.0207(5) Uani d 1 . .
    H H8A 0.421057 0.375583 0.719426 0.025 Uiso calc 1 . .
    H H8B 0.332855 0.409170 0.792837 0.025 Uiso calc 1 . .
    C C9 0.6279(3) 0.4879(5) 0.80782(13) 0.0217(5) Uani d 1 . .
    H H9A 0.716491 0.559354 0.777433 0.026 Uiso calc 1 . .
    H H9B 0.628485 0.595407 0.850628 0.026 Uiso calc 1 . .
    C C10 0.7051(3) 0.2392(5) 0.83484(12) 0.0197(5) Uani d 1 . .
    H H10A 0.625967 0.175594 0.869914 0.024 Uiso calc 1 . .
    H H10B 0.691287 0.126099 0.792767 0.024 Uiso calc 1 . .
    C C11 0.9172(3) 0.2475(5) 0.87199(13) 0.0207(5) Uani d 1 . .
    H H11A 0.994196 0.323853 0.838152 0.025 Uiso calc 1 . .
    H H11B 0.928797 0.351471 0.916094 0.025 Uiso calc 1 . .
    C C12 1.0032(3) -0.0002(4) 0.89449(13) 0.0205(5) Uani d 1 . .
    H H12A 0.997027 -0.102242 0.850206 0.025 Uiso calc 1 . .
    H H12B 0.923641 -0.079522 0.926877 0.025 Uiso calc 1 . .
    C C13 1.2132(3) 0.0131(5) 0.93423(13) 0.0234(5) Uani d 1 . .
    H H13A 1.290702 0.102721 0.903187 0.028 Uiso calc 1 . .
    H H13B 1.217835 0.106071 0.980190 0.028 Uiso calc 1 . .
    C C14 1.3052(4) -0.2343(5) 0.95257(15) 0.0286(6) Uani d 1 . .
    H H14A 1.306695 -0.324955 0.907209 0.043 Uiso calc 1 . .
    H H14B 1.229830 -0.324164 0.983527 0.043 Uiso calc 1 . .
    H H14C 1.438497 -0.213184 0.978793 0.043 Uiso calc 1 . .
loop_
    _atom_site_aniso_label
    _atom_site_aniso_U_11
    _atom_site_aniso_U_22
    _atom_site_aniso_U_33
    _atom_site_aniso_U_12
    _atom_site_aniso_U_13
    _atom_site_aniso_U_23
    O4 0.0132(7) 0.0254(9) 0.0228(8) -0.0035(7) 0.0025(6) 0.0041(7)
    O3 0.0213(8) 0.0237(9) 0.0231(9) 0.0053(7) 0.0074(6) -0.0009(7)
    C6 0.0159(10) 0.0189(11) 0.0264(12) 0.0016(9) 0.0056(8) 0.0013(10)
    C5 0.0129(9) 0.0176(11) 0.0223(11) -0.0009(8) 0.0040(8) 0.0014(9)
    C4 0.0142(10) 0.0113(9) 0.0237(11) -0.0013(8) 0.0053(8) 0.0014(8)
    O1 0.0127(7) 0.0192(8) 0.0208(8) -0.0004(6) 0.0052(6) 0.0002(6)
    C1 0.0154(10) 0.0162(10) 0.0234(11) -0.0010(8) 0.0030(8) -0.0009(9)
    C2 0.0169(10) 0.0164(11) 0.0198(11) -0.0006(8) 0.0026(8) -0.0004(9)
    C3 0.0139(10) 0.0139(10) 0.0243(12) -0.0002(8) 0.0045(8) 0.0026(9)
    O2 0.0151(7) 0.0172(8) 0.0251(9) 0.0001(7) -0.0002(6) 0.0024(7)
    C7 0.0152(10) 0.0240(12) 0.0267(12) -0.0029(10) -0.0004(8) 0.0034(11)
    C8 0.0157(10) 0.0209(11) 0.0244(12) -0.0006(9) 0.0008(8) 0.0020(10)
    C9 0.0160(10) 0.0220(11) 0.0260(12) -0.0025(9) 0.0008(8) 0.0028(10)
    C10 0.0155(10) 0.0222(11) 0.0211(11) -0.0011(9) 0.0022(8) 0.0006(10)
    C11 0.0154(10) 0.0217(11) 0.0252(12) -0.0005(9) 0.0039(8) 0.0011(10)
    C12 0.0159(10) 0.0215(11) 0.0242(12) -0.0005(9) 0.0039(8) 0.0010(10)
    C13 0.0154(10) 0.0255(13) 0.0287(13) 0.0008(9) 0.0023(8) 0.0019(10)
    C14 0.0220(12) 0.0317(15) 0.0311(14) 0.0053(10) 0.0024(10) 0.0023(11)
_geom_special_details
;
 All esds (except the esd in the dihedral angle between two l.s. planes)
 are estimated using the full covariance matrix.  The cell esds are taken
 into account individually in the estimation of esds in distances, angles
 and torsion angles; correlations between esds in cell parameters are only
 used when they are defined by crystal symmetry.  An approximate (isotropic)
 treatment of cell esds is used for estimating esds involving l.s. planes.
;
loop_
    _geom_bond_atom_site_label_1
    _geom_bond_atom_site_label_2
    _geom_bond_site_symmetry_2
    _geom_bond_distance
    _geom_bond_publ_flag
    O4 H4 . 0.88(3) ?
    O4 C5 . 1.410(3) ?
    O3 C6 . 1.427(3) ?
    O3 C3 . 1.442(3) ?
    C6 H6A . 0.9900 ?
    C6 H6B . 0.9900 ?
    C6 C5 . 1.517(3) ?
    C5 H5 . 1.0000 ?
    C5 C4 . 1.527(3) ?
    C4 H4A . 1.0000 ?
    C4 O1 . 1.447(2) ?
    C4 C3 . 1.519(3) ?
    O1 C1 . 1.446(3) ?
    C1 H1A . 0.9900 ?
    C1 H1B . 0.9900 ?
    C1 C2 . 1.516(3) ?
    C2 H2 . 1.0000 ?
    C2 C3 . 1.528(3) ?
    C2 O2 . 1.422(3) ?
    C3 H3 . 1.0000 ?
    O2 C7 . 1.433(3) ?
    C7 H7A . 0.9900 ?
    C7 H7B . 0.9900 ?
    C7 C8 . 1.507(3) ?
    C8 H8A . 0.9900 ?
    C8 H8B . 0.9900 ?
    C8 C9 . 1.532(3) ?
    C9 H9A . 0.9900 ?
    C9 H9B . 0.9900 ?
    C9 C10 . 1.525(3) ?
    C10 H10A . 0.9900 ?
    C10 H10B . 0.9900 ?
    C10 C11 . 1.524(3) ?
    C11 H11A . 0.9900 ?
    C11 H11B . 0.9900 ?
    C11 C12 . 1.520(3) ?
    C12 H12A . 0.9900 ?
    C12 H12B . 0.9900 ?
    C12 C13 . 1.526(3) ?
    C13 H13A . 0.9900 ?
    C13 H13B . 0.9900 ?
    C13 C14 . 1.521(4) ?
    C14 H14A . 0.9800 ?
    C14 H14B . 0.9800 ?
    C14 H14C . 0.9800 ?
loop_
    _geom_angle_atom_site_label_1
    _geom_angle_atom_site_label_2
    _geom_angle_atom_site_label_3
    _geom_angle_site_symmetry_1
    _geom_angle_site_symmetry_3
    _geom_angle
    _geom_angle_publ_flag
    C5 O4 H4 . . 105.8(19) ?
    C6 O3 C3 . . 109.08(16) ?
    O3 C6 H6A . . 110.9 ?
    O3 C6 H6B . . 110.9 ?
    O3 C6 C5 . . 104.04(19) ?
    H6A C6 H6B . . 109.0 ?
    C5 C6 H6A . . 110.9 ?
    C5 C6 H6B . . 110.9 ?
    O4 C5 C6 . . 115.94(19) ?
    O4 C5 H5 . . 107.8 ?
    O4 C5 C4 . . 115.27(17) ?
    C6 C5 H5 . . 107.8 ?
    C6 C5 C4 . . 101.72(17) ?
    C4 C5 H5 . . 107.8 ?
    C5 C4 H4A . . 111.8 ?
    O1 C4 C5 . . 110.80(18) ?
    O1 C4 H4A . . 111.8 ?
    O1 C4 C3 . . 106.84(17) ?
    C3 C4 C5 . . 103.52(17) ?
    C3 C4 H4A . . 111.8 ?
    C1 O1 C4 . . 109.25(16) ?
    O1 C1 H1A . . 110.7 ?
    O1 C1 H1B . . 110.7 ?
    O1 C1 C2 . . 105.42(18) ?
    H1A C1 H1B . . 108.8 ?
    C2 C1 H1A . . 110.7 ?
    C2 C1 H1B . . 110.7 ?
    C1 C2 H2 . . 111.5 ?
    C1 C2 C3 . . 102.28(18) ?
    C3 C2 H2 . . 111.5 ?
    O2 C2 C1 . . 113.45(18) ?
    O2 C2 H2 . . 111.5 ?
    O2 C2 C3 . . 106.12(17) ?
    O3 C3 C4 . . 106.73(17) ?
    O3 C3 C2 . . 111.02(18) ?
    O3 C3 H3 . . 111.4 ?
    C4 C3 C2 . . 104.65(17) ?
    C4 C3 H3 . . 111.4 ?
    C2 C3 H3 . . 111.4 ?
    C2 O2 C7 . . 112.60(18) ?
    O2 C7 H7A . . 109.8 ?
    O2 C7 H7B . . 109.8 ?
    O2 C7 C8 . . 109.21(19) ?
    H7A C7 H7B . . 108.3 ?
    C8 C7 H7A . . 109.8 ?
    C8 C7 H7B . . 109.8 ?
    C7 C8 H8A . . 109.3 ?
    C7 C8 H8B . . 109.3 ?
    C7 C8 C9 . . 111.45(19) ?
    H8A C8 H8B . . 108.0 ?
    C9 C8 H8A . . 109.3 ?
    C9 C8 H8B . . 109.3 ?
    C8 C9 H9A . . 108.9 ?
    C8 C9 H9B . . 108.9 ?
    H9A C9 H9B . . 107.7 ?
    C10 C9 C8 . . 113.56(19) ?
    C10 C9 H9A . . 108.9 ?
    C10 C9 H9B . . 108.9 ?
    C9 C10 H10A . . 109.1 ?
    C9 C10 H10B . . 109.1 ?
    H10A C10 H10B . . 107.8 ?
    C11 C10 C9 . . 112.47(19) ?
    C11 C10 H10A . . 109.1 ?
    C11 C10 H10B . . 109.1 ?
    C10 C11 H11A . . 108.8 ?
    C10 C11 H11B . . 108.8 ?
    H11A C11 H11B . . 107.7 ?
    C12 C11 C10 . . 113.8(2) ?
    C12 C11 H11A . . 108.8 ?
    C12 C11 H11B . . 108.8 ?
    C11 C12 H12A . . 109.0 ?
    C11 C12 H12B . . 109.0 ?
    C11 C12 C13 . . 113.0(2) ?
    H12A C12 H12B . . 107.8 ?
    C13 C12 H12A . . 109.0 ?
    C13 C12 H12B . . 109.0 ?
    C12 C13 H13A . . 108.9 ?
    C12 C13 H13B . . 108.9 ?
    H13A C13 H13B . . 107.7 ?
    C14 C13 C12 . . 113.5(2) ?
    C14 C13 H13A . . 108.9 ?
    C14 C13 H13B . . 108.9 ?
    C13 C14 H14A . . 109.5 ?
    C13 C14 H14B . . 109.5 ?
    C13 C14 H14C . . 109.5 ?
    H14A C14 H14B . . 109.5 ?
    H14A C14 H14C . . 109.5 ?
    H14B C14 H14C . . 109.5 ?
loop_
    _geom_torsion_atom_site_label_1
    _geom_torsion_atom_site_label_2
    _geom_torsion_atom_site_label_3
    _geom_torsion_atom_site_label_4
    _geom_torsion_site_symmetry_1
    _geom_torsion_site_symmetry_2
    _geom_torsion_site_symmetry_3
    _geom_torsion_site_symmetry_4
    _geom_torsion
    _geom_torsion_publ_flag
    O4 C5 C4 O1 . . . . 44.0(3) ?
    O4 C5 C4 C3 . . . . 158.17(18) ?
    O3 C6 C5 O4 . . . . -164.56(16) ?
    O3 C6 C5 C4 . . . . -38.7(2) ?
    C6 O3 C3 C4 . . . . -10.3(2) ?
    C6 O3 C3 C2 . . . . 103.2(2) ?
    C6 C5 C4 O1 . . . . -82.3(2) ?
    C6 C5 C4 C3 . . . . 31.9(2) ?
    C5 C4 O1 C1 . . . . 105.7(2) ?
    C5 C4 C3 O3 . . . . -14.4(2) ?
    C5 C4 C3 C2 . . . . -132.20(18) ?
    C4 O1 C1 C2 . . . . 25.7(2) ?
    O1 C4 C3 O3 . . . . 102.57(19) ?
    O1 C4 C3 C2 . . . . -15.2(2) ?
    O1 C1 C2 C3 . . . . -34.0(2) ?
    O1 C1 C2 O2 . . . . 79.9(2) ?
    C1 C2 C3 O3 . . . . -85.1(2) ?
    C1 C2 C3 C4 . . . . 29.6(2) ?
    C1 C2 O2 C7 . . . . 76.8(2) ?
    C2 O2 C7 C8 . . . . 170.27(18) ?
    C3 O3 C6 C5 . . . . 31.1(2) ?
    C3 C4 O1 C1 . . . . -6.4(2) ?
    C3 C2 O2 C7 . . . . -171.63(17) ?
    O2 C2 C3 O3 . . . . 155.71(17) ?
    O2 C2 C3 C4 . . . . -89.5(2) ?
    O2 C7 C8 C9 . . . . -178.64(18) ?
    C7 C8 C9 C10 . . . . 179.5(2) ?
    C8 C9 C10 C11 . . . . 173.59(19) ?
    C9 C10 C11 C12 . . . . -175.6(2) ?
    C10 C11 C12 C13 . . . . -177.75(19) ?
    C11 C12 C13 C14 . . . . -176.2(2) ?
_shelx_space_group_comment
;
The symmetry employed for this shelxl refinement is uniquely defined
by the following loop, which should always be used as a source of
symmetry information in preference to the above space-group names.
They are only intended as comments.
;
_shelx_estimated_absorpt_T_min     0.975
_shelx_estimated_absorpt_T_max     0.996
_shelx_hkl_file
;
   1   0   0  674.13   26.40
   2   0   0 1693.63   75.19
   2   0   0 2042.90   75.49
   2   0   0 1765.82   76.49
  -2   0   0 2139.69   76.19
   2   0   0 1718.43   75.49
   2   0   0 2000.10   75.89
  -2   0   0 2096.59   75.69
  -2   0   0 2200.68   75.59
   2   0   0 1741.63   75.19
   3   0   0 1577.74   59.29
   3   0   0 1428.46   60.99
   3   0   0 1386.46   58.79
  -3   0   0 1558.34   60.19
   3   0   0 1484.45   59.79
   3   0   0 1401.76   58.79
  -3   0   0 1572.44   59.39
  -3   0   0 1559.44   59.29
   4   0   0  133.39    7.50
  -4   0   0  132.59    7.20
  -4   0   0  144.19    7.50
   4   0   0  123.69    7.90
   4   0   0  133.39    6.70
  -4   0   0  140.19    8.20
   4   0   0  129.59    6.70
   4   0   0  124.19    8.90
   5   0   0  166.28   11.50
  -5   0   0  180.48    9.30
   5   0   0  177.88   10.80
   5   0   0  171.48    8.50
  -5   0   0  162.98   10.30
  -5   0   0  175.58    9.50
   5   0   0  167.08    8.50
   6   0   0  251.97   12.10
  -6   0   0  245.28   14.50
   6   0   0  258.37   16.20
  -6   0   0  247.38   12.70
   6   0   0  256.97   15.10
   6   0   0  243.28   12.10
  -6   0   0  243.48   13.10
   7   0   0  206.78   15.40
  -7   0   0  192.48   12.00
  -7   0   0  198.08   13.30
   7   0   0  204.78   14.60
   8   0   0   62.49   11.30
  -8   0   0   60.49    9.20
   8   0   0   71.89   11.20
  -8   0   0   50.29    7.50
  -9   0   0   10.50    5.60
   9   0   0   16.60    6.90
  -9   0   0   13.90    5.50
   0  -1   0   -0.30    0.60
   0  -1   0    0.50    0.80
   0  -1   0    0.10    0.80
   0   1   0    0.00    1.00
   0   1   0   -1.00    0.60
   0   1   0    0.40    0.60
   1  -1   0 4663.13  184.28
   1  -1   0 4883.51  184.38
   1  -1   0 4680.33  184.68
   1  -1   0 4760.62  184.78
  -1  -1   0 4895.91  184.38
  -1  -1   0 4852.21  184.68
  -1   1   0 4756.12  184.08
  -1   1   0 4746.92  184.78
   1   1   0 4549.84  184.28
   1   1   0 4807.52  184.58
   1   1   0 4616.44  184.38
  -1   1   0 4874.11  183.88
   2  -1   0 1559.54   68.09
   2  -1   0 1685.13   66.99
   2  -1   0 1607.14   67.59
   2  -1   0 1709.73   68.39
  -2  -1   0 1774.02   67.79
  -2  -1   0 1744.13   68.39
   2  -1   0 1679.33   66.89
   2  -1   0 1796.72   67.69
   2  -1   0 1720.13   68.49
  -2   1   0 1670.03   68.49
   2   1   0 1722.23   67.89
   2   1   0 1693.13   67.89
  -2   1   0 1801.12   67.19
   2   1   0 1748.33   68.89
  -2   1   0 1903.71   67.39
  -3  -1   0  358.06   15.30
   3  -1   0  328.87   16.30
   3  -1   0  363.46   15.30
   3  -1   0  344.67   14.30
  -3  -1   0  342.37   16.10
   3  -1   0  351.76   15.10
   3  -1   0  328.67   15.90
   3  -1   0  340.17   16.00
   3  -1   0  354.76   14.30
   3   1   0  347.37   15.40
  -3   1   0  320.67   16.00
  -3   1   0  337.57   16.40
  -3   1   0  392.36   15.10
   3   1   0  331.97   16.80
   3   1   0  346.47   15.40
   4  -1   0  931.31   41.00
   4  -1   0  941.31   39.10
  -4  -1   0 1007.80   41.60
   4  -1   0  986.50   40.60
   4  -1   0  971.50   41.10
   4  -1   0  986.00   40.20
  -4  -1   0  994.10   40.30
   4  -1   0  928.81   42.00
   4  -1   0  968.40   39.10
   4   1   0  998.60   42.90
   4   1   0 1000.90   40.30
  -4   1   0 1006.10   41.00
  -4   1   0 1000.40   41.20
  -4   1   0 1042.00   41.70
   4   1   0  988.40   40.30
   5  -1   0  102.59    6.70
   5  -1   0   91.69    6.90
  -5  -1   0  102.09    6.80
  -5  -1   0   84.79    7.20
   5  -1   0   92.19    7.10
   5  -1   0   94.49    5.40
   5  -1   0   95.09    7.10
   5  -1   0   91.59    8.10
   5  -1   0   93.39    5.30
   5   1   0   91.19    6.20
  -5   1   0  107.99    7.40
  -5   1   0   99.99    7.50
   5   1   0   91.19    6.10
   5   1   0   95.19    8.40
  -5   1   0   83.59    7.00
  -6  -1   0  443.96   22.40
   6  -1   0  451.35   20.90
   6  -1   0  462.05   24.00
  -6  -1   0  440.06   20.80
   6  -1   0  439.06   21.80
   6   1   0  434.76   24.30
  -6   1   0  432.46   20.80
  -6   1   0  412.66   22.00
   6   1   0  451.35   20.30
   6   1   0  444.86   20.20
  -6   1   0  448.76   21.60
   7  -1   0  100.69   12.00
   7  -1   0   83.19    8.70
  -7  -1   0   91.19    9.00
   7  -1   0   86.99    8.90
  -7  -1   0   93.29    8.20
   7   1   0  102.59   12.20
  -7   1   0   78.39    7.90
  -7   1   0   86.19    9.60
  -7   1   0   76.19    8.20
   8  -1   0   33.60    8.10
  -8  -1   0   23.40    5.90
   8  -1   0   30.70    8.10
  -8  -1   0   21.10    6.10
  -8   1   0   18.60    6.00
  -8   1   0   24.70    5.60
   8   1   0   21.40    6.80
   9  -1   0   85.39   13.10
  -9  -1   0  116.19   14.00
   9  -1   0   84.59   13.50
  -9   1   0   95.89   12.00
  -9   1   0   92.39   10.60
   9   1   0   95.19   15.50
   0  -2   0  427.16   18.40
   0  -2   0  450.45   18.60
   0  -2   0  412.36   18.60
   0  -2   0  409.06   18.40
   0   2   0  428.46   18.20
   0   2   0  403.46   18.50
   0   2   0  421.36   18.10
   1  -2   0  509.05   22.90
  -1  -2   0  525.35   23.40
  -1  -2   0  552.24   22.60
  -1  -2   0  552.94   23.10
   1  -2   0  552.84   23.60
   1  -2   0  550.24   23.00
   1  -2   0  548.65   23.40
  -1   2   0  546.15   22.40
   1   2   0  521.55   22.80
   1   2   0  560.14   22.60
   1   2   0  498.75   22.80
  -1   2   0  516.25   23.50
  -1   2   0  555.54   22.40
   2  -2   0 2121.89   84.59
   2  -2   0 2146.39   84.49
   2  -2   0 2082.19   82.79
  -2  -2   0 2143.09   83.69
  -2  -2   0 2088.89   84.39
   2  -2   0 2053.89   83.49
   2  -2   0 2197.28   83.59
   2   2   0 2043.60   83.59
   2   2   0 2028.60   83.59
  -2   2   0 2065.59   84.49
  -2   2   0 2132.99   82.69
   2   2   0 2224.28   84.39
  -2   2   0 2071.69   82.59
  -3  -2   0  244.68   11.90
   3  -2   0  230.08   12.70
   3  -2   0  220.58   11.70
   3  -2   0  228.68   12.60
  -3  -2   0  228.48   12.60
   3  -2   0  251.17   11.80
   3  -2   0  265.97   11.70
   3  -2   0  236.88   10.60
  -3   2   0  233.08   10.70
   3   2   0  246.18   13.10
  -3   2   0  207.38   12.60
   3   2   0  235.68   11.80
   3   2   0  230.78   11.80
  -3   2   0  225.08   10.60
   4  -2   0  197.08   10.20
   4  -2   0  188.68   10.10
   4  -2   0  180.78   11.30
   4  -2   0  173.08    8.80
   4  -2   0  188.28   11.00
  -4  -2   0  191.18   11.30
   4  -2   0  191.98   11.30
   4  -2   0  182.08    8.80
  -4  -2   0  185.48   10.30
  -4   2   0  200.68   11.50
  -4   2   0  190.28    9.20
   4   2   0  177.58   10.10
  -4   2   0  175.08    8.90
   4   2   0  183.58   10.20
   4   2   0  183.18   11.90
  -4   2   0  201.08   12.20
   5  -2   0  436.76   21.90
   5  -2   0  417.86   21.80
   5  -2   0  511.15   20.80
  -5  -2   0  427.76   20.70
   5  -2   0  424.46   22.10
  -5  -2   0  412.56   21.90
   5  -2   0  496.85   21.10
  -5   2   0  490.95   23.00
  -5   2   0  434.26   22.00
   5   2   0  417.56   23.20
   5   2   0  397.46   20.30
   5   2   0  412.66   20.40
   6  -2   0   29.00    5.00
   6  -2   0   32.60    6.20
  -6  -2   0   28.30    5.50
  -6  -2   0   31.60    6.10
   6  -2   0   40.70    5.90
   6  -2   0   30.70    5.60
  -6   2   0   34.90    6.00
   6   2   0   31.40    4.80
  -6   2   0   33.40    6.10
   6   2   0   35.60    4.90
   6   2   0   39.10    8.00
  -6   2   0   34.60    6.30
   7  -2   0    4.60    4.20
  -7  -2   0    3.70    3.70
  -7  -2   0    1.90    3.30
   7  -2   0   -1.10    4.20
   7  -2   0    4.00    3.70
   7   2   0    2.30    2.20
  -7   2   0    1.00    3.70
   7   2   0    0.90    2.30
  -7   2   0   -0.90    3.20
   7   2   0   -1.00    3.80
  -7   2   0   -3.40    3.70
   8  -2   0   36.80    7.80
  -8  -2   0   31.60    7.40
  -8  -2   0   50.99    8.10
   8  -2   0   30.00    6.80
   8  -2   0   40.30    8.80
  -8   2   0   34.70    6.70
  -8   2   0   31.60    7.00
   8   2   0   47.20    9.70
   0  -3   0    1.20    1.80
   0  -3   0    1.30    1.90
   0  -3   0   -0.30    1.50
   0  -3   0    0.00    1.60
   0   3   0    1.40    1.80
   0   3   0    0.00    1.20
   0   3   0   -1.60    1.20
  -1  -3   0 1212.78   52.19
   1  -3   0 1292.77   52.59
   1  -3   0 1334.97   52.49
  -1  -3   0 1252.87   51.59
  -1  -3   0 1247.88   51.49
  -1  -3   0 1290.27   52.99
   1  -3   0 1287.37   52.19
   1  -3   0 1266.17   52.69
   1   3   0 1190.08   51.79
   1   3   0 1252.07   51.89
  -1   3   0 1324.87   52.89
  -1   3   0 1278.47   51.39
   1   3   0 1250.27   51.49
  -1   3   0 1275.07   51.49
   1   3   0 1243.98   50.79
   2  -3   0  281.67   14.00
   2  -3   0  278.67   15.00
   2  -3   0  265.37   14.00
   2  -3   0  275.77   14.70
  -2  -3   0  280.77   14.90
  -2  -3   0  275.97   14.20
   2   3   0  275.47   14.00
  -2   3   0  286.57   13.20
   2   3   0  265.17   13.80
  -2   3   0  267.67   14.90
  -2   3   0  282.37   13.20
   2   3   0  284.97   13.90
   3  -3   0  153.68    9.20
   3  -3   0  135.69    8.90
   3  -3   0  147.19   10.30
   3  -3   0  155.88   10.20
  -3  -3   0  132.99    9.70
  -3  -3   0  143.89    9.30
   3   3   0  161.48    9.40
   3   3   0  160.98    9.40
  -3   3   0  164.58    8.40
  -3   3   0  141.29    8.00
  -3   3   0  139.39   10.00
   3   3   0  157.48    9.90
  -4  -3   0  122.49    8.50
   4  -3   0   91.09    8.70
  -4  -3   0   97.39    8.60
   4  -3   0  120.89    9.30
  -4   3   0   97.79    6.80
   4   3   0  109.99    7.80
  -4   3   0  140.19   10.10
  -4   3   0  112.29    6.80
   4   3   0   97.99    7.60
   4   3   0  100.59    8.80
   5  -3   0  257.57   14.50
   5  -3   0  279.47   16.60
  -5  -3   0  264.57   16.40
   5  -3   0  259.57   16.10
   5  -3   0  284.97   14.70
  -5  -3   0  280.27   15.40
  -5   3   0  232.38   16.80
  -5   3   0  272.57   16.50
   5   3   0  270.17   14.90
   5   3   0  255.37   14.60
   5   3   0  296.17   17.40
   6  -3   0  140.59   12.10
  -6  -3   0  138.59   11.70
   6  -3   0  137.09   10.20
   6  -3   0  145.99   10.80
  -6  -3   0  157.38   11.20
   6   3   0  155.88   10.50
  -6   3   0  153.78   12.00
  -6   3   0  142.59   12.50
   6   3   0  177.28   13.90
   6   3   0  157.98   10.60
  -7  -3   0   18.00    5.70
   7  -3   0   18.90    5.90
   7  -3   0   21.40    5.40
   7  -3   0   19.60    5.50
  -7  -3   0   22.90    6.30
   7   3   0   22.20    5.00
  -7   3   0   22.00    6.30
  -7   3   0   21.30    7.00
   7   3   0   23.00    7.70
  -7   3   0   13.40    5.80
   7   3   0   13.30    4.10
  -8  -3   0   33.40    8.20
   8  -3   0   35.00    7.20
   8  -3   0   23.20    6.10
   8   3   0   33.30    8.90
  -8   3   0   13.70    5.90
   8   3   0   22.20    8.40
  -8   3   0   23.10    6.80
  -8   3   0   12.80    5.90
   0  -4   0  592.94   27.20
   0  -4   0  580.94   27.50
   0  -4   0  604.84   27.20
   0  -4   0  579.04   26.90
   0   4   0  579.94   26.50
   0   4   0  606.74   27.20
   0   4   0  565.74   26.50
  -1  -4   0   55.99    6.60
   1  -4   0   58.49    7.10
  -1  -4   0   64.29    7.70
   1  -4   0   63.29    6.50
   1  -4   0   51.39    6.50
   1  -4   0   60.19    6.90
  -1  -4   0   60.09    5.80
   1   4   0   50.49    6.00
  -1   4   0   63.49    5.70
  -1   4   0   60.79    6.20
   1   4   0   56.59    6.30
  -1   4   0   46.60    6.70
   2  -4   0  146.79   10.40
  -2  -4   0  146.39   10.70
   2  -4   0  132.69    9.80
   2  -4   0  140.09    9.70
  -2  -4   0  154.18   10.40
   2  -4   0  157.98   11.00
  -2   4   0  133.79    8.90
   2   4   0  152.48    9.90
   2   4   0  147.69    9.60
  -2   4   0  150.78    9.10
  -2   4   0  142.69   10.90
   3  -4   0  204.48   12.70
   3  -4   0  203.98   12.70
   3  -4   0  252.37   14.80
  -3  -4   0  209.98   13.80
  -3  -4   0  217.98   13.30
   3  -4   0  205.18   13.70
  -3   4   0  200.88   11.50
   3   4   0  208.48   12.80
   3   4   0  229.88   13.00
  -3   4   0  216.18   14.30
  -3   4   0  219.88   11.90
   3   4   0  222.08   12.90
  -4  -4   0   38.50    6.40
   4  -4   0   49.20    7.30
   4  -4   0   43.70    5.80
   4  -4   0   46.70    7.30
   4  -4   0   55.59    6.70
  -4  -4   0   38.30    7.20
  -4   4   0   40.70    6.80
   4   4   0   46.80    6.30
   4   4   0   41.40    6.70
   4   4   0   39.60    5.90
   5  -4   0   53.19    8.30
  -5  -4   0   33.50    6.50
   5  -4   0   35.20    6.70
   5  -4   0   39.00    7.40
   5  -4   0   43.40    6.70
  -5  -4   0   43.30    8.00
   5   4   0   39.00    6.00
  -5   4   0   34.30    7.10
   5   4   0   41.10    6.50
  -5   4   0   36.00    7.90
   5   4   0   66.19    9.70
   6  -4   0    3.80    4.00
  -6  -4   0    5.20    4.40
   6  -4   0   -3.80    4.30
   6  -4   0    8.10    4.30
  -6  -4   0    2.90    4.00
   6   4   0    1.30    3.30
  -6   4   0    4.50    5.00
   6   4   0    0.80    4.50
   6   4   0    7.50    3.60
  -6   4   0    3.70    4.30
   7  -4   0   17.70    5.80
   7  -4   0   19.90    7.20
  -7  -4   0   29.60    7.70
  -7  -4   0   16.50    6.90
   7  -4   0   19.80    5.60
  -7   4   0   12.10    6.00
   7   4   0   31.90    6.60
  -7   4   0   19.70    7.60
   7   4   0   43.70   10.10
  -7   4   0   31.10    8.00
   7   4   0   24.70    5.50
   0  -5   0   10.70    4.10
   0  -5   0    6.80    3.80
   0  -5   0   13.70    4.50
   0   5   0    4.70    3.10
   0   5   0   16.60    4.40
   0   5   0    4.00    2.80
   1  -5   0  164.38   11.90
  -1  -5   0  176.98   11.30
   1  -5   0  152.68   11.50
   1  -5   0  171.78   12.10
   1  -5   0  153.58   11.60
  -1  -5   0  161.28   12.10
  -1  -5   0  157.48   11.60
  -1   5   0  160.88   10.80
  -1   5   0  156.48   10.90
   1   5   0  128.89   10.10
   1   5   0  167.28   11.10
   1   5   0  143.29   10.90
  -1   5   0  174.78   12.30
  -2  -5   0    1.40    3.20
   2  -5   0    2.90    3.60
   2  -5   0    2.50    3.50
  -2  -5   0    1.10    3.20
   2  -5   0   11.70    4.40
   2  -5   0    7.30    3.80
   2   5   0    4.90    3.20
  -2   5   0    2.40    2.60
  -2   5   0    4.30    3.90
   2   5   0    5.80    2.90
  -2   5   0    4.30    3.20
   3  -5   0   35.30    6.40
   3  -5   0   32.40    6.20
   3  -5   0   30.80    6.50
  -3  -5   0   27.30    6.50
   3  -5   0   29.30    6.60
  -3  -5   0   22.20    5.70
   3   5   0   24.50    5.30
   3   5   0   28.10    5.50
  -3   5   0   23.20    6.40
   4  -5   0  191.18   13.70
   4  -5   0  220.38   16.60
  -4  -5   0  209.38   15.70
   4  -5   0  216.48   14.40
  -4  -5   0  215.18   15.30
   4  -5   0  214.68   15.60
  -4   5   0  218.08   16.20
   4   5   0  224.18   14.50
   4   5   0  229.78   14.70
  -5  -5   0   13.80    5.80
   5  -5   0   13.40    5.30
  -5  -5   0   10.80    6.00
   5  -5   0   15.00    5.60
   5  -5   0   12.60    5.80
   5   5   0   24.50    5.80
  -5   5   0   15.50    6.40
   5   5   0   13.60    4.90
  -5   5   0   17.80    6.10
   6  -5   0    2.70    5.10
   6  -5   0   14.70    5.70
  -6  -5   0    4.80    5.90
  -6  -5   0   19.00    7.20
   6  -5   0    8.10    6.60
  -6   5   0   15.00    6.40
   6   5   0   22.20    6.10
  -6   5   0    1.30    5.80
   0  -6   0   81.19    9.80
   0  -6   0   66.89    9.70
   0  -6   0   87.79   11.00
   0   6   0   93.29    9.90
   0   6   0   80.79    9.50
   0   6   0   70.29    9.40
   1  -6   0   11.30    5.10
   1  -6   0    7.80    5.10
  -1  -6   0    2.30    4.30
   1  -6   0   10.30    5.40
  -1  -6   0    9.50    4.90
  -1   6   0    5.50    4.20
   1   6   0    8.90    4.60
  -1   6   0    1.60    3.80
   1   6   0    4.60    4.30
  -1   6   0    5.10    4.80
   2  -6   0  124.19   12.50
   2  -6   0  110.79   11.50
  -2  -6   0  122.99   12.20
  -2  -6   0  138.49   12.90
   2  -6   0  148.99   12.20
   2   6   0  151.88   12.20
  -2   6   0  126.39   13.50
   2   6   0  142.69   11.80
  -2   6   0  154.08   13.20
   3  -6   0   79.69   11.10
   3  -6   0   61.89    9.40
  -3  -6   0   87.99   11.40
   3  -6   0   52.49    8.50
  -3  -6   0   62.79   10.40
  -3   6   0   86.89   11.40
   3   6   0   75.49    9.70
   3   6   0   95.29   10.70
   4  -6   0   61.79    9.50
  -4  -6   0   71.79   12.40
  -4  -6   0   81.99   11.00
   4  -6   0   62.39    9.50
   4  -6   0   74.39   11.30
   4   6   0   93.59   10.70
  -4   6   0   50.09   10.70
  -4   6   0   63.49   10.20
  -5  -6   0  153.68   15.10
   5  -6   0  167.68   16.80
  -5  -6   0  186.18   16.60
   5  -6   0  144.79   14.30
   5  -6   0  173.58   13.90
   5   6   0  174.08   14.30
  -5   6   0  198.38   18.30
  -5   6   0  203.08   17.30
   0  -7   0    8.30    5.80
   0  -7   0    4.20    5.10
   0   7   0    2.20    6.20
   0   7   0    2.70    5.10
  -1  -7   0   24.70    8.10
   1  -7   0   26.30    7.40
  -1  -7   0   15.30    6.70
   1  -7   0   22.90    7.60
   1  -7   0   23.80    7.00
   1   7   0   27.00    7.00
  -1   7   0   27.40    8.00
  -1   7   0   18.60    6.30
   2  -7   0   60.99   10.50
  -2  -7   0   68.79   11.10
   2  -7   0   58.59   10.80
   2  -7   0   63.99    9.90
  -2  -7   0   77.09   12.40
  -2   7   0   50.39   10.20
   2   7   0   57.29    9.40
  -9   0   1   22.20    6.30
   9   0  -1   12.20    6.80
  -8   0   1   19.00    5.30
   8   0  -1    9.70    5.40
  -8   0   1   21.30    6.00
   8   0  -1   20.70    7.50
   7   0  -1  271.87   18.50
  -7   0   1  286.07   14.90
  -7   0   1  259.77   16.10
   7   0  -1  278.07   17.60
  -6   0   1  367.06   18.30
  -6   0   1  373.36   16.70
   6   0  -1  389.86   19.20
   6   0  -1  261.47   15.10
   6   0  -1  333.47   19.60
   5   0  -1  244.78   13.20
  -5   0   1  238.08   12.90
  -5   0   1  240.78   11.70
   5   0  -1  197.68   13.70
   4   0  -1  523.65   26.20
   4   0  -1  549.35   24.00
  -4   0   1  578.54   25.00
  -4   0   1  587.64   24.00
   4   0  -1  589.14   25.20
   3   0  -1  455.25   19.20
   3   0  -1  460.75   19.20
  -3   0   1  493.45   19.50
   3   0  -1  486.95   20.20
   3   0  -1  416.66   21.00
  -3   0   1  471.95   20.20
   2   0  -1   41.70    2.80
  -2   0   1   23.80    2.50
   2   0  -1   35.10    2.20
   2   0  -1   19.70    3.00
   2   0  -1   33.90    2.20
   1   0  -1   69.99    3.20
   1   0   1  240.88   10.30
   1   0   1  263.47   10.50
   1   0   1  233.68   10.10
   1   0   1  251.27   11.00
  -1   0  -1  269.57   10.70
   2   0   1  566.84   23.20
  -2   0  -1  606.44   23.10
   2   0   1  542.45   22.50
   2   0   1  556.94   22.90
  -2   0  -1  590.14   23.00
   2   0   1  545.05   24.00
   2   0   1  542.95   22.50
   3   0   1  624.64   26.80
   3   0   1  699.13   27.60
   3   0   1  642.64   29.00
  -3   0  -1  701.23   27.50
   3   0   1  619.44   26.80
  -3   0  -1  668.93   28.30
  -3   0  -1  734.33   27.60
   3   0   1  646.64   27.90
   4   0   1    0.10    0.80
  -4   0  -1    0.40    1.40
  -4   0  -1    0.40    1.20
  -4   0  -1    1.20    1.40
   4   0   1    1.50    1.80
   4   0   1   -0.40    0.70
   4   0   1   -0.70    1.50
   5   0   1   82.59    7.70
  -5   0  -1   86.69    5.80
   5   0   1   72.59    4.80
   5   0   1   70.79    4.80
  -5   0  -1   82.99    6.10
   5   0   1   87.29    7.10
  -5   0  -1   84.19    6.70
  -6   0  -1   33.10    5.00
   6   0   1   37.50    6.70
  -6   0  -1   39.20    6.60
  -6   0  -1   31.90    4.30
   6   0   1   26.80    6.00
   7   0   1   26.70    7.10
   7   0   1   26.10    6.20
  -7   0  -1   18.10    5.00
  -7   0  -1   23.20    4.90
  -8   0  -1    4.80    4.50
   8   0   1   17.00    6.20
  -8   0  -1    6.50    4.30
   8   0   1    0.10    4.40
  -9   0  -1   13.80    6.00
   9   0   1   14.80    7.40
  -9   0  -1    3.10    4.90
   9   0   1   13.20    7.60
   9  -1  -1   13.20    7.90
   9  -1  -1   18.00    8.20
  -9  -1   1   10.50    5.80
   9   1  -1   12.50    6.40
  -9   1   1   17.80    6.40
  -9   1   1   21.40    6.30
  -8  -1   1   21.30    5.90
  -8  -1   1   21.50    5.40
   8  -1  -1   14.50    6.00
   8  -1  -1   20.60    7.20
  -8   1   1   20.10    5.90
  -8   1   1   17.10    5.10
   8   1  -1   13.90    6.10
   7  -1  -1   62.49    8.80
   7  -1  -1   47.10    8.40
   7  -1  -1   49.30    6.70
  -7  -1   1   63.29    7.50
  -7  -1   1   48.30    7.50
   7   1  -1   38.50    7.90
  -7   1   1   59.29    7.20
   7   1  -1   45.90    5.30
  -7   1   1   63.79    8.40
   7   1  -1   40.10    5.10
  -6  -1   1   86.59    7.20
   6  -1  -1  132.89    9.00
   6  -1  -1   83.49    7.40
  -6  -1   1   86.29    8.10
   6  -1  -1   93.69    9.20
   6   1  -1   93.89    6.70
  -6   1   1   92.39    8.10
  -6   1   1  112.59    8.40
   6   1  -1  107.59    7.00
   6   1  -1   93.99    9.40
  -5  -1   1  365.56   18.20
   5  -1  -1  353.06   16.70
   5  -1  -1  345.47   17.30
   5  -1  -1  347.77   15.60
  -5  -1   1  383.36   16.90
   5  -1  -1  349.87   19.10
   5  -1  -1  347.87   15.60
   5  -1  -1  368.56   17.80
   5  -1  -1  331.97   17.30
  -5   1   1  350.16   17.50
   5   1  -1  403.36   17.00
   5   1  -1  379.96   16.80
  -5   1   1  346.57   17.80
  -5   1   1  359.66   18.00
  -5   1   1  366.86   17.30
   5   1  -1  355.26   19.70
   4  -1  -1  559.24   22.90
   4  -1  -1  526.35   21.50
   4  -1  -1  470.55   24.10
   4  -1  -1  519.55   21.50
   4  -1  -1  563.94   22.40
  -4  -1   1  510.25   23.60
   4  -1  -1  490.95   23.10
  -4  -1   1  517.45   22.30
  -4   1   1  493.95   23.30
  -4   1   1  538.45   23.80
   4   1  -1  526.85   22.60
   4   1  -1  487.85   24.80
   4   1  -1  516.95   22.50
  -4   1   1  563.74   23.20
  -3  -1   1  554.34   21.70
   3  -1  -1  492.35   22.50
   3  -1  -1  509.85   20.90
   3  -1  -1  534.45   21.80
   3  -1  -1  484.25   22.90
  -3  -1   1  514.65   22.70
   3  -1  -1  502.15   21.50
   3  -1  -1  504.55   22.50
   3  -1  -1  504.45   20.90
  -3   1   1  544.45   21.70
   3   1  -1  519.25   23.60
  -3   1   1  499.35   22.70
   3   1  -1  514.15   21.90
   3   1  -1  536.25   21.90
   2  -1  -1  902.91   39.80
   2  -1  -1  915.41   39.10
   2  -1  -1  963.20   39.80
  -2  -1   1  993.00   39.90
   2  -1  -1  922.41   39.90
  -2  -1   1  997.70   39.20
   2  -1  -1 1026.00   39.10
   2   1  -1  925.31   39.30
   2   1  -1  965.40   39.40
   2   1  -1  990.40   40.50
  -2   1   1 1059.99   39.00
  -2   1   1 1109.19   39.10
   1  -1  -1 7577.94  299.37
   1  -1  -1 7610.74  298.67
   1  -1  -1 7395.06  299.07
   1  -1  -1 7538.45  299.47
  -1  -1   1 8094.59  299.47
  -1  -1   1 8290.37  298.97
  -1   1   1 7991.10  298.67
   1   1  -1 7369.66  299.07
   1   1  -1 7257.97  298.97
   1   1  -1 8223.58  299.47
  -1   1   1 7768.52  298.67
   0  -1  -1 1029.20   41.00
   0  -1   1 1135.39   41.00
   0  -1  -1  898.71   41.10
   0  -1  -1  998.10   40.90
   0  -1  -1 1067.59   41.20
   0  -1   1 1114.39   41.20
   0   1  -1 1044.20   40.70
   0   1  -1 1081.19   40.90
   0   1   1  990.90   40.70
   0   1   1  976.10   40.70
  -1  -1  -1   98.19    5.00
  -1  -1  -1   99.09    5.40
   1  -1   1  102.19    5.10
   1  -1   1   97.69    5.50
   1  -1   1  100.59    5.60
  -1  -1  -1  101.29    5.30
   1  -1   1  111.79    5.30
   1   1   1   95.29    5.10
   1   1   1  102.29    5.20
   1   1   1  105.99    5.40
  -1   1  -1   96.69    4.50
  -1   1  -1  102.99    5.70
   2  -1   1  421.76   18.80
   2  -1   1  439.96   17.30
  -2  -1  -1  429.86   18.80
   2  -1   1  419.26   18.80
   2  -1   1  405.16   18.00
  -2  -1  -1  439.16   18.30
   2  -1   1  448.56   18.20
   2  -1   1  423.26   17.20
   2   1   1  429.66   19.20
   2   1   1  421.16   18.20
  -2   1  -1  418.06   19.20
  -2   1  -1  480.85   17.50
   2   1   1  420.26   18.30
  -2   1  -1  444.96   17.40
  -2   1  -1  422.86   18.90
   3  -1   1  822.82   36.50
   3  -1   1  871.61   36.20
   3  -1   1  841.52   35.30
   3  -1   1  833.22   34.20
  -3  -1  -1  873.41   35.50
  -3  -1  -1  881.51   36.40
   3  -1   1  863.91   36.30
   3  -1   1  873.51   34.30
   3  -1   1  869.81   35.50
   3   1   1  890.21   37.40
   3   1   1  887.11   35.60
  -3   1  -1  884.71   34.90
  -3   1  -1  878.41   36.60
   3   1   1  886.71   35.60
  -3   1  -1  886.71   36.20
   4  -1   1  268.37   11.80
  -4  -1  -1  280.57   13.20
   4  -1   1  264.17   11.80
  -4  -1  -1  271.47   14.10
   4  -1   1  270.87   13.40
   4  -1   1  289.07   13.20
   4  -1   1  273.97   13.90
   4  -1   1  278.47   14.80
   4   1   1  288.17   14.80
   4   1   1  271.47   13.00
  -4   1  -1  273.37   13.70
   4   1   1  274.77   13.00
   4   1   1  282.27   15.40
  -4   1  -1  299.77   14.40
   5  -1   1  110.99    7.70
   5  -1   1  102.29    5.90
  -5  -1  -1  120.79    7.70
   5  -1   1   97.09    7.20
   5  -1   1  116.19    9.10
  -5  -1  -1  108.59    8.10
   5   1   1  109.99    6.80
  -5   1  -1  108.69    8.20
   5   1   1  128.79    9.30
   5   1   1  117.79    9.40
  -5   1  -1  115.99    7.90
   5   1   1  105.49    6.70
  -6  -1  -1  275.87   14.20
  -6  -1  -1  272.07   15.50
   6  -1   1  272.07   16.60
   6  -1   1  262.07   15.00
   6  -1   1  247.88   14.10
  -6   1  -1  266.87   14.70
   6   1   1  272.17   17.20
  -6   1  -1  263.27   15.30
  -6   1  -1  256.17   14.10
   7  -1   1   13.60    5.00
   7  -1   1   13.90    4.90
  -7  -1  -1   20.30    5.50
   7  -1   1   11.20    5.10
  -7  -1  -1   13.70    4.50
  -7   1  -1   13.10    3.70
  -7   1  -1   12.20    4.50
   7   1   1   10.30    5.40
  -7   1  -1    9.70    4.30
  -8  -1  -1   31.70    7.00
   8  -1   1   18.10    6.60
   8  -1   1   31.50    8.30
  -8  -1  -1   36.40    6.90
   8   1   1   28.80    8.00
  -8   1  -1   31.10    6.10
  -8   1  -1   25.80    6.40
   9  -1   1   16.20    7.40
  -9  -1  -1   15.20    6.00
   9  -1   1   24.60    8.30
  -9  -1  -1   15.00    6.00
   9   1   1   22.40    8.10
  -9   1  -1   22.10    6.50
  -9   1  -1    9.60    5.90
   8  -2  -1   25.30    6.20
   8  -2  -1   31.10    8.30
   8  -2  -1   31.80    7.30
  -8  -2   1   14.40    5.50
  -8   2   1   20.90    5.70
   8   2  -1   14.60    6.50
  -8   2   1   26.50    6.80
   7  -2  -1   25.70    6.50
  -7  -2   1   25.80    6.70
   7  -2  -1   21.60    5.50
  -7  -2   1   28.90    5.60
   7  -2  -1   18.50    4.90
   7  -2  -1   17.50    5.20
  -7   2   1   22.40    5.50
   7   2  -1   24.50    6.70
  -7   2   1   12.20    4.70
  -7   2   1   16.90    5.20
   7   2  -1   25.40    4.70
   7   2  -1   25.90    4.60
   6  -2  -1   17.90    4.90
   6  -2  -1   20.90    5.60
   6  -2  -1   34.70    6.00
   6  -2  -1   36.40    5.10
  -6  -2   1   36.10    5.40
  -6  -2   1   35.90    6.90
   6  -2  -1   36.40    5.70
  -6   2   1   25.10    6.20
  -6   2   1   32.40    6.00
   6   2  -1   24.80    4.40
   6   2  -1   25.30    4.40
   6   2  -1   34.50    7.00
  -6   2   1   23.10    5.70
   5  -2  -1  681.33   28.70
  -5  -2   1  664.43   28.60
   5  -2  -1  671.23   28.20
   5  -2  -1  610.44   27.00
   5  -2  -1  629.74   29.90
  -5  -2   1  622.84   30.00
   5  -2  -1  608.14   26.90
   5  -2  -1  637.64   29.70
  -5   2   1  645.94   30.00
  -5   2   1  679.33   30.80
   5   2  -1  674.23   28.70
  -5   2   1  625.84   27.60
  -5   2   1  625.74   27.30
   5   2  -1  671.83   28.70
   5   2  -1  640.74   31.50
  -4  -2   1  113.69    7.30
   4  -2  -1  108.49    8.40
  -4  -2   1   97.79    7.70
   4  -2  -1  112.09    6.20
   4  -2  -1  106.99    6.00
   4  -2  -1  101.09    7.70
   4  -2  -1  105.89    8.00
   4  -2  -1  141.09    7.40
   4  -2  -1  125.69    7.30
  -4   2   1  102.89    8.10
   4   2  -1  114.29    7.30
  -4   2   1  117.39    6.60
   4   2  -1  109.39    7.20
   4   2  -1  114.09    8.80
  -4   2   1  109.19    6.40
   3  -2  -1  865.41   35.90
  -3  -2   1  907.21   37.00
   3  -2  -1  905.61   38.20
   3  -2  -1  868.31   36.70
   3  -2  -1  867.01   36.50
  -3  -2   1  875.81   38.00
   3  -2  -1  933.01   37.30
   3  -2  -1  899.71   38.10
  -3   2   1  896.01   38.20
   3   2  -1  888.41   37.00
  -3   2   1  901.11   36.10
   3   2  -1  852.21   37.00
  -3   2   1  864.81   35.90
   3   2  -1  932.21   38.70
   2  -2  -1  211.18   12.00
   2  -2  -1  244.48   12.30
  -2  -2   1  212.78   11.80
   2  -2  -1  224.08   10.80
  -2  -2   1  235.28   11.40
  -2   2   1  258.87   10.80
   2   2  -1  223.28   11.30
   2   2  -1  227.38   11.40
   2   2  -1  231.88   12.00
  -2   2   1  235.28   10.70
  -2   2   1  291.47   13.00
   1  -2  -1  113.69    6.20
   1  -2  -1  102.19    6.50
  -1  -2   1  102.59    6.40
   1  -2  -1   97.89    6.10
  -1  -2   1  108.69    6.20
   1  -2  -1   98.59    6.40
   1   2  -1  101.29    5.90
  -1   2   1   99.89    6.80
  -1   2   1  101.49    5.60
   1   2  -1   99.79    6.00
   1   2  -1  107.29    5.90
  -1   2   1  107.09    5.70
   0  -2   1  384.46   16.20
   0  -2  -1  359.36   16.30
   0  -2  -1  337.17   16.10
   0  -2  -1  367.86   16.30
   0  -2   1  378.36   16.10
   0  -2   1  372.46   16.40
   0  -2  -1  380.96   16.20
   0  -2   1  366.36   16.20
   0   2   1  323.17   15.70
   0   2  -1  363.66   16.30
   0   2   1  348.67   15.70
   0   2  -1  362.26   15.70
   0   2  -1  366.26   15.70
   0   2   1  349.37   16.30
   1  -2   1  271.07   12.70
  -1  -2  -1  247.38   12.50
   1  -2   1  257.27   12.20
  -1  -2  -1  257.37   12.40
   1  -2   1  269.77   12.80
  -1  -2  -1  265.37   12.00
   1  -2   1  276.67   12.50
  -1   2  -1  280.47   11.60
   1   2   1  259.37   11.80
   1   2   1  255.37   12.20
  -1   2  -1  246.78   12.80
  -1   2  -1  261.67   11.60
   1   2   1  229.18   11.90
   2  -2   1 1030.80   42.30
   2  -2   1 1014.90   41.40
  -2  -2  -1 1002.20   42.20
  -2  -2  -1  997.90   41.60
   2  -2   1 1063.79   41.60
   2  -2   1  956.70   40.70
   2  -2   1 1023.00   42.40
   2   2   1 1015.70   42.00
  -2   2  -1 1007.10   40.40
  -2   2  -1 1023.10   42.40
  -2   2  -1 1009.90   40.40
   2   2   1 1014.70   41.50
   2   2   1 1007.60   41.60
  -3  -2  -1  132.99    7.90
  -3  -2  -1  128.79    8.40
   3  -2   1  126.79    8.40
   3  -2   1  126.59    8.50
   3  -2   1  127.39    7.60
   3  -2   1  131.69    7.80
   3  -2   1  133.59    7.50
   3   2   1  135.69    8.70
  -3   2  -1  122.39    6.40
  -3   2  -1  136.59    9.40
  -3   2  -1  127.89    6.40
   3   2   1  123.19    7.60
   3   2   1  124.79    7.60
  -3   2  -1  138.89    8.80
   4  -2   1  154.28   10.10
  -4  -2  -1  176.98   10.00
   4  -2   1  187.08   10.80
   4  -2   1  167.58    9.50
   4  -2   1  172.38    9.60
   4  -2   1  167.78   10.60
   4  -2   1  170.88    8.20
  -4  -2  -1  165.28   10.50
  -4   2  -1  166.18    8.20
   4   2   1  178.08   11.40
  -4   2  -1  169.38   11.20
  -4   2  -1  178.18   10.70
   4   2   1  166.18    9.60
  -4   2  -1  165.78    8.40
   4   2   1  179.78    9.70
   5  -2   1  895.01   38.40
   5  -2   1  897.61   38.70
   5  -2   1  899.21   39.90
  -5  -2  -1  915.91   40.30
   5  -2   1  872.61   40.00
  -5  -2  -1  901.41   38.80
   5   2   1  920.51   38.60
  -5   2  -1  941.81   40.70
  -5   2  -1  813.02   39.20
   5   2   1  969.60   42.10
   5   2   1  919.51   38.50
  -5   2  -1  910.91   39.80
   6  -2   1   32.90    6.00
   6  -2   1   55.49    7.10
   6  -2   1   43.10    6.20
  -6  -2  -1   32.70    5.80
   6  -2   1   31.80    6.50
  -6  -2  -1   41.30    7.00
  -6   2  -1   47.40    7.10
   6   2   1   38.10    5.20
   6   2   1   30.70    4.70
   6   2   1   39.50    7.70
  -6   2  -1   29.90    5.60
  -6   2  -1   30.30    5.80
   7  -2   1    4.70    4.00
  -7  -2  -1    6.50    4.00
  -7  -2  -1    6.40    3.90
   7  -2   1    0.00    3.40
   7  -2   1   -1.70    3.40
  -7   2  -1    2.10    3.60
   7   2   1    3.80    2.40
   7   2   1   12.30    5.70
  -7   2  -1    3.50    3.80
  -7   2  -1    8.60    4.50
  -8  -2  -1   81.69   10.20
   8  -2   1   72.69   10.20
  -8  -2  -1   81.09   11.70
   8  -2   1   51.39    8.00
   8  -2   1   72.89   11.60
  -8   2  -1   55.59    8.80
  -8   2  -1   54.19    8.20
   8   2   1   77.99   13.10
   8  -3  -1   40.90    7.60
   8  -3  -1   55.99    8.80
  -8  -3   1   75.99   12.50
   8  -3  -1   48.00    9.10
  -8   3   1   42.70    8.00
   8   3  -1   73.59   13.10
   8   3  -1   73.19    8.50
   8   3  -1   62.39    8.20
  -8   3   1   38.20    8.10
  -8   3   1   43.20    8.40
  -7  -3   1   60.39    8.30
   7  -3  -1   89.19    9.70
   7  -3  -1   59.79    9.30
  -7  -3   1   72.29   11.20
   7  -3  -1   56.49    7.40
  -7   3   1   48.40    8.40
   7   3  -1   72.39    8.30
   7   3  -1   69.89    8.00
   7   3  -1   91.79   13.40
  -7   3   1   44.40    8.40
  -7   3   1   55.99    8.80
   6  -3  -1  115.89    9.00
   6  -3  -1  116.89    8.80
  -6  -3   1  111.19    9.20
   6  -3  -1  100.19   11.20
   6  -3  -1  105.39   11.30
  -6  -3   1   95.29    9.70
  -6   3   1   96.59   11.30
   6   3  -1   92.59    8.10
   6   3  -1   87.59    8.20
  -6   3   1  100.09   11.00
   6   3  -1  129.59   14.50
  -5  -3   1  367.46   18.40
  -5  -3   1  321.57   19.30
   5  -3  -1  354.56   17.60
   5  -3  -1  363.76   17.80
   5  -3  -1  348.87   19.40
   5  -3  -1  346.07   19.60
   5   3  -1  351.66   18.00
   5   3  -1  387.86   20.70
  -5   3   1  322.47   19.30
  -5   3   1  351.26   20.50
   5   3  -1  329.27   17.60
  -4  -3   1  268.37   14.50
   4  -3  -1  254.37   14.20
  -4  -3   1  283.97   15.80
   4  -3  -1  275.67   15.90
   4  -3  -1  269.57   15.60
   4  -3  -1  266.57   13.90
   4   3  -1  279.47   14.50
   4   3  -1  267.57   14.30
   4   3  -1  297.77   16.20
  -4   3   1  269.77   15.70
  -4   3   1  272.57   13.20
  -4   3   1  263.67   13.20
  -3  -3   1  136.09    8.90
   3  -3  -1  156.38    9.10
   3  -3  -1  152.08    8.80
   3  -3  -1  145.99   10.20
  -3  -3   1  141.59    9.70
   3  -3  -1  147.59   10.00
   3   3  -1  132.19    8.70
  -3   3   1  144.39    8.00
   3   3  -1  141.69    9.40
   3   3  -1  137.99    8.80
  -3   3   1  122.79    7.60
  -3   3   1  143.89   10.10
   2  -3  -1  530.45   24.70
   2  -3  -1  537.45   23.60
  -2  -3   1  508.95   23.70
   2  -3  -1  530.35   24.40
  -2  -3   1  516.85   24.50
   2  -3  -1  523.65   23.70
   2   3  -1  528.25   23.60
  -2   3   1  536.75   22.90
  -2   3   1  558.54   25.00
   2   3  -1  487.95   23.40
  -2   3   1  508.25   22.70
   2   3  -1  534.45   23.60
   1  -3  -1  157.88    9.70
  -1  -3   1  159.88    9.20
  -1  -3   1  162.68    9.80
  -1  -3   1  135.59    7.60
   1  -3  -1  177.48    9.80
  -1  -3   1  163.08    8.70
   1  -3  -1  186.98    9.70
   1   3  -1  132.39    7.90
  -1   3   1  160.88    8.60
   1   3  -1  152.98    8.70
   1   3  -1  147.29    8.70
  -1   3   1  168.08    8.70
   1   3  -1  136.59    8.40
   0  -3  -1   45.30    5.50
   0  -3   1   42.10    4.90
   0  -3  -1   39.40    4.70
   0  -3  -1   42.50    4.90
   0  -3   1   44.60    4.60
   0  -3  -1   36.50    4.70
   0  -3   1   43.30    4.80
   0  -3   1   41.70    4.70
   0   3  -1   48.30    5.20
   0   3   1   41.90    4.50
   0   3  -1   42.60    3.90
   0   3  -1   44.60    4.10
   0   3   1   45.40    5.20
   0   3   1   36.90    4.20
  -1  -3  -1 1079.69   46.70
  -1  -3  -1 1078.69   47.00
   1  -3   1 1120.09   46.50
  -1  -3  -1 1119.89   46.00
   1  -3   1 1095.79   47.00
   1  -3   1 1109.89   46.80
   1  -3   1 1131.59   46.90
  -1  -3  -1 1114.09   46.20
   1   3   1 1119.39   46.50
  -1   3  -1 1160.08   45.80
   1   3   1 1092.89   46.30
  -1   3  -1 1127.79   47.20
   1   3   1 1098.99   45.20
  -1   3  -1 1163.78   45.80
   1   3   1 1193.68   46.20
   2  -3   1   91.29    6.80
   2  -3   1   93.69    7.50
   2  -3   1   96.19    7.40
  -2  -3  -1   87.89    7.20
  -2  -3  -1  102.69    7.20
   2  -3   1   94.99    6.80
   2   3   1   95.59    6.80
  -2   3  -1  102.29    6.10
  -2   3  -1   80.99    7.70
   2   3   1   99.49    6.70
   2   3   1   96.89    6.70
  -2   3  -1  101.99    6.00
   3  -3   1   25.80    4.70
   3  -3   1   50.69    5.10
   3  -3   1   39.90    4.90
   3  -3   1   33.20    5.10
  -3  -3  -1   31.80    4.90
  -3  -3  -1   30.70    5.10
   3   3   1   35.70    4.70
   3   3   1   34.90    5.00
  -3   3  -1   34.20    3.70
  -3   3  -1   41.30    4.20
  -3   3  -1   41.60    6.00
   3   3   1   34.60    5.40
   4  -3   1  493.75   24.20
  -4  -3  -1  486.95   23.20
   4  -3   1  458.05   22.20
   4  -3   1  487.75   22.70
  -4  -3  -1  458.45   24.00
   4  -3   1  502.15   24.20
   4   3   1  527.55   24.80
   4   3   1  474.55   22.60
  -4   3  -1  489.95   24.00
  -4   3  -1  449.06   25.00
   4   3   1  476.05   22.70
  -5  -3  -1   13.80    4.40
   5  -3   1    8.60    4.30
  -5  -3  -1   14.40    4.10
  -5   3  -1    7.00    4.80
   5   3   1   12.90    3.60
   5   3   1   16.00    5.30
  -5   3  -1   13.90    4.50
   5   3   1   14.20    3.80
   6  -3   1    9.00    3.90
   6  -3   1   14.60    4.40
  -6  -3  -1    5.00    3.70
  -6  -3  -1    8.10    4.00
   6  -3   1    6.00    4.20
  -6   3  -1    8.60    5.00
   6   3   1    7.70    3.40
   6   3   1    4.70    4.40
  -6   3  -1   16.20    5.50
   6   3   1   10.90    3.60
  -6   3  -1   14.30    4.60
   7  -3   1    9.10    4.80
  -7  -3  -1    6.30    4.70
   7  -3   1    5.60    4.00
  -7  -3  -1    8.20    4.70
   7  -3   1    8.30    5.20
  -7   3  -1    2.80    4.50
  -7   3  -1   12.20    5.50
   7   3   1    2.40    3.00
   7   3   1    5.10    3.40
   7   3   1    8.20    6.00
   8  -3   1   76.39    9.80
  -8  -3  -1  110.19   15.10
   8  -3   1   82.39   10.60
  -8  -3  -1   77.79   11.00
  -8   3  -1   60.39    9.80
  -8   3  -1   64.89    9.50
   8   3   1  119.89   16.30
  -7  -4   1   11.80    5.70
   7  -4  -1    9.60    6.70
   7  -4  -1   11.10    5.00
   7  -4  -1   13.90    5.30
  -7   4   1   13.80    5.90
   7   4  -1   14.60    5.20
  -7   4   1   18.50    6.20
   7   4  -1   10.00    7.00
   7   4  -1   12.90    4.50
   6  -4  -1    9.50    5.20
   6  -4  -1    4.50    4.10
   6  -4  -1    4.50    4.70
  -6  -4   1    6.20    4.80
   6  -4  -1    8.00    4.20
  -6  -4   1   12.70    5.00
   6   4  -1    9.30    4.20
   6   4  -1   13.20    6.00
  -6   4   1   -2.40    3.70
  -6   4   1   10.10    5.70
   6   4  -1    8.80    3.90
   5  -4  -1   70.59    9.90
   5  -4  -1   65.49    9.30
  -5  -4   1   68.49    8.60
   5  -4  -1   67.19    8.10
   5  -4  -1   45.90    6.70
  -5  -4   1   49.20    8.60
   5   4  -1   61.39    7.70
  -5   4   1   66.19    9.90
  -5   4   1   66.09    9.40
   5   4  -1   68.19    8.00
   5   4  -1   75.29   10.00
   4  -4  -1   60.29    7.30
  -4  -4   1   60.89    7.70
  -4  -4   1   56.99    8.90
   4  -4  -1   37.20    6.80
   4  -4  -1   48.00    7.60
   4  -4  -1   73.29    6.90
  -4   4   1   41.30    7.20
   4   4  -1   73.79    7.90
   4   4  -1   50.09    7.20
   4   4  -1   63.09    7.00
  -3  -4   1   13.90    4.30
   3  -4  -1   47.60    6.10
   3  -4  -1   22.10    5.10
   3  -4  -1   23.00    5.30
   3  -4  -1   39.20    5.20
  -3  -4   1   29.10    5.50
   3   4  -1   20.20    4.20
  -3   4   1   17.40    3.60
   3   4  -1   16.60    3.90
  -3   4   1   21.30    3.90
  -3   4   1   36.60    6.00
   3   4  -1   25.00    4.70
  -2  -4   1  296.37   16.30
   2  -4  -1  303.67   16.90
  -2  -4   1  308.37   17.30
   2  -4  -1  306.57   16.40
   2  -4  -1  304.07   17.20
   2  -4  -1  288.27   15.90
   2   4  -1  315.37   16.10
  -2   4   1  304.27   15.30
   2   4  -1  296.47   15.80
  -2   4   1  296.97   17.00
  -2   4   1  323.67   15.60
  -1  -4   1  149.39    9.20
  -1  -4   1  146.79   10.20
   1  -4  -1  143.99    9.90
   1  -4  -1  133.79    9.70
  -1  -4   1  142.19    9.60
   1  -4  -1  143.89   10.20
   1  -4  -1  137.09    9.70
   1   4  -1  138.89    9.00
  -1   4   1  127.49    8.70
  -1   4   1  130.99    8.80
   1   4  -1  145.89    9.30
  -1   4   1  142.99   10.10
   0  -4   1  289.47   15.40
   0  -4  -1  310.77   15.90
   0  -4  -1  310.37   16.20
   0  -4  -1  304.47   16.20
   0  -4  -1  290.27   15.70
   0  -4   1  282.57   16.00
   0  -4   1  269.47   15.50
   0   4   1  284.47   15.10
   0   4  -1  291.97   15.70
   0   4   1  282.17   15.20
   0   4  -1  280.07   14.90
   0   4  -1  305.07   15.10
   0   4   1  328.57   16.20
  -1  -4  -1   64.79    5.90
   1  -4   1   61.29    7.00
   1  -4   1   62.69    6.50
  -1  -4  -1   67.39    6.10
   1  -4   1   68.39    7.50
   1  -4   1   63.49    7.20
  -1  -4  -1   55.79    6.90
  -1  -4  -1   63.19    6.60
   1   4   1   59.19    6.50
   1   4   1   65.49    6.10
   1   4   1   52.99    6.40
  -1   4  -1   78.09    6.10
  -1   4  -1   60.19    5.50
  -1   4  -1   64.19    7.40
  -2  -4  -1   28.70    5.70
   2  -4   1   17.10    4.40
   2  -4   1   26.80    5.00
  -2  -4  -1   22.30    4.10
  -2  -4  -1   27.40    4.90
   2  -4   1   28.50    4.60
   2  -4   1   22.20    4.10
   2   4   1   19.80    4.20
  -2   4  -1   20.90    3.70
  -2   4  -1   21.90    5.00
  -2   4  -1   18.80    3.60
   2   4   1   20.50    3.90
   3  -4   1   15.00    3.90
   3  -4   1   13.10    4.20
   3  -4   1    6.00    3.40
  -3  -4  -1    7.50    3.40
  -3  -4  -1    9.30    3.40
   3  -4   1   12.60    3.70
  -3   4  -1    4.40    3.60
   3   4   1    9.30    3.10
   3   4   1    5.60    2.90
  -3   4  -1    6.00    2.80
  -3   4  -1    4.80    3.00
   3   4   1   12.30    3.90
  -4  -4  -1  102.69    9.70
   4  -4   1  106.09    8.70
  -4  -4  -1   92.19    9.10
   4  -4   1  114.79   10.10
   4  -4   1   99.09    9.10
   4   4   1  102.09    8.80
  -4   4  -1   87.09   10.00
  -4   4  -1  104.59   12.10
   4   4   1   96.19    8.50
   4   4   1  115.69    9.50
   5  -4   1    4.90    3.70
   5  -4   1    8.10    4.10
  -5  -4  -1   10.40    5.00
  -5  -4  -1    5.90    4.30
   5  -4   1   11.90    4.90
   5   4   1    7.30    4.70
   5   4   1    5.00    3.30
  -5   4  -1    6.10    4.60
  -5   4  -1   14.10    5.30
   5   4   1   10.90    3.80
  -6  -4  -1    7.00    4.80
   6  -4   1    3.60    4.00
   6  -4   1    6.50    4.40
  -6  -4  -1    8.20    5.20
   6  -4   1   13.80    6.00
   6   4   1   10.10    4.50
   6   4   1   11.10    4.00
  -6   4  -1    9.10    4.80
  -6   4  -1    2.40    4.70
   6   4   1   22.40    7.00
  -7  -4  -1   31.40    7.90
   7  -4   1   36.80    8.60
   7  -4   1   23.80    6.70
   7  -4   1   15.70    5.90
  -7  -4  -1   27.90    7.90
   7   4   1   30.60    6.80
  -7   4  -1   25.10    8.00
   7   4   1   21.90    5.70
  -7   4  -1   21.40    6.70
   7   4   1   53.49   11.00
  -7   4  -1   29.50    7.40
   6  -5  -1   15.00    6.50
   6  -5  -1   10.00    5.10
  -6  -5   1   19.50    7.00
   6  -5  -1   14.50    5.60
  -6   5   1   14.30    7.10
  -6   5   1   17.50    6.50
   6   5  -1   16.20    5.20
   5  -5  -1   23.80    6.40
  -5  -5   1   24.50    6.40
  -5  -5   1   22.70    6.60
   5  -5  -1   30.60    6.40
   5  -5  -1   24.70    7.40
   5  -5  -1   18.20    6.40
  -5   5   1   20.40    7.20
  -5   5   1   20.70    6.90
   5   5  -1   21.30    5.60
   5   5  -1   20.90    5.60
  -4  -5   1   39.70    8.10
  -4  -5   1   48.10    8.10
   4  -5  -1   74.29   10.10
   4  -5  -1   62.49    9.70
   4  -5  -1   70.79    8.90
   4  -5  -1  100.19    9.00
   4   5  -1   61.69    8.30
   4   5  -1   62.59    8.30
  -4   5   1   85.69   10.60
   3  -5  -1   53.89    7.50
  -3  -5   1   60.89    9.70
   3  -5  -1   54.39    7.60
   3  -5  -1   55.19    8.40
  -3  -5   1   52.29    7.90
   3  -5  -1   60.69    9.10
  -3   5   1   54.89    8.90
  -3   5   1   44.90    6.20
   3   5  -1   63.99    8.20
   3   5  -1   61.59    8.00
  -3   5   1   56.09    7.10
   2  -5  -1    8.00    4.40
  -2  -5   1    2.90    3.60
   2  -5  -1    9.30    4.30
   2  -5  -1    6.90    3.70
   2  -5  -1    8.20    4.10
  -2  -5   1   13.20    4.60
  -2   5   1    7.30    3.30
   2   5  -1   11.80    3.80
  -2   5   1    8.70    3.40
  -2   5   1    4.00    4.40
   2   5  -1    9.50    3.70
   1  -5  -1   21.20    5.20
  -1  -5   1   17.90    4.90
  -1  -5   1   16.40    4.10
   1  -5  -1    9.70    4.30
   1  -5  -1   20.60    4.90
  -1  -5   1   25.80    5.30
   1  -5  -1   18.80    4.90
   1   5  -1   12.00    4.00
  -1   5   1   12.90    3.90
   1   5  -1   23.90    4.40
  -1   5   1   17.50    5.30
  -1   5   1   22.80    4.80
   1   5  -1    6.20    3.30
   0  -5  -1  145.29   11.60
   0  -5   1  179.28   11.70
   0  -5  -1  158.18   11.60
   0  -5  -1  160.38   11.90
   0  -5   1  181.68   12.50
   0  -5   1  138.89   11.20
   0  -5  -1  167.18   11.60
   0   5   1  173.78   12.10
   0   5  -1  178.08   11.70
   0   5  -1  167.38   11.00
   0   5  -1  163.38   11.00
   0   5   1  157.68   11.00
   0   5   1  157.18   11.20
   1  -5   1   18.90    5.30
   1  -5   1   25.10    5.50
  -1  -5  -1   16.10    4.70
  -1  -5  -1   19.30    4.70
   1  -5   1   20.30    5.00
  -1  -5  -1   26.30    5.70
  -1   5  -1   30.40    5.80
   1   5   1   20.40    4.60
  -1   5  -1   17.90    4.10
  -1   5  -1   24.60    4.60
   1   5   1   19.90    4.50
  -2  -5  -1   53.19    8.20
   2  -5   1   61.59    8.20
   2  -5   1   61.19    7.80
  -2  -5  -1   58.69    8.30
   2  -5   1   61.39    7.90
   2   5   1   67.09    8.10
  -2   5  -1   66.69    7.20
  -2   5  -1   55.19    8.00
   2   5   1   67.29    7.90
  -2   5  -1   58.89    7.00
   3  -5   1   81.79   10.40
   3  -5   1   92.69    9.10
  -3  -5  -1   81.49   11.10
  -3  -5  -1   82.99   10.30
   3  -5   1   89.59    8.90
   3   5   1  101.59   10.10
   3   5   1   89.59    9.50
  -3   5  -1   80.69   10.10
   4  -5   1  107.59   10.70
  -4  -5  -1  129.39   12.40
   4  -5   1  153.38   11.60
  -4  -5  -1  151.98   12.50
   4  -5   1  129.99   12.50
   4   5   1  141.99   11.30
  -4   5  -1  142.69   12.70
  -4   5  -1  133.09   15.10
   4   5   1  146.89   11.60
   5  -5   1   14.30    5.30
   5  -5   1    8.40    5.50
  -5  -5  -1    7.00    5.30
  -5  -5  -1   12.40    5.90
   5  -5   1   13.80    5.50
   5   5   1   10.60    4.50
  -5   5  -1    6.30    6.10
   5   5   1   11.80    4.50
  -5   5  -1   12.50    5.60
   6  -5   1   29.10    6.90
  -6  -5  -1   30.00    8.50
  -6  -5  -1   18.60    7.30
   6  -5   1   15.90    5.60
   6  -5   1   14.00    7.70
  -6   5  -1   21.40    7.50
  -6   5  -1   15.00    6.30
   6   5   1   18.60    6.20
   5  -6  -1   50.79    8.40
  -5  -6   1   29.40    8.40
  -5  -6   1   22.40    7.80
   5  -6  -1   55.19    9.20
   5  -6  -1   21.50    7.90
  -5   6   1   69.09   11.00
  -5   6   1   60.29   11.70
   5   6  -1   32.70    7.30
   4  -6  -1  122.69   14.30
   4  -6  -1  102.29   11.80
  -4  -6   1   94.19   12.20
   4  -6  -1  105.19   12.00
  -4  -6   1  141.79   16.40
   4   6  -1  129.29   12.60
  -4   6   1   94.59   12.60
   3  -6  -1   53.39    8.80
  -3  -6   1   61.69   10.00
   3  -6  -1   69.89   11.00
   3  -6  -1   64.19    9.40
   3  -6  -1   62.69   10.00
  -3  -6   1   52.39    8.90
   3   6  -1   62.59    8.90
   3   6  -1   50.99    8.50
  -3   6   1   61.59    9.80
   2  -6  -1   47.40    7.90
   2  -6  -1   32.70    7.90
   2  -6  -1   43.90    8.60
  -2  -6   1   23.10    6.20
  -2  -6   1   27.50    7.10
   2  -6  -1   35.30    6.90
   2   6  -1   33.30    6.60
  -2   6   1   35.40    6.60
  -2   6   1   38.40    8.20
  -2   6   1   32.50    6.30
   2   6  -1   27.10    6.20
   1  -6  -1    5.50    4.70
   1  -6  -1    8.30    5.20
  -1  -6   1    7.70    5.00
   1  -6  -1    4.70    4.70
  -1  -6   1   10.90    5.00
  -1   6   1    2.40    4.00
  -1   6   1    6.60    5.10
   1   6  -1    9.80    4.60
  -1   6   1   11.50    4.60
   1   6  -1    4.70    3.70
   0  -6   1   30.50    6.80
   0  -6  -1   33.50    7.30
   0  -6   1   25.00    6.10
   0  -6  -1   33.30    6.80
   0  -6  -1   40.20    8.20
   0  -6   1   36.70    7.80
   0   6  -1   34.50    6.60
   0   6  -1   37.30    6.80
   0   6   1   28.10    6.30
   0   6   1   27.50    6.00
   0   6   1   29.80    6.40
   0   6  -1   41.40    6.80
   1  -6   1   17.30    5.90
   1  -6   1   14.90    5.30
   1  -6   1   13.50    5.90
  -1  -6  -1   20.60    6.30
  -1  -6  -1   16.50    5.80
   1   6   1   10.80    4.90
   1   6   1   16.10    4.90
  -1   6  -1   10.60    4.50
  -1   6  -1   21.90    6.30
  -1   6  -1    4.00    3.90
   2  -6   1   12.30    4.80
  -2  -6  -1   16.60    5.90
   2  -6   1   12.30    5.40
  -2  -6  -1   15.60    5.70
   2  -6   1   22.50    6.00
   2   6   1   16.00    5.40
   2   6   1   15.70    5.20
  -2   6  -1    7.90    5.60
  -3  -6  -1   37.20    8.10
  -3  -6  -1   45.40    9.00
   3  -6   1   48.00    8.80
   3  -6   1   32.20    7.10
   3  -6   1   18.60    6.40
   3   6   1   25.20    6.30
   3   6   1   23.80    6.20
  -3   6  -1   33.90    7.80
  -4  -6  -1   14.60    7.10
  -4  -6  -1   11.30    6.20
   4  -6   1   -3.20    5.10
   4  -6   1   17.20    5.90
   4  -6   1   13.90    5.90
  -4   6  -1   17.50    6.70
  -4   6  -1   14.90    7.40
   4   6   1    6.00    4.60
  -5  -6  -1   69.09   11.90
   5  -6   1   88.59   12.50
   5  -6   1   85.79   10.80
   5  -6   1   79.39   11.10
  -5  -6  -1   76.69   11.90
   5   6   1   71.29   10.10
  -5   6  -1   73.69   11.80
  -5   6  -1   78.09   13.10
   2  -7  -1   46.60    8.70
   2  -7  -1   29.70    8.10
  -2  -7   1   26.70    8.30
   2  -7  -1   52.59   10.30
  -2  -7   1   38.50    8.80
   2   7  -1   35.80    8.00
  -2   7   1   36.60    8.80
   1  -7  -1   37.00    8.80
  -1  -7   1   21.20    7.20
   1  -7  -1   24.60    7.10
  -1  -7   1   23.50    7.50
   1  -7  -1   18.90    6.70
   1   7  -1   36.90    7.90
  -1   7   1   22.60    6.70
  -1   7   1   21.40    6.90
  -1   7   1   27.70    7.90
   0  -7   1    8.00    5.80
   0  -7   1   -1.60    4.80
   0  -7  -1    4.40    5.70
   0  -7  -1   -1.70    5.00
   0   7   1    6.90    5.30
   0   7  -1    5.00    4.80
   0   7  -1    1.30    5.10
   1  -7   1   58.49    9.70
  -1  -7  -1   50.59    9.60
   1  -7   1   64.29   10.90
   1  -7   1   47.90    9.40
  -1  -7  -1   71.69   11.30
  -1   7  -1   74.49   10.90
   1   7   1   70.19   10.10
  -2  -7  -1   41.30    9.20
  -2  -7  -1   38.60    9.40
   2  -7   1   21.50    7.60
   2  -7   1   29.80    7.90
   2  -7   1   32.90    8.30
  -2   7  -1   34.60    8.60
   2   7   1   36.10    8.20
   9   0  -2   37.30    9.30
  -9   0   2   23.20    6.80
   8   0  -2   65.39   11.00
  -8   0   2   75.59    9.90
  -8   0   2   61.09    7.80
   8   0  -2   70.59   10.80
   7   0  -2   10.80    4.80
  -7   0   2    7.50    3.80
  -7   0   2   17.00    4.00
   7   0  -2   18.90    5.40
  -6   0   2  325.47   18.00
  -6   0   2  371.16   16.80
   6   0  -2  359.56   16.10
   6   0  -2  359.46   19.20
   6   0  -2  344.47   16.00
   6   0  -2  324.07   19.90
   5   0  -2   86.99    5.40
  -5   0   2   78.19    5.70
   5   0  -2   76.69    7.50
   5   0  -2   90.49    7.10
  -5   0   2   81.39    6.60
   5   0  -2   79.69    5.20
   4   0  -2 1410.46   54.99
  -4   0   2 1406.16   54.89
   4   0  -2 1383.36   56.19
   4   0  -2 1356.36   54.69
   4   0  -2 1295.27   57.49
  -4   0   2 1387.16   56.09
   4   0  -2 1372.06   54.69
  -3   0   2 3213.08  124.29
   3   0  -2 3243.28  123.49
   3   0  -2 3059.29  124.29
   3   0  -2 3006.40  125.49
  -3   0   2 3385.16  123.49
   3   0  -2 3106.79  123.39
   2   0  -2   21.50    1.80
   2   0  -2   21.30    3.00
  -2   0   2   21.20    2.10
   2   0  -2   22.10    1.80
   2   0  -2   22.40    2.50
  -2   0   2   26.00    2.10
   1   0  -2   93.39    5.20
   1   0  -2   91.49    4.20
   1   0  -2   94.39    4.20
  -1   0   2   95.19    5.20
   0   0  -2    3.80    0.40
   0   0   2    4.20    0.60
   1   0   2  622.44   24.80
  -1   0  -2  588.74   24.80
  -1   0  -2  654.43   24.80
   1   0   2  650.83   25.50
   1   0   2  603.84   24.80
   1   0   2  615.94   24.40
   2   0   2  628.54   25.40
   2   0   2  598.94   24.80
   2   0   2  590.44   24.80
  -2   0  -2  665.53   25.50
   2   0   2  635.24   25.60
  -2   0  -2  625.64   25.50
   2   0   2  635.54   26.60
  -3   0  -2  462.05   19.20
   3   0   2  450.45   19.20
  -3   0  -2  456.85   20.00
   3   0   2  420.46   18.30
  -3   0  -2  470.45   19.10
   3   0   2  454.85   20.80
   3   0   2  427.26   18.30
   3   0   2  435.76   19.50
  -4   0  -2   28.50    3.40
  -4   0  -2   25.30    3.50
   4   0   2   32.30    5.10
   4   0   2   16.10    2.10
  -4   0  -2   26.10    4.10
   4   0   2   17.70    2.20
   4   0   2   22.20    3.60
   5   0   2   54.59    7.40
   5   0   2   50.19    3.80
   5   0   2   48.00    3.80
   5   0   2   69.59    6.20
  -5   0  -2   63.09    5.40
  -5   0  -2   59.59    4.90
  -5   0  -2   55.29    5.60
  -6   0  -2   12.10    4.10
   6   0   2   13.00    4.80
  -6   0  -2    7.00    2.70
  -6   0  -2    7.20    3.40
   6   0   2   16.80    4.90
  -7   0  -2    3.00    3.40
   7   0   2   10.60    5.10
  -7   0  -2   -0.40    3.30
   7   0   2   -0.40    3.10
   8   0   2   35.70    8.90
  -8   0  -2   36.40    7.70
  -8   0  -2   40.30    7.20
   8   0   2   61.19   11.30
  -9   0  -2   55.99    9.60
  -9   0  -2   43.70    8.30
   9   0   2   39.50   10.30
   9   0   2   65.09   12.10
   9  -1  -2   88.09   14.20
  -9  -1   2  135.39   15.30
   9  -1  -2  133.39   16.40
  -9   1   2  103.29   12.90
   9   1  -2  118.49   16.70
   8  -1  -2    4.80    5.00
   8  -1  -2   10.80    5.60
  -8  -1   2   10.10    4.50
   8   1  -2    4.90    4.60
  -8   1   2    5.50    4.50
  -8   1   2    1.20    3.90
   7  -1  -2   47.30    8.50
  -7  -1   2   62.09    8.80
   7  -1  -2   49.50    6.60
  -7  -1   2   64.89    7.50
   7  -1  -2   53.49    8.60
   7   1  -2   62.29    5.50
   7   1  -2   44.30    5.30
  -7   1   2   53.39    6.80
  -7   1   2   57.29    7.80
   7   1  -2   61.99   10.00
   6  -1  -2  114.29   10.10
   6  -1  -2  111.29    6.60
   6  -1  -2  110.99    6.80
  -6  -1   2  109.59    7.70
   6  -1  -2  121.59    9.10
   6  -1  -2  125.99    8.00
  -6  -1   2  109.09    8.90
  -6   1   2  104.99    8.60
   6   1  -2  103.49   10.00
   6   1  -2  105.89    7.20
   6   1  -2  111.99    7.30
  -6   1   2  128.59    8.40
  -6   1   2  103.39    8.40
  -5  -1   2  540.75   22.70
   5  -1  -2  444.96   21.60
   5  -1  -2  489.45   25.30
   5  -1  -2  495.45   23.70
  -5  -1   2  523.15   24.40
   5  -1  -2  544.15   23.70
   5  -1  -2  520.05   22.60
   5  -1  -2  475.45   23.30
  -5   1   2  559.84   23.40
  -5   1   2  530.15   24.10
  -5   1   2  505.35   23.90
   5   1  -2  558.44   23.00
   5   1  -2  545.05   23.00
   5   1  -2  509.55   26.00
  -5   1   2  509.65   23.90
  -4  -1   2  616.74   24.90
  -4  -1   2  594.14   26.30
   4  -1  -2  558.84   27.00
   4  -1  -2  524.75   25.60
   4  -1  -2  605.74   24.80
   4  -1  -2  622.64   25.40
  -4   1   2  580.04   26.40
   4   1  -2  610.04   25.20
  -4   1   2  550.04   26.00
  -4   1   2  620.34   25.60
   4   1  -2  587.44   25.20
   4   1  -2  588.54   27.70
   3  -1  -2   39.60    2.60
   3  -1  -2   40.30    4.40
   3  -1  -2   34.40    2.50
   3  -1  -2   39.00    4.30
   3  -1  -2   36.40    4.50
  -3  -1   2   33.00    3.50
  -3  -1   2   38.20    3.20
   3   1  -2   40.90    5.20
   3   1  -2   41.10    3.20
   3   1  -2   38.30    3.20
   2  -1  -2  883.91   37.00
   2  -1  -2  878.21   37.40
   2  -1  -2  879.21   37.00
   2  -1  -2  886.71   38.10
  -2  -1   2  980.00   38.30
   2  -1  -2  912.91   38.30
   2  -1  -2  955.20   38.30
  -2  -1   2 1005.70   37.40
  -2   1   2 1019.50   37.60
  -2   1   2  996.70   37.50
   2   1  -2  889.21   37.70
   2   1  -2  997.60   39.00
   2   1  -2  910.31   37.70
   1  -1  -2 1034.80   40.50
   1  -1  -2  912.91   39.60
   1  -1  -2  970.30   40.00
  -1  -1   2 1084.09   40.50
   1  -1  -2 1005.60   39.70
   1  -1  -2 1013.10   40.40
   1  -1  -2  992.60   39.70
  -1  -1   2 1045.30   40.40
   1   1  -2  972.60   40.00
  -1   1   2 1022.00   39.70
   1   1  -2 1075.99   40.50
   1   1  -2  982.80   39.90
  -1   1   2  987.70   39.80
   0  -1   2 2241.98   83.39
   0  -1  -2 2080.39   83.39
   0  -1  -2 2091.29   83.59
   0  -1   2 2223.58   83.79
   0  -1  -2 2144.59   83.59
   0  -1   2 2162.38   83.39
   0   1  -2 2173.08   83.39
   0   1   2 2021.40   83.29
   0   1  -2 2170.08   83.19
   0   1   2 2075.79   83.29
   1  -1   2  322.37   13.60
  -1  -1  -2  321.77   13.90
   1  -1   2  317.47   14.10
  -1  -1  -2  343.67   13.80
   1  -1   2  331.07   13.90
   1  -1   2  316.07   13.70
  -1  -1  -2  317.47   13.90
   1   1   2  319.37   13.70
  -1   1  -2  310.77   14.30
  -1   1  -2  314.77   14.00
   1   1   2  326.47   14.10
   1   1   2  316.27   13.80
  -2  -1  -2  140.09    7.00
   2  -1   2  137.19    5.70
   2  -1   2  132.69    7.40
  -2  -1  -2  138.49    7.30
   2  -1   2  130.39    7.30
   2  -1   2  135.09    6.80
   2  -1   2  122.29    6.60
  -2  -1  -2  137.29    6.60
   2   1   2  132.99    7.70
  -2   1  -2  130.69    7.70
  -2   1  -2  142.49    5.80
   2   1   2  131.19    6.80
  -2   1  -2  133.69    7.20
   2   1   2  130.29    6.70
   3  -1   2  270.97   12.70
   3  -1   2  268.37   12.60
  -3  -1  -2  289.67   13.60
   3  -1   2  264.97   11.30
   3  -1   2  270.17   11.30
  -3  -1  -2  272.37   12.80
   3  -1   2  269.67   13.80
   3  -1   2  277.47   13.40
  -3   1  -2  288.07   11.80
   3   1   2  279.07   12.60
  -3   1  -2  301.07   13.90
  -3   1  -2  256.97   13.50
   3   1   2  273.57   12.60
   3   1   2  280.67   14.00
   3   1   2  265.97   14.20
  -3   1  -2  299.67   13.40
   4  -1   2  610.94   25.80
   4  -1   2  668.43   27.50
  -4  -1  -2  635.64   27.50
   4  -1   2  624.04   25.80
   4  -1   2  640.14   28.30
   4  -1   2  625.24   29.20
  -4  -1  -2  618.54   28.40
   4  -1   2  637.94   27.70
  -4   1  -2  649.74   28.00
   4   1   2  656.63   29.30
   4   1   2  690.03   30.20
  -4   1  -2  677.53   28.60
  -4   1  -2  662.73   28.00
   5  -1   2   41.80    6.60
  -5  -1  -2   52.19    6.30
   5  -1   2   56.79    5.90
  -5  -1  -2   60.49    6.20
   5  -1   2   52.99    5.40
   5   1   2   56.39    7.30
   5   1   2   50.59    4.30
  -5   1  -2   56.59    5.30
   5   1   2   57.89    7.90
  -5   1  -2   50.89    5.90
   5   1   2   45.90    4.30
  -5   1  -2   48.50    6.10
  -6  -1  -2    8.80    3.40
   6  -1   2    7.10    3.50
   6  -1   2   13.20    4.30
  -6  -1  -2    6.00    3.20
   6  -1   2   12.80    4.70
  -6   1  -2    3.20    2.90
   6   1   2    5.50    2.30
   6   1   2    8.00    4.30
   6   1   2    6.60    3.70
   6   1   2    4.10    2.00
  -6   1  -2    6.80    3.40
  -6   1  -2    4.80    2.80
   7  -1   2   10.50    4.80
  -7  -1  -2    6.60    3.90
   7  -1   2    7.20    4.90
  -7  -1  -2   11.60    4.20
  -7   1  -2   16.50    4.70
  -7   1  -2    8.10    3.50
  -7   1  -2    8.20    4.00
   7   1   2   12.10    4.90
  -8  -1  -2   66.09   10.50
  -8  -1  -2   62.29    8.80
   8  -1   2   41.90    9.00
   8  -1   2   58.99   10.30
  -8   1  -2   51.39    8.30
   8   1   2   60.39   10.80
  -8   1  -2   56.29    8.20
   8  -2  -2   12.30    5.50
  -8  -2   2   16.90    6.40
   8  -2  -2    2.60    5.30
   8  -2  -2   10.00    4.80
   8   2  -2   10.90    3.60
  -8   2   2   16.90    5.70
  -8   2   2    1.80    4.10
   8   2  -2    9.60    6.00
   7  -2  -2    2.20    3.70
   7  -2  -2    2.00    4.00
   7  -2  -2   -1.40    3.40
  -7  -2   2    4.30    3.30
  -7  -2   2    3.90    3.90
   7  -2  -2    6.10    3.60
  -7   2   2    5.50    3.70
  -7   2   2    8.00    4.20
   7   2  -2   -1.20    2.10
   7   2  -2    5.20    5.10
   7   2  -2    5.50    2.70
  -7   2   2    4.10    3.90
   6  -2  -2  245.38   15.20
  -6  -2   2  267.47   14.00
   6  -2  -2  254.87   14.40
  -6  -2   2  277.87   15.90
   6  -2  -2  237.98   13.50
   6  -2  -2  240.88   14.90
   6  -2  -2  249.78   15.80
   6   2  -2  271.07   13.90
  -6   2   2  229.78   14.50
  -6   2   2  238.78   15.40
  -6   2   2  244.68   15.30
   6   2  -2  256.27   13.70
   6   2  -2  266.17   17.20
   5  -2  -2  499.45   23.40
   5  -2  -2  585.54   25.00
  -5  -2   2  532.35   26.40
   5  -2  -2  533.65   26.00
   5  -2  -2  513.75   23.50
   5  -2  -2  494.75   26.00
  -5  -2   2  509.85   24.60
   5  -2  -2  585.24   24.60
  -5   2   2  573.24   26.60
   5   2  -2  569.14   25.10
  -5   2   2  596.74   24.50
   5   2  -2  559.74   28.00
   5   2  -2  553.04   24.90
  -5   2   2  630.54   27.80
  -5   2   2  593.94   24.30
  -4  -2   2  253.27   13.90
   4  -2  -2  250.87   13.80
   4  -2  -2  241.28   11.50
   4  -2  -2  246.98   13.90
   4  -2  -2  251.77   12.50
   4  -2  -2  259.67   12.40
   4  -2  -2  249.08   13.60
   4  -2  -2  248.18   11.70
  -4  -2   2  237.88   12.50
  -4   2   2  264.17   12.20
   4   2  -2  254.87   12.80
  -4   2   2  267.07   12.10
   4   2  -2  255.47   14.70
  -4   2   2  241.98   13.80
   4   2  -2  257.97   12.80
   3  -2  -2  556.64   21.60
   3  -2  -2  532.15   21.90
   3  -2  -2  480.55   22.80
   3  -2  -2  481.35   22.10
  -3  -2   2  480.65   22.90
  -3  -2   2  461.95   21.60
   3  -2  -2  467.95   22.70
  -3   2   2  518.05   21.10
  -3   2   2  537.15   21.40
  -3   2   2  529.75   23.40
   3   2  -2  474.75   21.90
   3   2  -2  448.66   21.80
   3   2  -2  504.55   23.40
  -2  -2   2  243.18   12.80
   2  -2  -2  268.47   12.00
  -2  -2   2  265.77   12.20
   2  -2  -2  252.47   12.90
   2  -2  -2  259.67   11.60
   2  -2  -2  247.78   12.20
   2  -2  -2  248.58   12.90
  -2   2   2  264.87   11.60
  -2   2   2  254.97   11.60
   2   2  -2  252.07   12.20
  -2   2   2  261.97   11.70
   2   2  -2  245.08   12.20
   2   2  -2  263.47   12.90
  -1  -2   2  112.19    5.80
   1  -2  -2   99.29    5.90
   1  -2  -2   96.19    6.30
   1  -2  -2  100.29    6.60
  -1  -2   2  116.99    6.30
   1  -2  -2   98.69    6.40
  -1  -2   2  112.49    6.70
   1   2  -2  114.29    6.00
   1   2  -2  103.59    6.00
  -1   2   2  105.19    5.70
   1   2  -2  106.59    5.70
  -1   2   2  110.59    5.90
   1   2  -2  100.89    6.00
   0  -2   2  189.68    9.20
   0  -2   2  184.18    9.50
   0  -2   2  187.98    9.10
   0  -2  -2  184.78    9.50
   0  -2  -2  178.98    9.20
   0  -2  -2  182.88    9.40
   0  -2  -2  179.48    9.10
   0   2   2  167.18    8.80
   0   2  -2  187.28    8.80
   0   2  -2  182.18    9.20
   0   2  -2  191.18    8.80
   0   2   2  175.38    8.90
  -1  -2  -2 1059.59   42.70
  -1  -2  -2 1033.90   43.10
   1  -2   2 1055.89   42.70
  -1  -2  -2  999.40   43.00
   1  -2   2 1148.39   41.80
   1  -2   2 1081.69   43.20
   1  -2   2 1055.99   43.00
  -1   2  -2 1042.20   41.90
   1   2   2 1018.90   42.70
   1   2   2 1060.79   42.90
   1   2   2 1014.80   42.30
  -1   2  -2 1079.89   43.30
  -1   2  -2 1005.70   41.90
   2  -2   2  218.08   11.70
   2  -2   2  237.38   11.30
  -2  -2  -2  240.88   11.90
   2  -2   2  228.18   11.00
  -2  -2  -2  225.48   11.50
  -2  -2  -2  231.38   10.80
   2  -2   2  227.08   10.80
   2   2   2  229.38   11.70
   2   2   2  226.58   11.20
  -2   2  -2  226.58   10.10
  -2   2  -2  215.68   10.00
   2   2   2  223.18   11.30
  -2   2  -2  215.38   12.30
  -2   2  -2  220.38   11.90
  -3  -2  -2   32.20    4.40
  -3  -2  -2   36.50    4.90
   3  -2   2   33.70    4.00
   3  -2   2   26.60    4.20
   3  -2   2   33.10    4.00
   3  -2   2   33.70    4.10
  -3   2  -2   29.30    4.20
   3   2   2   43.00    5.60
   3   2   2   35.80    4.10
  -3   2  -2   24.90    4.60
   3   2   2   37.00    4.50
  -3   2  -2   32.20    2.60
  -3   2  -2   28.10    2.80
  -4  -2  -2   73.89    6.50
   4  -2   2   70.99    6.60
   4  -2   2   71.69    5.80
   4  -2   2   67.39    5.70
  -4  -2  -2   75.09    6.10
  -4   2  -2   79.59    7.30
   4   2   2   75.99    5.70
   4   2   2   70.69    7.00
   4   2   2   73.59    5.60
  -5  -2  -2  165.48   10.30
   5  -2   2  167.68   10.20
   5  -2   2  156.38   10.10
  -5  -2  -2  165.88   11.20
   5  -2   2  158.68   11.30
   5  -2   2  158.18   11.00
  -5   2  -2  166.98   11.50
   5   2   2  170.88   12.30
   5   2   2  149.88    9.60
   5   2   2  162.18    9.80
  -5   2  -2  199.18   11.70
  -5   2  -2  167.28   11.00
  -6  -2  -2  120.09    9.50
   6  -2   2  115.49    9.40
   6  -2   2  125.49   10.60
   6  -2   2  125.49    9.30
  -6  -2  -2  122.49   10.20
   6   2   2  134.29    8.70
  -6   2  -2  112.99   10.00
  -6   2  -2  120.99   10.40
   6   2   2  130.39   11.60
   6   2   2  132.79    8.70
  -6   2  -2  128.99    9.70
   7  -2   2   34.60    6.80
  -7  -2  -2   47.10    8.40
   7  -2   2   41.10    8.10
  -7  -2  -2   39.90    7.00
   7  -2   2   27.70    5.80
  -7   2  -2   30.10    6.20
  -7   2  -2   35.50    6.50
   7   2   2   48.30    9.50
   8  -2   2  106.09   13.70
  -8  -2  -2   99.69   12.20
  -8  -2  -2   98.89   11.00
   8  -2   2   91.19   11.20
   8  -2   2   98.29   10.90
  -8   2  -2   76.59    9.70
  -8   2  -2   69.79    9.10
  -8   2  -2   81.89   10.70
   8   2   2  108.19   14.70
   8  -3  -2   57.19    8.20
  -8  -3   2   54.09   10.20
   8  -3  -2   62.29    9.50
   8  -3  -2   55.29    9.30
  -8   3   2   61.99    8.70
  -8   3   2   49.00    8.70
   8   3  -2   53.09    7.70
   8   3  -2   71.19    8.50
   8   3  -2  104.29   15.10
  -8   3   2   55.79    8.90
   7  -3  -2   82.89    8.70
   7  -3  -2   80.89   10.50
   7  -3  -2   85.09    8.70
  -7  -3   2   71.19   10.50
   7  -3  -2   74.99   10.10
   7   3  -2   93.89    9.60
  -7   3   2   88.79   10.30
   7   3  -2   81.69    8.50
  -7   3   2   62.29    9.40
  -7   3   2   68.39   10.20
   7   3  -2  109.39   14.10
   6  -3  -2   54.39    6.50
   6  -3  -2   31.10    6.60
   6  -3  -2   46.50    7.30
  -6  -3   2   25.80    5.40
  -6  -3   2   34.60    7.10
   6  -3  -2   44.50    5.90
   6   3  -2   41.60    6.10
  -6   3   2   33.90    7.00
   6   3  -2   45.50    8.60
   6   3  -2   36.80    5.80
  -6   3   2   36.70    7.30
  -5  -3   2  203.78   14.10
   5  -3  -2  203.28   13.90
  -5  -3   2  208.58   12.90
   5  -3  -2  212.38   14.30
   5  -3  -2  247.08   12.80
   5  -3  -2  261.17   13.20
   5   3  -2  208.88   14.70
   5   3  -2  238.88   13.00
   5   3  -2  190.08   12.30
  -5   3   2  239.68   14.70
  -4  -3   2   27.10    5.20
  -4  -3   2   31.10    5.10
   4  -3  -2   51.39    7.10
   4  -3  -2   75.99    6.30
   4  -3  -2   40.70    6.20
  -4   3   2   46.60    4.70
   4   3  -2   41.70    5.60
  -4   3   2   54.69    4.70
   4   3  -2   47.30    7.00
  -4   3   2   64.39    7.70
   4   3  -2   39.40    5.20
  -3  -3   2   30.60    4.90
   3  -3  -2   41.00    4.90
   3  -3  -2   34.80    5.50
   3  -3  -2   36.90    5.50
  -3  -3   2   30.60    4.60
   3   3  -2   41.10    4.90
  -3   3   2   36.60    4.10
   3   3  -2   28.50    4.10
   3   3  -2   46.20    5.80
  -3   3   2   46.50    4.60
  -3   3   2   37.40    5.70
   2  -3  -2  180.58    9.80
   2  -3  -2  162.38   10.10
  -2  -3   2  136.29    8.90
   2  -3  -2  194.58    9.60
   2  -3  -2  153.78   10.10
  -2  -3   2  156.88    9.30
  -2  -3   2  153.38    9.90
  -2   3   2  149.79    8.70
   2   3  -2  149.59    9.10
  -2   3   2  145.99    8.50
   2   3  -2  156.78    9.20
  -2   3   2  203.88   11.10
   2   3  -2  152.38    9.10
  -1  -3   2   98.19    7.20
  -1  -3   2  104.79    6.80
   1  -3  -2  104.39    7.10
   1  -3  -2  103.89    6.90
  -1  -3   2   87.79    5.30
   1  -3  -2   93.69    7.10
   1  -3  -2  101.09    7.20
  -1   3   2   97.59    6.30
   1   3  -2   94.49    6.40
  -1   3   2  100.39    6.30
   1   3  -2   97.29    5.90
  -1   3   2  101.99    7.60
   1   3  -2   96.29    6.40
   0  -3  -2   59.59    5.40
   0  -3   2   89.79    6.30
   0  -3  -2   58.79    5.40
   0  -3  -2   56.69    5.40
   0  -3   2   71.49    5.40
   0  -3   2   80.89    5.70
   0  -3  -2   63.59    5.60
   0   3  -2   76.99    5.20
   0   3  -2   68.29    5.00
   0   3   2   54.79    5.40
   0   3   2   63.39    5.00
   0   3   2   52.69    4.90
   0   3  -2   72.69    5.60
  -1  -3  -2   91.69    7.00
  -1  -3  -2   90.19    6.40
   1  -3   2  104.49    6.90
   1  -3   2  100.09    7.20
  -1  -3  -2  111.49    7.50
   1  -3   2   98.29    7.10
  -1  -3  -2  100.49    6.80
  -1   3  -2   86.59    7.20
  -1   3  -2   97.39    6.10
   1   3   2  117.99    7.10
   1   3   2   90.29    6.60
  -1   3  -2   92.29    6.00
   1   3   2  104.69    6.90
   1   3   2   99.09    5.80
  -2  -3  -2   11.80    2.70
  -2  -3  -2   11.90    3.10
   2  -3   2    8.20    2.80
   2  -3   2    9.60    2.70
   2  -3   2   13.70    3.20
  -2  -3  -2    8.70    2.70
   2   3   2   11.60    2.80
   2   3   2   10.40    2.80
  -2   3  -2   11.20    3.30
  -2   3  -2   10.90    2.30
  -2   3  -2   10.40    2.10
   2   3   2   11.90    2.60
   3  -3   2  131.69    9.20
   3  -3   2  122.79    8.20
   3  -3   2  134.89    8.50
  -3  -3  -2  116.19    8.70
  -3  -3  -2  116.59    8.40
  -3   3  -2  109.99    6.70
   3   3   2  113.29    7.90
   3   3   2  130.29    8.70
  -3   3  -2  117.99    8.90
   3   3   2  118.79    8.00
  -3   3  -2  109.59    6.70
  -3   3  -2  123.59    9.90
  -4  -3  -2   75.29    8.20
  -4  -3  -2   65.79    8.20
   4  -3   2   71.79    8.20
   4   3   2   68.39    8.30
  -4   3  -2   94.59    9.10
   4   3   2   68.69    6.40
  -4   3  -2   61.69    7.50
   4   3   2   71.09    7.30
   5  -3   2   37.40    5.40
   5  -3   2   51.69    7.70
  -5  -3  -2   50.69    7.00
  -5  -3  -2   51.69    7.70
   5  -3   2   51.29    6.20
   5   3   2   30.10    5.00
  -5   3  -2   40.50    6.50
  -5   3  -2   47.70    7.70
   5   3   2   54.69    6.60
   5   3   2   48.50    8.00
  -6  -3  -2   14.70    4.90
   6  -3   2   16.40    4.90
   6  -3   2   15.80    5.50
   6  -3   2   16.60    4.80
  -6  -3  -2   12.60    5.00
  -6   3  -2   13.30    4.70
   6   3   2    9.20    5.20
  -6   3  -2    8.80    5.30
   6   3   2   16.20    4.00
  -6   3  -2   12.80    5.00
   6   3   2   19.20    4.40
   7  -3   2   15.50    5.60
  -7  -3  -2   25.40    6.20
  -7  -3  -2   24.80    7.30
   7  -3   2   20.90    5.50
  -7   3  -2   16.80    6.10
   7   3   2   18.00    7.30
  -7   3  -2   13.30    5.70
   7   3   2   15.30    4.40
   7   3   2   18.00    4.60
  -8  -3  -2    9.30    5.40
  -8  -3  -2    0.50    4.80
   8  -3   2    7.70    5.40
   8  -3   2    7.10    5.10
  -8   3  -2   13.90    5.30
  -8   3  -2    0.30    5.20
   8   3   2   15.10    7.70
  -7  -4   2   26.10    8.40
   7  -4  -2   20.80    5.70
   7  -4  -2   29.40    6.70
   7  -4  -2   28.90    7.90
   7  -4  -2   15.90    7.40
  -7   4   2   38.00    8.20
   7   4  -2   41.40    9.50
  -7   4   2    9.20    6.40
   7   4  -2   16.20    4.90
   7   4  -2   20.90    5.80
   6  -4  -2    6.10    4.90
   6  -4  -2   10.10    5.70
   6  -4  -2    5.20    4.60
  -6  -4   2    8.00    5.60
   6  -4  -2    6.20    4.30
  -6  -4   2   11.70    5.40
  -6   4   2   -2.50    4.20
   6   4  -2    9.80    4.20
  -6   4   2    7.70    5.70
   6   4  -2    6.90    3.60
   6   4  -2   11.70    5.40
   5  -4  -2   63.49    7.60
  -5  -4   2   68.89   10.10
   5  -4  -2   70.39    7.30
  -5  -4   2   58.79    8.10
   5  -4  -2   64.79    9.00
   5  -4  -2   70.19    9.80
  -5   4   2   54.29    8.70
   5   4  -2   58.09    7.50
   5   4  -2   58.59    7.60
   5   4  -2   57.09    9.00
  -4  -4   2  277.97   16.50
   4  -4  -2  260.27   15.00
   4  -4  -2  274.77   17.10
   4  -4  -2  265.47   15.80
  -4  -4   2  262.77   15.90
  -4  -4   2  304.97   17.60
   4  -4  -2  312.27   17.90
  -4   4   2  289.87   14.70
   4   4  -2  295.27   15.80
  -4   4   2  288.47   17.60
  -4   4   2  275.47   14.90
   4   4  -2  291.87   16.70
   4   4  -2  297.07   15.80
   3  -4  -2   66.49    7.60
   3  -4  -2   80.89    9.00
   3  -4  -2   87.59    8.20
   3  -4  -2   77.89    7.00
  -3  -4   2   84.69    8.00
  -3  -4   2   62.69    7.40
  -3  -4   2   66.19    6.30
   3   4  -2   62.69    6.40
   3   4  -2   71.49    6.70
   3   4  -2   79.69    6.90
  -3   4   2   72.99    6.50
  -3   4   2   78.19    9.10
  -3   4   2   81.79    6.50
   2  -4  -2  196.28   11.80
   2  -4  -2  190.08   11.30
   2  -4  -2  175.78   11.80
   2  -4  -2  175.78   12.10
  -2  -4   2  183.98   12.20
  -2  -4   2  161.18   10.90
   2   4  -2  168.28   10.80
   2   4  -2  168.18   10.70
  -2   4   2  173.48   10.50
  -2   4   2  206.18   12.80
  -2   4   2  184.28   10.70
   1  -4  -2  279.77   15.70
  -1  -4   2  280.77   16.10
   1  -4  -2  283.87   15.60
   1  -4  -2  282.97   15.80
   1  -4  -2  295.77   16.20
  -1  -4   2  305.97   15.70
  -1  -4   2  295.37   14.90
  -1   4   2  297.17   16.40
   1   4  -2  289.27   15.10
   1   4  -2  272.07   14.80
   1   4  -2  288.37   14.70
  -1   4   2  292.87   14.90
  -1   4   2  304.07   15.20
   0  -4  -2  154.18    9.80
   0  -4  -2  147.99   10.00
   0  -4   2  146.99   10.10
   0  -4   2  147.29    9.50
   0  -4  -2  148.79   10.00
   0  -4   2  144.49    9.60
   0  -4  -2  143.79    9.80
   0   4  -2  135.09    8.80
   0   4   2  130.99    9.00
   0   4  -2  141.69    9.00
   0   4   2  172.18   10.60
   0   4  -2  118.59    9.40
   0   4   2  123.89    8.90
   1  -4   2    6.20    3.10
  -1  -4  -2    3.20    2.30
  -1  -4  -2    6.60    2.80
   1  -4   2    7.10    3.30
  -1  -4  -2   11.10    3.40
  -1  -4  -2    8.80    2.90
   1  -4   2    7.90    2.80
  -1   4  -2    5.10    2.90
  -1   4  -2    6.60    2.40
   1   4   2    3.80    2.40
   1   4   2    7.00    3.00
  -1   4  -2    2.80    1.90
   1   4   2    5.90    2.40
  -2  -4  -2  100.59    8.60
  -2  -4  -2   96.39    7.70
   2  -4   2  101.99    8.60
  -2  -4  -2  106.19    8.80
   2  -4   2  108.39    8.30
   2  -4   2  108.29    8.20
   2   4   2  100.59    7.90
   2   4   2   94.59    7.90
  -2   4  -2  101.09    7.20
  -2   4  -2  106.19    8.80
  -2   4  -2  108.29    7.30
  -3  -4  -2   24.40    5.10
  -3  -4  -2   20.70    5.10
   3  -4   2   22.80    4.80
   3  -4   2   20.80    4.60
   3  -4   2   24.50    5.10
   3   4   2   29.90    4.90
   3   4   2   31.20    5.30
  -3   4  -2   23.90    5.10
  -3   4  -2   23.00    6.20
   3   4   2   20.50    5.10
  -4  -4  -2  131.79   10.70
  -4  -4  -2  135.29   11.20
   4  -4   2  142.29   11.20
   4  -4   2  118.49    9.90
   4  -4   2  130.59   10.00
  -4   4  -2  120.39   11.80
   4   4   2  126.79   10.00
  -4   4  -2  147.99   11.30
   4   4   2  145.49   10.90
   4   4   2  135.89   10.20
   5  -4   2   22.10    5.40
   5  -4   2   16.30    5.90
   5  -4   2   14.30    4.60
  -5  -4  -2   19.10    5.60
  -5  -4  -2   19.50    6.00
   5   4   2   13.60    5.30
   5   4   2   12.80    4.50
   5   4   2    9.60    3.60
  -5   4  -2   14.60    5.10
  -5   4  -2    5.20    5.30
   6  -4   2   43.00    7.00
  -6  -4  -2   58.29    9.60
  -6  -4  -2   50.99    8.90
   6  -4   2   43.40    7.10
   6  -4   2   54.79    9.30
  -6   4  -2   35.40    8.20
   6   4   2   38.20    6.50
   6   4   2   61.79   10.60
  -6   4  -2   31.20    7.20
   6   4   2   47.90    7.50
   7  -4   2    4.90    5.20
   7  -4   2    6.70    5.00
  -7  -4  -2    9.70    5.70
   7  -4   2   14.80    6.80
  -7  -4  -2    7.40    6.20
   7   4   2    2.80    4.30
   7   4   2    2.10    3.60
   7   4   2   11.70    6.30
  -7   4  -2   11.90    6.00
  -7   4  -2    8.00    5.30
  -7   4  -2    6.40    6.90
   6  -5  -2   36.50    8.80
  -6  -5   2   33.30    8.90
   6  -5  -2   30.70    8.10
   6  -5  -2   25.30    6.70
   6  -5  -2   17.60    6.00
   6   5  -2   35.90    7.10
  -6   5   2   20.90    7.80
  -6   5   2   33.80    8.60
  -5  -5   2    3.20    4.80
   5  -5  -2    9.00    4.90
  -5  -5   2   10.00    5.30
   5  -5  -2   19.90    5.30
   5  -5  -2   -2.60    4.90
   5  -5  -2   11.00    5.70
  -5   5   2   -0.90    4.90
   5   5  -2   11.60    4.20
   5   5  -2   13.60    4.60
  -4  -5   2   18.10    5.80
   4  -5  -2   18.10    5.70
   4  -5  -2   18.60    6.00
  -4  -5   2   12.30    4.90
   4  -5  -2   46.90    6.70
   4  -5  -2   21.90    5.60
  -4   5   2   21.70    6.20
   4   5  -2   17.70    4.70
   4   5  -2   12.00    4.30
  -3  -5   2   40.20    8.10
   3  -5  -2   47.80    7.20
   3  -5  -2   44.30    8.10
  -3  -5   2   57.49    7.90
   3  -5  -2   41.00    6.80
   3  -5  -2   38.80    7.30
  -3   5   2   45.60    6.20
  -3   5   2   50.49    8.10
  -3   5   2   44.80    6.60
   3   5  -2   48.20    6.80
   3   5  -2   53.39    7.30
   2  -5  -2   41.10    7.30
  -2  -5   2   51.09    8.20
  -2  -5   2   41.30    7.00
   2  -5  -2   53.89    8.10
   2  -5  -2   41.90    6.80
   2  -5  -2   39.50    7.00
  -2   5   2   51.99    6.60
   2   5  -2   58.29    7.30
   2   5  -2   58.29    7.40
  -2   5   2   59.69    8.80
  -2   5   2   63.59    7.30
   1  -5  -2  271.47   16.40
   1  -5  -2  266.27   15.90
  -1  -5   2  251.97   16.20
   1  -5  -2  242.18   15.60
   1  -5  -2  248.18   15.70
  -1  -5   2  256.07   14.60
  -1  -5   2  253.77   15.40
  -1   5   2  264.07   16.20
  -1   5   2  279.77   15.20
   1   5  -2  261.87   14.90
   1   5  -2  237.88   14.30
   1   5  -2  257.77   15.00
  -1   5   2  284.37   15.50
   0  -5  -2  180.28   12.50
   0  -5   2  185.58   12.50
   0  -5   2  195.78   12.40
   0  -5  -2  182.98   12.90
   0  -5  -2  192.18   13.00
   0  -5   2  185.38   13.10
   0  -5  -2  165.28   12.30
   0   5   2  181.68   12.90
   0   5  -2  176.88   12.20
   0   5  -2  187.98   11.90
   0   5   2  168.48   12.10
   0   5  -2  191.88   11.70
   0   5   2  188.78   12.10
  -1  -5  -2   19.90    4.60
  -1  -5  -2   19.50    5.30
  -1  -5  -2   17.90    5.40
  -1  -5  -2   17.50    4.30
   1  -5   2   22.60    5.30
   1  -5   2   20.30    5.30
   1  -5   2   14.20    4.50
  -1   5  -2   18.70    4.20
  -1   5  -2   16.60    5.20
   1   5   2   20.10    4.90
  -1   5  -2   22.20    4.50
   1   5   2   22.80    4.90
   2  -5   2   95.59    8.90
   2  -5   2   94.89    8.90
   2  -5   2   87.19    9.90
  -2  -5  -2   78.19    9.60
  -2  -5  -2   83.69   10.60
   2   5   2   87.29    8.10
  -2   5  -2   81.19    9.80
   2   5   2   97.09    8.90
  -2   5  -2   85.19   10.20
   3  -5   2  152.18   12.50
   3  -5   2  142.19   11.70
  -3  -5  -2  134.79   12.30
  -3  -5  -2  159.38   12.80
   3  -5   2  161.78   11.80
   3   5   2  149.79   11.50
   3   5   2  173.28   12.00
  -3   5  -2  166.08   14.00
  -3   5  -2  152.08   12.30
   4  -5   2    9.70    4.80
   4  -5   2   14.80    5.20
  -4  -5  -2    6.50    4.60
  -4  -5  -2   12.80    5.80
  -4   5  -2    6.50    5.00
   4   5   2    0.50    3.60
  -4   5  -2    7.90    5.10
   4   5   2    4.60    4.00
   5  -5   2   12.00    5.60
  -5  -5  -2   26.20    7.60
   5  -5   2   30.10    6.70
   5  -5   2   20.80    7.00
  -5  -5  -2   23.40    7.20
   5   5   2   24.40    5.50
   5   5   2   22.50    5.80
  -5   5  -2   11.40    6.10
  -5   5  -2   20.10    6.40
  -6  -5  -2   95.29   13.40
   6  -5   2   57.79    9.30
   6  -5   2   79.99   11.90
  -6  -5  -2   95.89   13.00
   6  -5   2   76.09   10.30
  -6   5  -2   76.39   12.20
   6   5   2  116.09   11.90
  -6   5  -2   75.39   11.60
   5  -6  -2   29.80    7.80
  -5  -6   2    7.10    5.90
   5  -6  -2   15.80    6.80
   5  -6  -2   24.60    7.10
  -5   6   2   22.10    7.70
   5   6  -2   11.50    4.90
  -5   6   2   14.00    7.00
   4  -6  -2   25.10    7.80
  -4  -6   2   20.90    6.80
   4  -6  -2   34.80    6.90
  -4  -6   2   27.50    7.70
   4  -6  -2   32.40    8.40
   4  -6  -2   27.90    7.10
  -4   6   2   34.30    8.10
   4   6  -2   32.90    6.80
  -3  -6   2   36.20    7.70
   3  -6  -2   42.80    9.10
   3  -6  -2   34.20    7.40
  -3  -6   2   41.50    8.90
   3  -6  -2   43.30    8.30
   3  -6  -2   39.40    8.80
   3   6  -2   42.70    7.70
   3   6  -2   35.00    6.70
  -3   6   2   54.69   10.00
  -2  -6   2   48.60    8.40
   2  -6  -2   46.70    8.10
   2  -6  -2   42.50    7.50
   2  -6  -2   56.59    8.90
   2  -6  -2   45.20    9.00
  -2  -6   2   51.69    9.10
  -2   6   2   47.10    7.40
  -2   6   2   46.20    7.40
   2   6  -2   38.30    7.20
  -2   6   2   61.19    9.90
   2   6  -2   64.19    8.40
   1  -6  -2   53.19    8.80
  -1  -6   2   57.99    8.80
  -1  -6   2   54.39    9.60
   1  -6  -2   44.90    8.20
   1  -6  -2   40.30    7.70
   1  -6  -2   38.00    7.70
  -1   6   2   43.20    8.30
  -1   6   2   56.79    8.20
  -1   6   2   52.59    7.80
   1   6  -2   54.29    7.80
   1   6  -2   47.20    7.30
   0  -6  -2   12.10    5.50
   0  -6   2   20.30    6.10
   0  -6   2   24.30    6.80
   0  -6  -2   21.30    6.80
   0  -6  -2   12.20    5.50
   0  -6  -2   16.30    5.70
   0  -6   2   15.90    5.60
   0   6   2   15.80    5.20
   0   6  -2   16.00    5.40
   0   6   2   12.70    4.80
   0   6  -2   20.40    5.40
   0   6  -2   16.50    5.10
   0   6   2   12.20    5.40
  -1  -6  -2   22.40    6.20
   1  -6   2   48.40    8.50
  -1  -6  -2   31.90    9.70
   1  -6   2   33.20    7.20
  -1  -6  -2   30.20    7.10
   1  -6   2   43.10    7.80
  -1   6  -2   35.80    6.10
  -1   6  -2   18.10    6.00
   1   6   2   24.90    6.00
  -1   6  -2   29.50    5.90
   1   6   2   31.90    6.80
   2  -6   2   17.90    5.40
  -2  -6  -2   14.90    6.20
   2  -6   2   26.00    6.80
  -2  -6  -2   27.40    7.10
   2  -6   2   30.40    6.70
   2   6   2   27.90    6.20
  -2   6  -2   34.60    7.60
   2   6   2   18.40    5.50
   3  -6   2   10.50    6.10
  -3  -6  -2   22.60    7.20
   3  -6   2   15.80    6.30
   3  -6   2   12.60    5.60
  -3  -6  -2   14.50    6.30
   3   6   2   12.20    5.40
  -3   6  -2   10.20    6.10
   3   6   2   17.50    5.80
  -3   6  -2   19.10    7.60
   4  -6   2   19.30    6.60
  -4  -6  -2   18.80    7.30
  -4  -6  -2    9.40    6.30
   4  -6   2   26.70    6.90
   4  -6   2   17.00    6.90
  -4   6  -2   15.20    7.70
   4   6   2   24.30    6.80
  -4   6  -2   11.80    6.50
   5  -6   2    3.30    6.30
  -5  -6  -2    4.90    6.20
   5  -6   2   12.60    5.90
  -5  -6  -2    1.10    6.40
   5  -6   2   11.30    6.30
  -5   6  -2    7.40    7.50
   5   6   2    6.00    5.40
  -5   6  -2    0.10    4.90
   2  -7  -2   19.00    6.80
  -2  -7   2   24.10    7.80
  -2  -7   2   17.10    7.00
   2  -7  -2   13.10    6.30
   2  -7  -2   10.70    7.30
   2   7  -2   13.80    6.20
  -2   7   2   13.10    6.50
   1  -7  -2    6.40    5.60
   1  -7  -2   12.80    6.50
   1  -7  -2   14.90    6.90
  -1  -7   2    5.00    5.70
  -1  -7   2   14.60    7.60
  -1   7   2   10.70    5.90
   1   7  -2    8.80    5.70
  -1   7   2   16.80    6.90
   0  -7  -2   -2.70    4.90
   0  -7   2    2.90    5.60
   0  -7  -2    6.90    6.00
   0  -7   2    1.20    5.00
   0   7  -2   11.40    7.10
   0   7   2    6.10    5.50
   0   7  -2    3.70    4.90
   0   7  -2    3.10    5.10
   1  -7   2   45.50    9.50
   1  -7   2   41.20    9.20
  -1  -7  -2   34.10    8.50
   1  -7   2   32.40    7.70
  -1  -7  -2   36.00    8.70
   1   7   2   46.30    8.40
  -1   7  -2   43.50    9.10
   2  -7   2   -2.10    5.80
  -2  -7  -2   -0.60    6.00
  -2  -7  -2    2.70    6.10
   2  -7   2   -8.30    4.80
   2  -7   2   -0.20    5.30
  -2   7  -2    1.10    6.80
   2   7   2   -2.00    4.80
  -2   7  -2    5.50    6.40
   9   0  -3   85.99   13.60
  -9   0   3   69.59   11.00
   8   0  -3   26.90    7.70
  -8   0   3   30.30    6.40
  -7   0   3    4.80    3.20
   7   0  -3    6.30    2.50
  -7   0   3    3.80    2.90
   7   0  -3    4.60    4.50
   7   0  -3    1.80    3.90
   7   0  -3    8.10    2.40
   6   0  -3  225.48   10.90
  -6   0   3  208.68   11.10
   6   0  -3  167.28   13.50
   6   0  -3  222.08   13.80
  -6   0   3  200.28   12.50
   6   0  -3  223.48   10.90
   5   0  -3  119.59    6.80
   5   0  -3   93.89    8.60
   5   0  -3  125.19    8.50
  -5   0   3  112.09    6.70
   5   0  -3  120.89    6.70
  -5   0   3  105.49    7.70
   4   0  -3  195.48    9.00
   4   0  -3  133.69   10.40
  -4   0   3  177.78    8.80
   4   0  -3  203.98    9.00
   4   0  -3  190.98   10.20
  -3   0   3  658.63   25.60
   3   0  -3  657.13   25.80
   3   0  -3  646.84   25.80
   3   0  -3  630.14   26.60
   3   0  -3  575.84   27.70
  -3   0   3  603.54   26.40
   2   0  -3  495.35   20.60
  -2   0   3  495.15   22.10
   2   0  -3  511.15   20.60
  -2   0   3  515.75   20.90
   2   0  -3  520.65   22.20
   2   0  -3  512.55   20.80
   1   0  -3 1315.97   52.49
  -1   0   3 1380.06   53.09
   1   0  -3 1298.57   52.49
   1   0  -3 1323.57   53.49
   1   0  -3 1414.56   52.79
  -1   0  -3   47.60    2.70
   1   0   3   45.80    2.70
  -1   0  -3   50.99    3.00
   1   0   3   50.59    3.40
   1   0   3   45.10    2.30
  -1   0  -3   37.10    2.90
   1   0   3   41.60    2.90
  -2   0  -3  292.17   12.80
  -2   0  -3  303.97   12.70
   2   0   3  300.77   13.90
   2   0   3  288.97   12.80
   2   0   3  283.87   12.80
   2   0   3  276.47   12.00
  -3   0  -3 4078.39  157.88
   3   0   3 3883.01  156.88
   3   0   3 4090.19  159.78
   3   0   3 3934.81  156.98
  -3   0  -3 4018.70  158.78
   3   0   3 4031.00  158.28
  -3   0  -3 4311.47  157.98
   4   0   3   16.90    2.20
  -4   0  -3   21.00    3.00
   4   0   3   18.60    2.20
   4   0   3   22.10    3.60
   4   0   3   18.00    3.90
  -4   0  -3   21.30    3.40
  -4   0  -3   21.60    4.00
  -5   0  -3   99.49    6.70
   5   0   3   97.59    8.60
  -5   0  -3  104.99    7.90
  -5   0  -3   95.09    7.00
   5   0   3   97.09    7.70
  -6   0  -3    7.60    2.70
   6   0   3    8.60    3.90
  -6   0  -3    7.70    3.40
  -6   0  -3    6.20    3.10
   6   0   3    4.00    3.50
  -7   0  -3   24.40    5.00
   7   0   3   26.80    6.60
   7   0   3   15.90    5.50
  -7   0  -3   32.70    6.70
   8   0   3   39.00    9.40
  -8   0  -3   23.30    6.90
  -8   0  -3   18.70    5.80
   8   0   3   32.80    8.50
   9  -1  -3   58.29   11.60
   9  -1  -3   89.69   12.50
  -9  -1   3   64.29   10.20
  -9   1   3   49.70    9.10
   9   1  -3   63.99   11.90
   8  -1  -3   22.80    6.90
  -8  -1   3   11.70    4.80
   8  -1  -3   16.00    6.20
   8   1  -3   11.40    6.10
  -8   1   3    6.60    4.30
  -8   1   3   13.30    5.40
   7  -1  -3  174.78   11.60
   7  -1  -3  199.18   15.10
  -7  -1   3  196.48   13.50
   7  -1  -3  193.38   13.80
  -7  -1   3  211.88   12.20
  -7   1   3  199.88   13.00
   7   1  -3  205.88   11.30
  -7   1   3  169.68   11.60
   7   1  -3  209.48   15.70
   7   1  -3  215.48   11.40
   6  -1  -3   27.00    3.80
  -6  -1   3   11.80    3.60
   6  -1  -3    1.90    3.10
   6  -1  -3   21.30    4.60
  -6  -1   3    6.80    2.80
   6  -1  -3    4.20    2.70
   6   1  -3   10.70    2.70
   6   1  -3    4.20    3.50
  -6   1   3   14.70    4.00
   6   1  -3    1.60    2.00
  -6   1   3   17.10    4.10
  -6   1   3   30.90    4.30
   5  -1  -3  178.58    8.00
  -5  -1   3  118.79    8.90
  -5  -1   3  136.69    8.00
   5  -1  -3  108.09    9.70
   5  -1  -3  112.99    8.80
   5  -1  -3  156.58    7.70
  -5   1   3  152.78    9.60
  -5   1   3  163.38   10.00
   5   1  -3  151.28    8.40
   5   1  -3  149.09    8.30
   5   1  -3  130.19   10.40
  -5   1   3  152.18    9.30
  -4  -1   3   75.69    5.90
   4  -1  -3   82.49    6.00
   4  -1  -3   59.49    5.30
   4  -1  -3   68.29    6.70
   4   1  -3  100.19    5.70
   4   1  -3   77.89    7.00
   4   1  -3   97.29    5.60
   3  -1  -3   49.99    3.60
   3  -1  -3   44.80    4.60
   3  -1  -3   56.49    4.60
   3  -1  -3   52.79    3.60
  -3  -1   3   61.19    4.60
   3  -1  -3   57.69    3.40
   3  -1  -3   49.90    4.50
   3  -1  -3   56.69    3.40
   3   1  -3   59.29    5.30
   3   1  -3   56.19    4.00
   3   1  -3   58.09    4.00
  -3   1   3   67.49    4.50
   2  -1  -3   40.40    3.50
   2  -1  -3   41.40    2.70
   2  -1  -3   46.10    3.80
   2  -1  -3   39.20    3.70
  -2  -1   3   49.70    4.10
   2  -1  -3   44.20    2.80
   2  -1  -3   49.10    2.90
  -2  -1   3   51.09    3.70
   2   1  -3   41.90    3.20
  -2   1   3   52.89    3.30
   2   1  -3   44.10    3.20
  -2   1   3   44.40    3.60
   2   1  -3   43.10    4.00
  -1  -1   3  392.86   16.20
   1  -1  -3  375.36   16.20
   1  -1  -3  381.06   15.70
  -1  -1   3  403.06   16.40
   1  -1  -3  318.87   15.80
   1  -1  -3  385.76   15.70
   1  -1  -3  376.76   16.50
   1   1  -3  376.46   15.90
   1   1  -3  369.96   15.80
  -1   1   3  382.36   15.80
   1   1  -3  399.76   16.70
  -1   1   3  398.56   15.80
   0  -1  -3 4703.33  185.48
   0  -1  -3 4744.33  185.48
   0  -1   3 4981.10  185.68
   0  -1   3 4720.93  185.08
   0  -1  -3 4779.12  185.28
   0  -1   3 4976.50  184.98
   0   1  -3 4758.62  184.78
   0   1  -3 4845.02  185.18
   0   1   3 4602.24  185.08
   0   1   3 4699.03  185.18
  -1  -1  -3  169.08    7.80
   1  -1   3  156.58    7.40
   1  -1   3  155.98    7.90
   1  -1   3  163.48    7.70
  -1  -1  -3  165.48    7.70
  -1  -1  -3  157.48    7.80
  -1   1  -3  152.98    7.70
  -1   1  -3  151.68    8.00
   1   1   3  160.98    7.60
   1   1   3  163.98    8.10
   1   1   3  157.78    7.50
  -2  -1  -3   69.59    4.30
  -2  -1  -3   69.49    4.60
   2  -1   3   63.89    4.70
   2  -1   3   67.59    4.20
  -2  -1  -3   62.19    4.50
   2  -1   3   62.89    4.70
   2  -1   3   61.59    4.10
  -2   1  -3   66.29    4.90
   2   1   3   65.59    4.90
   2   1   3   73.19    5.20
  -2   1  -3   67.69    4.50
   3  -1   3   16.60    2.60
  -3  -1  -3   11.80    2.50
  -3  -1  -3   14.30    2.80
   3  -1   3   18.80    3.10
   3  -1   3   11.70    1.10
  -3  -1  -3   15.40    2.60
   3  -1   3   13.20    1.20
   3  -1   3   16.30    2.80
   3  -1   3   12.60    2.80
  -3   1  -3   15.60    1.60
  -3   1  -3    9.10    2.50
   3   1   3    5.90    1.60
   3   1   3   10.00    2.90
  -3   1  -3   10.90    3.10
   3   1   3    7.10    1.70
   3   1   3   15.80    3.30
  -3   1  -3   10.40    2.20
   4  -1   3  290.47   14.40
  -4  -1  -3  323.57   15.40
  -4  -1  -3  292.27   14.30
  -4  -1  -3  305.67   13.90
   4  -1   3  313.47   14.30
   4  -1   3  294.67   15.80
   4  -1   3  272.37   12.20
   4   1   3  308.47   16.40
  -4   1  -3  299.77   15.10
   4   1   3  296.97   15.70
   4   1   3  295.77   13.80
   4   1   3  282.87   13.70
  -4   1  -3  302.07   14.40
  -4   1  -3  290.97   14.70
   5  -1   3  156.38    9.80
  -5  -1  -3  161.18    9.80
  -5  -1  -3  159.68   10.40
   5  -1   3  166.58   11.50
  -5  -1  -3  170.68    9.30
   5  -1   3  154.68    9.60
  -5   1  -3  150.58    9.70
  -5   1  -3  168.48    9.50
  -5   1  -3  162.28   10.20
   5   1   3  155.98    8.70
   5   1   3  155.58    8.70
   5   1   3  173.58   12.10
   5   1   3  164.08   11.30
  -6  -1  -3   97.39    8.70
  -6  -1  -3   99.09    8.20
   6  -1   3   89.49    8.20
   6  -1   3  110.89   10.20
   6  -1   3   95.29    8.30
   6   1   3  109.19   10.00
  -6   1  -3   92.39    8.50
  -6   1  -3  109.09    8.60
   6   1   3  105.39   10.20
  -6   1  -3  114.49    8.50
   7  -1   3   46.80    8.40
   7  -1   3   34.60    7.20
  -7  -1  -3   43.10    7.00
  -7  -1  -3   48.30    8.10
  -7   1  -3   47.80    7.80
  -7   1  -3   34.70    5.80
   7   1   3   40.20    8.40
  -7   1  -3   43.40    6.50
   8  -1   3   71.99   11.90
  -8  -1  -3   67.39    8.80
   8  -1   3   64.69   10.40
  -8  -1  -3   79.99   11.10
  -8   1  -3   75.19    8.80
   8   1   3   57.49   11.60
  -8   1  -3   64.89    9.40
  -8  -2   3   26.60    6.90
   8  -2  -3   29.90    7.20
   8  -2  -3   13.80    6.50
   8  -2  -3   11.70    4.80
  -8   2   3   18.50    5.40
   8   2  -3   29.20    8.00
   8   2  -3   24.90    4.80
  -8   2   3   18.40    6.00
   8   2  -3   25.10    4.90
   7  -2  -3   45.00    6.30
   7  -2  -3   52.39    7.80
  -7  -2   3   52.89    8.70
   7  -2  -3   40.20    6.80
   7  -2  -3   52.89    8.70
   7   2  -3   80.19    8.00
   7   2  -3   82.39   12.50
  -7   2   3   39.30    7.20
  -7   2   3   49.80    7.30
   7   2  -3   65.39    6.90
  -7   2   3   48.50    7.10
   6  -2  -3  426.36   20.70
   6  -2  -3  417.46   22.30
  -6  -2   3  439.36   23.20
   6  -2  -3  454.25   23.90
   6  -2  -3  404.96   22.70
   6  -2  -3  449.06   21.80
  -6  -2   3  441.76   21.30
   6   2  -3  479.35   21.60
  -6   2   3  424.36   22.40
  -6   2   3  445.56   23.20
  -6   2   3  468.55   24.90
  -6   2   3  500.45   22.60
   6   2  -3  473.65   25.50
   6   2  -3  459.75   21.40
  -6   2   3  448.06   23.50
  -5  -2   3  167.58   10.00
  -5  -2   3  158.18   11.10
   5  -2  -3  184.88   11.40
   5  -2  -3  170.98   11.50
   5   2  -3  168.98   12.40
   5   2  -3  165.28   10.00
   5   2  -3  177.18   10.30
  -5   2   3  221.18   12.60
   4  -2  -3  120.69    7.00
   4  -2  -3  118.99    8.70
   4  -2  -3  122.19    8.70
   4  -2  -3  150.18    7.80
   4  -2  -3  113.79    6.80
  -4  -2   3  131.09    7.70
   4  -2  -3  145.79    8.00
  -4  -2   3  127.09    8.80
   4  -2  -3  114.89    8.70
   4   2  -3  118.09    9.30
   4   2  -3  118.69    7.80
   4   2  -3  123.29    7.80
  -4   2   3  149.49    7.50
  -4   2   3  158.78    7.90
   3  -2  -3  239.68   12.50
   3  -2  -3  230.48   11.40
  -3  -2   3  241.08   11.90
  -3  -2   3  240.68   13.10
   3  -2  -3  251.77   12.10
   3  -2  -3  277.47   11.80
   3  -2  -3  240.88   11.40
   3  -2  -3  236.28   13.00
   3  -2  -3  248.38   13.20
   3   2  -3  237.98   12.20
  -3   2   3  274.97   12.00
   3   2  -3  243.38   12.30
  -3   2   3  246.68   12.50
  -3   2   3  267.57   11.80
   3   2  -3  260.37   13.70
  -2  -2   3  347.07   16.60
   2  -2  -3  347.47   16.00
   2  -2  -3  342.47   15.30
   2  -2  -3  335.37   15.30
   2  -2  -3  353.46   16.80
   2  -2  -3  360.36   16.70
  -2  -2   3  355.06   16.50
  -2  -2   3  365.96   15.70
   2   2  -3  355.96   15.90
  -2   2   3  355.16   15.40
   2   2  -3  335.27   15.80
  -2   2   3  358.46   15.50
   2   2  -3  372.36   16.70
  -2   2   3  339.27   14.90
   1  -2  -3  211.98   10.90
  -1  -2   3  223.98   10.40
   1  -2  -3  215.18   10.80
   1  -2  -3  197.68   10.10
   1  -2  -3  212.58   11.10
  -1  -2   3  216.28   11.20
  -1  -2   3  225.98   10.00
   1   2  -3  225.88   10.40
  -1   2   3  222.88   10.20
   1   2  -3  218.38   10.60
   1   2  -3  219.48   10.40
  -1   2   3  210.38   10.10
   0  -2   3  165.08    8.40
   0  -2   3  176.58    7.70
   0  -2  -3  160.48    8.80
   0  -2   3  173.08    9.00
   0  -2  -3  155.68    8.50
   0  -2  -3  156.58    8.80
   0  -2   3  170.78    8.40
   0   2   3  155.28    8.30
   0   2  -3  165.28    8.50
   0   2  -3  167.08    8.00
   0   2   3  158.38    8.30
   0   2  -3  175.18    8.10
   1  -2   3 1503.35   58.49
   1  -2   3 1560.14   57.99
  -1  -2  -3 1439.16   58.59
  -1  -2  -3 1401.06   58.89
  -1  -2  -3 1436.46   58.89
   1  -2   3 1470.95   58.99
   1  -2   3 1509.25   58.99
   1   2   3 1429.16   58.59
   1   2   3 1418.46   58.39
  -1   2  -3 1464.05   59.39
   1   2   3 1435.06   58.59
  -1   2  -3 1440.46   58.89
  -1   2  -3 1464.15   57.59
  -1   2  -3 1469.35   57.59
  -2  -2  -3   63.09    5.10
   2  -2   3   69.69    5.00
  -2  -2  -3   64.99    5.20
   2  -2   3   70.69    5.40
   2  -2   3   69.89    4.90
   2  -2   3   72.09    4.90
  -2  -2  -3   65.69    4.80
  -2   2  -3   67.09    5.40
   2   2   3   64.89    4.90
   2   2   3   60.09    4.70
  -2   2  -3   62.59    3.70
   2   2   3   73.49    5.40
  -2   2  -3   63.19    5.70
  -2   2  -3   60.69    3.80
  -3  -2  -3   52.39    5.00
  -3  -2  -3   45.40    5.30
   3  -2   3   52.59    5.80
   3  -2   3   48.50    5.30
   3  -2   3   47.80    4.40
   3  -2   3   41.30    4.30
  -3   2  -3   49.90    3.10
   3   2   3   48.20    5.00
  -3   2  -3   50.89    6.30
  -3   2  -3   54.49    5.80
  -3   2  -3   45.90    3.10
   3   2   3   48.00    4.40
   3   2   3   51.39    5.20
   4  -2   3   64.49    5.50
   4  -2   3   59.99    6.80
   4  -2   3   62.39    5.50
  -4  -2  -3   60.29    6.00
  -4  -2  -3   55.29    5.60
   4   2   3   62.59    5.20
  -4   2  -3   71.99    6.30
  -4   2  -3   66.09    7.70
   4   2   3   72.49    8.40
   4   2   3   62.19    5.30
   5  -2   3  176.48   11.70
   5  -2   3  174.48   10.70
   5  -2   3  179.78   12.00
  -5  -2  -3  173.68   11.60
  -5  -2  -3  174.38   11.00
   5  -2   3  171.28   10.60
  -5   2  -3  178.78   11.20
  -5   2  -3  158.68   11.50
   5   2   3  183.88   10.30
  -5   2  -3  163.18   11.80
   5   2   3  164.88   10.10
   5   2   3  186.58   13.00
   6  -2   3   94.59    9.50
   6  -2   3   79.79    7.60
  -6  -2  -3   93.89    8.90
   6  -2   3   84.09    8.20
  -6  -2  -3   82.59    8.20
  -6   2  -3   91.89    9.90
  -6   2  -3   86.09    8.10
   6   2   3   89.49    7.20
  -6   2  -3  101.99    9.90
   6   2   3   90.29    7.10
   6   2   3  115.99   12.60
   7  -2   3   -1.10    4.00
   7  -2   3   -0.60    4.20
   7  -2   3    3.00    3.90
  -7  -2  -3    2.00    3.90
  -7  -2  -3    0.90    3.90
   7   2   3    4.40    4.20
  -7   2  -3   -0.30    4.10
  -7   2  -3   -3.20    3.20
   8  -2   3   69.09    9.80
  -8  -2  -3   86.49   12.90
   8  -2   3   73.89   10.00
   8  -2   3   60.29   11.10
  -8  -2  -3   89.79   10.70
   8   2   3   91.59   13.40
  -8   2  -3   73.19    9.00
  -8   2  -3   72.29   10.20
  -8   2  -3   84.29   10.00
   8  -3  -3   43.40    7.10
  -8  -3   3   20.80    7.20
   8  -3  -3   22.40    6.40
   8  -3  -3    4.90    5.80
  -8   3   3   22.00    7.10
   8   3  -3   18.10    5.00
   8   3  -3   30.20    5.80
   8   3  -3   23.00    8.10
  -8   3   3   24.20    5.90
  -8   3   3   24.70    6.40
   7  -3  -3   44.20    8.40
  -7  -3   3   78.79   10.80
   7  -3  -3   87.29    8.80
   7  -3  -3   79.89    8.40
   7  -3  -3   75.29   10.00
   7   3  -3   56.39    7.20
   7   3  -3   64.89   11.70
  -7   3   3   61.69    9.40
   7   3  -3   68.19    8.20
  -7   3   3   62.49    9.50
  -7   3   3   75.69    9.50
   6  -3  -3   75.89    9.50
  -6  -3   3   71.69   10.10
   6  -3  -3   69.59    9.40
   6  -3  -3   77.49    7.70
  -6  -3   3   86.99   11.20
   6  -3  -3   90.09    7.80
   6   3  -3   81.49    7.60
   6   3  -3   96.69   12.50
  -6   3   3   64.39    8.80
  -6   3   3   75.29   10.30
   6   3  -3   80.59    7.30
   5  -3  -3  340.37   19.00
   5  -3  -3  309.27   16.20
  -5  -3   3  327.17   19.00
  -5  -3   3  345.27   17.70
   5  -3  -3  348.37   17.40
   5  -3  -3  350.06   17.10
   5  -3  -3  335.17   19.30
   5   3  -3  373.16   17.90
   5   3  -3  361.96   20.20
  -5   3   3  342.07   16.50
  -5   3   3  361.26   19.90
   5   3  -3  357.66   17.70
  -5   3   3  319.97   16.40
   4  -3  -3   15.70    4.40
   4  -3  -3   13.10    4.00
  -4  -3   3   14.10    3.90
   4  -3  -3   35.90    4.60
   4  -3  -3   24.00    4.10
  -4  -3   3   13.50    3.40
  -4   3   3   19.40    4.80
   4   3  -3   26.50    5.20
  -4   3   3   20.50    3.40
  -4   3   3   23.90    3.50
   4   3  -3   22.40    4.00
   4   3  -3   22.50    4.00
   3  -3  -3  198.18   11.10
  -3  -3   3  222.98   12.10
  -3  -3   3  185.88   10.90
  -3  -3   3  199.98   12.10
   3  -3  -3  208.08   12.40
   3  -3  -3  163.38   10.20
   3  -3  -3  199.38   12.20
  -3   3   3  197.48   12.40
   3   3  -3  193.88   11.70
  -3   3   3  205.38   10.50
  -3   3   3  201.98   10.40
   3   3  -3  211.88   11.20
   3   3  -3  201.88   11.00
  -2  -3   3  344.87   16.00
  -2  -3   3  316.07   15.50
   2  -3  -3  305.47   16.10
  -2  -3   3  359.06   17.20
   2  -3  -3  320.17   16.70
   2  -3  -3  319.17   16.70
   2  -3  -3  341.67   15.60
   2   3  -3  313.07   15.70
   2   3  -3  326.07   15.80
  -2   3   3  327.97   15.30
  -2   3   3  331.37   15.40
   2   3  -3  324.97   15.80
  -1  -3   3   41.40    5.30
  -1  -3   3   46.50    3.30
   1  -3  -3   42.70    5.30
  -1  -3   3   46.90    4.50
   1  -3  -3   43.50    5.30
   1  -3  -3   46.50    5.60
   1  -3  -3   43.80    4.50
   1   3  -3   39.70    4.40
  -1   3   3   45.00    4.70
  -1   3   3   38.90    4.30
   1   3  -3   42.80    4.40
   1   3  -3   45.40    4.80
   0  -3  -3  856.41   36.50
   0  -3  -3  807.92   36.60
   0  -3   3  891.71   36.40
   0  -3   3  906.81   36.40
   0  -3  -3  818.22   36.50
   0  -3   3  926.11   37.40
   0  -3  -3  809.12   36.70
   0   3  -3  891.31   36.40
   0   3   3  818.72   36.10
   0   3  -3  863.81   35.70
   0   3  -3  894.71   35.90
   0   3   3  842.02   36.30
   1  -3   3   68.59    5.50
  -1  -3  -3   57.19    5.20
  -1  -3  -3   63.29    5.00
   1  -3   3   68.49    5.70
  -1  -3  -3   60.39    5.50
  -1  -3  -3   67.69    5.90
   1  -3   3   66.79    5.80
   1   3   3   59.79    5.20
   1   3   3   60.29    4.60
  -1   3  -3   63.89    5.70
   1   3   3   63.29    5.30
  -1   3  -3   63.89    4.50
  -1   3  -3   68.69    4.80
   2  -3   3   26.80    3.20
  -2  -3  -3   26.00    4.70
  -2  -3  -3   27.90    4.50
   2  -3   3   24.50    3.90
  -2  -3  -3   32.80    4.40
   2  -3   3   37.90    5.20
   2  -3   3   30.50    4.50
  -2   3  -3   24.20    4.80
  -2   3  -3   26.80    3.30
  -2   3  -3   29.50    3.30
  -2   3  -3   33.20    4.80
   2   3   3   29.10    4.30
   2   3   3   30.60    4.30
   2   3   3   29.60    4.30
  -3  -3  -3  236.68   12.10
   3  -3   3  236.08   12.60
  -3  -3  -3  224.48   13.00
   3  -3   3  222.98   13.30
  -3  -3  -3  225.18   13.40
   3  -3   3  233.48   12.60
   3   3   3  210.58   12.30
   3   3   3  217.18   12.30
   3   3   3  228.98   13.20
  -3   3  -3  209.18   13.00
  -3   3  -3  237.58   14.30
   4  -3   3  361.36   19.60
   4  -3   3  365.66   18.40
   4  -3   3  345.87   17.90
  -4  -3  -3  363.06   19.60
  -4  -3  -3  359.26   19.00
   4   3   3  369.86   18.40
  -4   3  -3  374.56   19.40
  -4   3  -3  351.76   20.30
   4   3   3  361.16   18.40
   4   3   3  411.56   20.40
   5  -3   3  286.17   15.70
   5  -3   3  291.37   17.40
  -5  -3  -3  278.37   16.50
  -5  -3  -3  291.57   17.50
   5  -3   3  288.77   15.80
   5   3   3  289.57   15.70
  -5   3  -3  282.27   17.80
  -5   3  -3  301.27   17.10
   5   3   3  283.97   15.60
   5   3   3  341.07   18.80
   6  -3   3    6.60    4.00
  -6  -3  -3    4.80    4.00
  -6  -3  -3    8.50    4.50
   6  -3   3    8.50    4.60
   6  -3   3    6.40    4.00
  -6   3  -3    3.90    4.90
   6   3   3   11.80    5.60
  -6   3  -3    4.50    3.80
   6   3   3    3.70    2.90
  -6   3  -3    6.80    4.30
   6   3   3    4.50    2.90
  -7  -3  -3   51.79    8.60
   7  -3   3   56.29    8.30
   7  -3   3   45.00    7.50
  -7  -3  -3   70.49   10.50
   7   3   3   47.90   10.00
  -7   3  -3   50.99    8.50
  -7   3  -3   30.80    7.40
   8  -3   3    9.40    5.40
  -8  -3  -3   14.10    6.30
   8  -3   3   -4.90    5.00
  -8  -3  -3   -1.70    4.80
  -8   3  -3   -2.50    4.40
   8   3   3   -3.30    5.70
  -8   3  -3    2.20    5.90
   7  -4  -3   12.50    5.00
   7  -4  -3   10.90    4.90
  -7  -4   3    3.40    4.80
   7  -4  -3    9.60    5.90
  -7  -4   3    1.00    4.90
   7  -4  -3   14.90    6.80
   7   4  -3   10.30    6.00
  -7   4   3    6.20    5.90
   7   4  -3   13.80    5.80
   7   4  -3   15.00    5.20
  -7   4   3    5.30    5.50
   6  -4  -3    0.80    4.80
  -6  -4   3   -0.60    3.40
   6  -4  -3   -1.50    4.50
   6  -4  -3   -1.00    3.80
  -6  -4   3   -1.70    3.90
   6  -4  -3    2.80    3.70
  -6   4   3    0.20    5.10
   6   4  -3    6.30    3.90
   6   4  -3   -0.10    3.70
  -6   4   3    0.50    4.30
   6   4  -3    1.20    3.30
  -5  -4   3   66.59    9.10
   5  -4  -3   48.70    8.20
  -5  -4   3   46.20    7.10
   5  -4  -3   66.89    8.10
   5  -4  -3   49.90    6.40
  -5  -4   3   60.19    9.40
   5  -4  -3   63.69    9.60
   5   4  -3   71.89    8.10
   5   4  -3   55.39    8.70
  -5   4   3   50.59    8.10
   5   4  -3   57.49    7.20
   4  -4  -3  116.59    8.20
   4  -4  -3  125.19    9.20
  -4  -4   3   89.69    9.00
   4  -4  -3  100.09   10.80
   4  -4  -3  103.39   11.20
  -4  -4   3   78.39    8.00
  -4  -4   3   95.29    8.30
   4   4  -3   95.79    8.10
  -4   4   3   85.59    7.40
   4   4  -3  100.59    8.30
   4   4  -3   88.49    8.40
  -4   4   3   96.69   10.70
  -4   4   3   85.49    7.30
   3  -4  -3    3.20    3.40
   3  -4  -3    7.00    3.20
  -3  -4   3   -0.70    2.50
  -3  -4   3    4.00    2.20
   3  -4  -3   10.80    3.20
   3  -4  -3    2.40    3.10
  -3  -4   3    0.70    2.40
   3   4  -3    3.50    2.60
  -3   4   3    7.80    3.00
   3   4  -3    2.20    2.20
   3   4  -3    5.10    2.50
  -3   4   3    0.70    2.00
  -3   4   3    7.20    3.80
   2  -4  -3  207.48   13.00
  -2  -4   3  191.68   12.60
   2  -4  -3  185.68   12.40
   2  -4  -3  183.98   12.00
  -2  -4   3  188.08   11.50
   2  -4  -3  203.48   11.70
   2   4  -3  183.58   11.30
   2   4  -3  193.18   11.50
   2   4  -3  185.48   10.20
  -2   4   3  199.38   11.30
  -2   4   3  199.28   13.00
  -2   4   3  191.28   11.20
   1  -4  -3  181.48   11.70
  -1  -4   3  185.78   11.00
  -1  -4   3  186.28   11.80
   1  -4  -3  174.98   11.10
   1  -4  -3  164.58   11.20
   1  -4  -3  160.08   11.20
   1   4  -3  193.28   10.50
  -1   4   3  172.28   10.60
   1   4  -3  174.98   10.40
   1   4  -3  161.38   10.30
  -1   4   3  165.38   10.30
  -1   4   3  176.78   11.90
   0  -4  -3  100.69    8.10
   0  -4   3   91.89    7.90
   0  -4   3  102.89    7.80
   0  -4  -3   96.09    7.90
   0  -4   3   97.69    7.60
   0  -4  -3   98.89    7.90
   0  -4  -3   83.49    7.50
   0   4   3   95.69    8.10
   0   4   3   93.59    7.30
   0   4  -3   97.79    7.00
   0   4   3   89.99    7.30
   0   4  -3   86.29    7.30
   0   4  -3   94.39    6.80
  -1  -4  -3   63.79    7.70
  -1  -4  -3   66.69    6.40
   1  -4   3   84.49    6.90
  -1  -4  -3   57.89    6.90
   1  -4   3   71.49    6.80
   1  -4   3   86.49    7.40
  -1  -4  -3   64.69    7.40
  -1   4  -3   74.39    5.90
  -1   4  -3   63.69    7.30
   1   4   3   57.19    6.40
  -1   4  -3   66.39    5.60
   1   4   3   66.49    7.20
   1   4   3   66.39    7.40
  -2  -4  -3   66.89    8.10
  -2  -4  -3   57.09    7.40
   2  -4   3   57.09    6.70
   2  -4   3   65.09    6.60
  -2  -4  -3   57.19    6.80
   2  -4   3   53.69    7.10
   2   4   3   50.59    6.20
  -2   4  -3   47.80    5.40
   2   4   3   52.99    6.40
  -2   4  -3   58.79    5.20
  -2   4  -3   50.99    6.70
  -3  -4  -3   30.90    6.00
   3  -4   3   38.60    6.30
   3  -4   3   46.60    6.30
   3  -4   3   45.80    6.50
  -3  -4  -3   32.30    6.40
  -3  -4  -3   36.30    6.00
   3   4   3   38.40    7.80
  -3   4  -3   36.60    7.10
  -3   4  -3   39.10    6.40
   3   4   3   38.90    5.60
   3   4   3   32.00    5.50
   4  -4   3   57.59    8.00
   4  -4   3   53.19    7.10
   4  -4   3   58.39    7.20
  -4  -4  -3   39.40    7.20
  -4  -4  -3   39.10    7.30
   4   4   3   52.89    7.00
   4   4   3   54.79    7.40
   4   4   3   53.99    7.90
  -4   4  -3   43.60    8.60
  -4   4  -3   40.60    7.00
  -5  -4  -3    8.70    5.10
   5  -4   3   15.40    5.00
   5  -4   3    5.30    4.10
   5  -4   3    9.20    5.00
  -5  -4  -3   20.50    6.10
  -5   4  -3    6.90    4.90
  -5   4  -3   11.40    4.90
   5   4   3   16.50    5.60
   5   4   3   18.20    4.70
   5   4   3   16.00    4.10
  -6  -4  -3  129.79   12.40
   6  -4   3  125.29   13.70
   6  -4   3  102.99   10.20
   6  -4   3   91.19    9.80
  -6  -4  -3  128.09   13.80
  -6   4  -3  108.79   13.10
   6   4   3  126.59   10.00
   6   4   3  127.99   12.70
   6   4   3  115.19   10.40
  -6   4  -3  105.39   12.00
   7  -4   3   10.80    5.70
  -7  -4  -3    3.80    5.70
   7  -4   3   12.10    5.50
  -7  -4  -3   17.60    6.60
   7  -4   3    1.20    6.20
   7   4   3    2.70    6.10
  -7   4  -3    6.70    5.10
   7   4   3    6.70    3.90
  -7   4  -3    3.10    5.30
   7   4   3   14.10    5.40
  -7   4  -3    7.70    7.00
   6  -5  -3   14.10    7.40
  -6  -5   3   25.50    7.40
   6  -5  -3   26.40    8.70
   6  -5  -3   20.90    6.10
  -6   5   3   14.60    7.30
   6   5  -3   21.10    5.80
  -6   5   3   20.40    7.50
   5  -5  -3  121.49   13.90
   5  -5  -3  108.19   10.30
   5  -5  -3  148.29   15.90
  -5  -5   3  127.19   12.40
   5  -5  -3  128.99   11.60
   5   5  -3  160.68   12.00
  -5   5   3  116.19   13.50
   5   5  -3  150.08   11.70
   4  -5  -3   52.99    7.20
   4  -5  -3   44.70    8.20
  -4  -5   3   59.69    8.40
   4  -5  -3   42.10    7.90
  -4  -5   3   41.80    8.60
   4  -5  -3   44.00    7.30
   4   5  -3   55.89    7.60
   4   5  -3   53.59    7.50
  -4   5   3   52.49    8.80
   3  -5  -3   22.40    6.10
  -3  -5   3   33.60    7.20
   3  -5  -3   30.70    6.50
   3  -5  -3   40.40    7.90
   3  -5  -3   34.10    6.10
  -3  -5   3   25.40    5.80
  -3   5   3   34.70    5.70
  -3   5   3   26.30    6.40
   3   5  -3   30.40    5.80
   3   5  -3   30.60    5.70
  -3   5   3   33.80    5.70
   2  -5  -3   51.89    8.20
   2  -5  -3   39.70    6.20
  -2  -5   3   34.70    6.80
   2  -5  -3   47.90    7.70
   2  -5  -3   55.69    7.80
  -2  -5   3   47.10    6.80
  -2   5   3   49.50    6.50
  -2   5   3   50.29    8.00
  -2   5   3   43.00    6.50
   2   5  -3   37.30    6.00
   2   5  -3   43.20    6.30
  -1  -5   3   19.10    5.10
   1  -5  -3   12.30    4.30
  -1  -5   3    8.10    3.70
   1  -5  -3    6.60    4.10
   1  -5  -3   16.80    5.00
   1  -5  -3   25.90    5.40
   1   5  -3    7.10    3.40
   1   5  -3   18.30    4.30
   1   5  -3   13.50    3.70
  -1   5   3   11.50    3.50
  -1   5   3   29.80    5.80
  -1   5   3   12.30    4.00
   0  -5  -3  271.87   16.40
   0  -5   3  276.27   15.80
   0  -5   3  273.07   16.00
   0  -5   3  280.37   17.00
   0  -5  -3  250.67   16.00
   0  -5  -3  246.18   16.30
   0  -5  -3  276.37   16.30
   0   5   3  273.47   16.30
   0   5   3  260.67   15.50
   0   5  -3  298.37   15.70
   0   5  -3  284.27   15.90
   0   5  -3  276.37   15.20
   0   5   3  268.37   15.80
  -1  -5  -3    6.90    3.60
   1  -5   3    3.60    3.50
   1  -5   3    5.50    3.60
   1  -5   3    5.70    3.60
  -1  -5  -3    6.30    3.90
  -1  -5  -3    4.00    3.40
  -1  -5  -3    4.10    3.40
   1   5   3   -0.90    2.60
   1   5   3    2.40    3.20
  -1   5  -3    6.30    3.20
  -1   5  -3    4.70    2.80
  -1   5  -3    1.90    3.20
   1   5   3    7.70    3.30
   2  -5   3   84.89    9.50
   2  -5   3   81.29    9.20
  -2  -5  -3   81.19   10.10
  -2  -5  -3   85.49    8.30
   2  -5   3   80.19    8.40
  -2  -5  -3   80.59   10.10
  -2   5  -3   82.99    9.60
  -2   5  -3   82.19   10.00
   2   5   3   85.89    9.40
   2   5   3   86.89    9.20
   3  -5   3  266.27   17.10
  -3  -5  -3  267.07   17.30
  -3  -5  -3  252.87   16.90
   3  -5   3  231.18   15.70
   3  -5   3  240.78   15.60
   3   5   3  271.07   16.00
   3   5   3  268.87   16.20
  -3   5  -3  227.08   17.60
  -3   5  -3  248.08   16.90
  -4  -5  -3   60.49   10.10
  -4  -5  -3   50.39    9.00
   4  -5   3   49.00    8.00
   4  -5   3   75.19   10.30
   4  -5   3   62.39    9.00
  -4   5  -3   50.89    9.50
   4   5   3   66.09    8.70
   4   5   3   55.89    8.20
  -4   5  -3   57.79    9.00
  -5  -5  -3   36.50    8.40
   5  -5   3   26.50    6.40
   5  -5   3   29.90    6.50
   5  -5   3   22.10    7.10
  -5  -5  -3   34.90    8.20
  -5   5  -3   23.30    7.60
  -5   5  -3   39.90    7.80
   5   5   3   40.40    7.30
   5   5   3   28.50    6.20
  -6  -5  -3   50.89   10.30
   6  -5   3   49.60    8.10
  -6  -5  -3   53.79   10.00
   6  -5   3   33.20    6.90
   6  -5   3   37.80    8.60
   6   5   3   65.79    9.60
  -6   5  -3   58.79   10.00
  -6   5  -3   59.89   10.70
  -5  -6   3   18.70    7.50
   5  -6  -3   13.50    6.80
   5  -6  -3   11.40    5.90
   5  -6  -3   18.70    8.00
   5   6  -3   14.90    5.40
  -5   6   3   22.40    7.40
  -4  -6   3    6.60    5.80
  -4  -6   3    6.80    5.60
   4  -6  -3   16.30    7.30
   4  -6  -3   13.90    6.20
   4  -6  -3    9.00    6.10
   4   6  -3    6.60    4.90
  -4   6   3   27.20    7.90
   3  -6  -3    8.10    5.70
   3  -6  -3    1.90    5.20
  -3  -6   3    8.80    5.20
   3  -6  -3    9.10    6.10
   3  -6  -3    7.80    4.90
  -3  -6   3    7.60    4.70
   3   6  -3   12.00    4.80
  -3   6   3    6.80    4.50
  -3   6   3    4.60    6.30
  -3   6   3    8.30    7.10
   3   6  -3    6.50    4.70
   2  -6  -3    0.90    4.90
   2  -6  -3   11.80    5.00
   2  -6  -3   -1.20    4.60
  -2  -6   3    1.60    5.10
  -2  -6   3    2.10    4.20
   2  -6  -3    5.10    5.00
  -2   6   3    2.10    5.90
   2   6  -3   -1.90    3.50
  -2   6   3    1.70    3.80
   2   6  -3   -1.60    3.60
  -2   6   3   -0.70    3.70
  -1  -6   3  117.89   11.80
   1  -6  -3  137.39   12.70
   1  -6  -3  116.89   11.70
   1  -6  -3  116.19   11.60
  -1  -6   3  116.69   11.20
   1  -6  -3  128.39   13.50
  -1   6   3  121.19   11.00
   1   6  -3  118.89   11.00
  -1   6   3  120.69   13.60
  -1   6   3  128.49   11.20
   1   6  -3  123.49   10.70
   0  -6  -3   79.89   10.80
   0  -6   3   75.99    9.90
   0  -6   3   84.19   11.10
   0  -6  -3   84.29   10.80
   0  -6  -3   86.09   10.30
   0  -6   3   94.49   12.80
   0  -6  -3   91.69   10.70
   0   6   3   74.59   10.10
   0   6  -3   80.19    8.90
   0   6   3   82.59    9.70
   0   6  -3   97.49    9.80
   0   6  -3   91.09   10.30
   0   6   3   90.99   10.20
   1  -6   3   68.29    9.20
  -1  -6  -3   61.99    9.90
   1  -6   3   57.69    9.60
  -1  -6  -3   66.19    9.20
   1  -6   3   68.59    9.20
  -1  -6  -3   45.50    8.90
  -1   6  -3   67.99    9.30
   1   6   3   72.79    9.40
   1   6   3   85.39    9.80
   2  -6   3   -2.50    3.90
  -2  -6  -3   -2.00    4.40
   2  -6   3    4.40    4.20
  -2  -6  -3    2.60    4.60
   2  -6   3   -4.60    3.90
   2   6   3   -2.20    3.60
  -2   6  -3    4.90    5.60
   2   6   3    4.50    4.20
  -2   6  -3   -1.10    4.20
   3  -6   3   13.80    5.50
  -3  -6  -3   16.40    7.10
  -3  -6  -3   20.40    6.80
   3  -6   3   25.10    7.30
   3  -6   3   11.90    5.60
  -3   6  -3   17.50    6.50
   3   6   3   16.10    5.40
   3   6   3   15.90    5.60
  -3   6  -3   18.80    7.10
   4  -6   3   92.29   11.70
   4  -6   3  101.49   12.80
  -4  -6  -3  120.39   14.50
  -4  -6  -3  139.69   16.40
   4  -6   3  120.39   14.20
  -4   6  -3  109.89   13.30
  -4   6  -3   92.29   14.00
   4   6   3  134.39   13.50
  -5  -6  -3  114.59   15.00
  -2  -7   3   99.69   14.10
  -2  -7   3  108.19   13.20
   2  -7  -3   93.29   13.70
   2  -7  -3  121.39   14.90
   2  -7  -3  111.19   13.90
   2   7  -3  104.89   12.50
  -2   7   3   94.59   13.50
  -2   7   3  118.49   12.60
   1  -7  -3   11.50    7.20
   1  -7  -3    5.90    5.90
   1  -7  -3   13.70    6.90
  -1  -7   3   10.70    6.30
  -1  -7   3   14.70    7.00
  -1   7   3    9.00    7.00
  -1   7   3   19.60    6.80
   1   7  -3    4.30    5.80
   0  -7   3   -2.50    4.80
   0  -7  -3   -1.10    5.40
   0  -7  -3   -0.20    5.40
   0  -7   3   -3.90    5.00
   0  -7  -3   -0.40    5.60
   0   7  -3   -1.40    5.10
   0   7  -3    5.40    6.20
   0   7   3    0.70    5.40
  -1  -7  -3    5.00    6.50
   1  -7   3    5.70    5.70
  -1  -7  -3    3.40    5.90
   1  -7   3    0.90    4.80
  -1   7  -3    6.70    6.10
   1   7   3    0.90    4.90
  -2  -7  -3   26.30    8.60
  -2  -7  -3   13.70    7.20
   2  -7   3   20.50    7.40
   2  -7   3   18.30    6.70
   2  -7   3   18.10    7.00
  -2   7  -3   20.60    7.40
  -2   7  -3   19.70    8.20
   2   7   3   14.00    6.10
   9   0  -4   94.29   14.80
  -9   0   4   77.19   10.90
  -8   0   4   18.40    5.50
   8   0  -4   24.40    7.30
  -7   0   4  132.29   10.00
   7   0  -4  123.69    8.10
  -7   0   4  132.09   10.20
   7   0  -4  118.19   13.50
   7   0  -4  107.49   10.70
   7   0  -4  123.59    8.00
   6   0  -4   69.89    8.60
  -6   0   4   49.60    6.80
   6   0  -4   41.10    7.20
  -6   0   4   47.40    5.40
   6   0  -4   71.99    5.10
   5   0  -4  591.34   24.70
   5   0  -4  585.44   24.70
  -5   0   4  572.84   26.00
   5   0  -4  567.44   26.60
  -5   0   4  575.64   24.40
   5   0  -4  563.94   28.10
   4   0  -4    0.60    1.70
  -4   0   4    0.60    1.40
   4   0  -4    4.20    2.00
   3   0  -4  103.09    5.50
   3   0  -4  104.39    7.30
  -3   0   4  103.09    5.90
   3   0  -4  107.49    5.60
   2   0  -4    1.60    0.80
   2   0  -4    3.00    0.80
  -2   0   4    0.90    1.10
  -2   0   4    1.40    0.80
   2   0  -4    0.20    0.60
   2   0  -4    2.10    1.40
   1   0  -4 9999.00  375.46
   1   0  -4 9696.83  375.06
  -1   0   4 9670.03  375.66
   1   0  -4 9530.95  375.26
   0   0  -4  308.47   12.70
   0   0  -4  298.97   12.80
   0   0   4  293.07   12.40
   0   0  -4  305.77   12.10
   0   0   4  306.07   13.10
  -1   0  -4    0.30    1.00
   1   0   4    0.00    0.50
  -1   0  -4   -0.50    0.80
   1   0   4    0.20    1.00
   1   0   4    0.50    0.80
  -1   0  -4    0.20    1.00
  -2   0  -4   21.50    2.10
  -2   0  -4   18.30    2.30
   2   0   4   19.40    2.40
   2   0   4   15.50    1.60
   2   0   4   20.70    3.20
  -2   0  -4   16.40    2.40
  -3   0  -4  137.29    7.70
   3   0   4  130.09    6.50
  -3   0  -4  147.29    8.30
   3   0   4  145.39    7.90
  -3   0  -4  149.19    7.70
   3   0   4  153.38    9.20
   3   0   4  133.69    6.50
   4   0   4   75.59    5.90
  -4   0  -4   77.09    5.80
   4   0   4   64.39    4.10
   4   0   4   75.89    4.30
   4   0   4   79.89    7.00
  -4   0  -4   81.29    6.30
  -4   0  -4   82.69    5.50
  -5   0  -4   92.89    7.10
  -5   0  -4   87.29    6.50
  -5   0  -4   91.29    7.50
   5   0   4   90.89    7.50
   5   0   4   91.69    8.40
   6   0   4    1.40    3.00
  -6   0  -4   -0.20    2.40
  -6   0  -4    2.30    2.80
  -6   0  -4    0.00    2.30
   6   0   4   -1.50    2.80
  -7   0  -4   13.70    4.70
   7   0   4    6.90    4.90
   7   0   4    3.70    4.10
  -7   0  -4    1.40    3.60
  -8   0  -4   88.89   10.10
  -8   0  -4  101.79   12.20
   8   0   4   96.99   13.80
   8   0   4  102.89   13.80
   9  -1  -4   36.00    9.10
  -9  -1   4   59.09   10.40
   9  -1  -4   77.89   12.60
   9   1  -4   57.49   11.30
  -9   1   4   41.00    8.10
  -8  -1   4   29.40    7.10
   8  -1  -4   36.00    8.40
   8  -1  -4   26.50    8.00
   8   1  -4   34.70    8.20
   8   1  -4   37.90    5.60
  -8   1   4   40.30    7.70
   8   1  -4   28.00    4.80
   7  -1  -4  122.29   12.20
   7  -1  -4  130.09    9.20
   7  -1  -4  145.19   11.10
   7  -1  -4  177.88   12.50
   7  -1  -4  159.28   10.20
  -7  -1   4  144.59   11.20
   7   1  -4  167.98    9.50
  -7   1   4  148.29   11.00
   7   1  -4  132.49   12.70
   7   1  -4  159.08    9.60
  -7   1   4  155.28   10.10
  -6  -1   4   64.49    6.80
   6  -1  -4   69.89    5.30
   6  -1  -4   74.79    7.30
   6  -1  -4   77.39    5.70
   6  -1  -4   77.39    9.70
   6  -1  -4   65.89    6.50
   6  -1  -4   66.59    5.90
  -6  -1   4   69.99    5.90
  -6   1   4   80.39    6.50
  -6   1   4   72.29    7.80
   6   1  -4   80.99   10.10
   6   1  -4   81.69    6.10
   6   1  -4   86.49    6.10
  -6   1   4   79.59    6.80
   5  -1  -4  489.15   24.10
   5  -1  -4  453.25   20.40
   5  -1  -4  447.26   20.50
   5  -1  -4  476.15   20.50
   5  -1  -4  429.86   21.70
   5  -1  -4  476.55   21.80
  -5  -1   4  488.75   22.60
   5   1  -4  456.65   24.30
  -5   1   4  444.76   22.30
   5   1  -4  536.65   21.50
   5   1  -4  514.85   21.40
  -5   1   4  454.35   21.90
  -5   1   4  482.25   21.30
   4  -1  -4  167.78    8.10
  -4  -1   4  164.88    9.50
   4  -1  -4  155.58    8.60
   4  -1  -4  160.78    8.00
   4  -1  -4  163.98   10.40
   4  -1  -4  150.18    9.20
   4   1  -4  169.48    8.80
   4   1  -4  157.68   10.60
   4   1  -4  162.68    8.60
   3  -1  -4   51.29    3.30
  -3  -1   4   52.29    5.00
   3  -1  -4   49.30    4.70
   3  -1  -4   46.60    4.30
   3  -1  -4   53.19    3.30
   3  -1  -4   46.00    3.40
  -3  -1   4   52.09    4.20
   3  -1  -4   45.20    4.20
   3   1  -4   42.80    3.60
   3   1  -4   57.89    3.90
  -3   1   4   50.19    4.60
  -3   1   4   48.70    4.10
   3   1  -4   55.49    5.10
   2  -1  -4  112.09    5.40
   2  -1  -4  109.79    6.30
  -2  -1   4  113.89    6.70
  -2  -1   4  111.89    6.30
   2  -1  -4   97.19    5.50
   2  -1  -4  104.19    5.10
   2  -1  -4  114.99    6.50
   2  -1  -4  111.59    5.40
  -2   1   4  111.79    6.00
   2   1  -4  103.09    5.80
   2   1  -4  132.69    7.20
  -2   1   4   99.19    5.70
  -2   1   4  114.29    6.10
   2   1  -4  110.19    5.90
   1  -1  -4  451.25   19.40
   1  -1  -4  455.95   19.60
   1  -1  -4  456.85   18.80
   1  -1  -4  450.85   18.70
  -1  -1   4  457.85   19.20
  -1  -1   4  501.65   19.60
   1   1  -4  439.86   18.80
   1   1  -4  466.65   18.80
  -1   1   4  454.55   18.90
  -1   1   4  444.46   18.90
  -1   1   4  457.95   18.80
   1   1  -4  451.85   18.90
   0  -1  -4 1553.44   61.09
   0  -1   4 1624.74   61.19
   0  -1  -4 1524.05   61.39
   0  -1   4 1578.84   60.59
   0  -1   4 1631.04   61.39
   0  -1  -4 1546.65   61.19
   0   1   4 1528.85   60.89
   0   1  -4 1461.05   60.39
   0   1   4 1573.34   61.19
   0   1   4 1518.85   60.89
   0   1  -4 1529.05   60.49
   0   1  -4 1535.35   60.99
   1  -1   4   95.09    5.40
  -1  -1  -4   81.99    5.10
   1  -1   4   88.29    4.70
   1  -1   4   93.49    5.10
  -1  -1  -4   90.69    5.20
   1   1   4   83.49    4.80
   1   1   4   91.09    5.50
  -1   1  -4   88.49    5.00
  -1   1  -4   85.19    5.30
   1   1   4   90.59    4.90
   2  -1   4  706.93   30.00
  -2  -1  -4  726.73   29.40
  -2  -1  -4  742.73   29.10
  -2  -1  -4  733.13   29.60
   2  -1   4  683.13   28.80
   2  -1   4  683.53   29.00
   2   1   4  743.13   30.50
  -2   1  -4  719.83   29.30
  -2   1  -4  641.74   29.50
  -2   1  -4  710.03   29.70
   2   1   4  672.73   29.80
  -3  -1  -4   82.99    5.40
  -3  -1  -4   76.59    5.70
   3  -1   4   68.99    5.10
  -3  -1  -4   83.09    5.60
   3  -1   4   76.79    5.10
   3  -1   4   80.09    6.20
   3   1   4   76.19    4.90
  -3   1  -4   76.99    5.80
  -3   1  -4   78.59    5.20
  -3   1  -4   65.89    5.70
   3   1   4   74.09    6.20
   3   1   4   73.79    4.90
   3   1   4   76.39    6.30
   4  -1   4    3.50    2.40
  -4  -1  -4    0.10    1.80
  -4  -1  -4    1.00    1.80
   4  -1   4   -0.10    1.60
   4  -1   4    1.00    1.90
  -4  -1  -4    0.50    2.10
  -4   1  -4    0.10    1.70
   4   1   4    1.70    1.30
  -4   1  -4    2.50    2.30
   4   1   4    1.00    1.30
   4   1   4    2.40    2.50
   4   1   4    1.30    2.00
  -4   1  -4    0.20    1.80
  -5  -1  -4   71.69    6.30
  -5  -1  -4   70.89    7.20
   5  -1   4   72.89    6.60
   5  -1   4   77.89    7.60
  -5  -1  -4   69.29    7.80
   5  -1   4   60.59    6.00
  -5   1  -4   64.49    6.80
   5   1   4   61.79    5.00
   5   1   4   62.49    5.00
   5   1   4   85.49    7.90
  -5   1  -4   63.39    5.70
  -5   1  -4   65.89    7.10
   5   1   4   73.99    9.10
  -6  -1  -4  141.19   10.30
  -6  -1  -4  131.29    9.50
   6  -1   4  121.49    9.40
   6  -1   4  124.19    9.80
   6  -1   4  125.59   11.40
   6   1   4  120.49   10.90
   6   1   4  144.39   12.00
  -6   1  -4  127.59    9.30
  -6   1  -4  118.49    9.40
  -6   1  -4  122.99   10.00
   7  -1   4   10.90    4.60
  -7  -1  -4    6.40    3.80
  -7  -1  -4    8.30    4.40
   7  -1   4    5.70    4.70
   7   1   4   11.00    5.10
  -7   1  -4    4.80    3.30
  -7   1  -4    2.80    3.70
  -7   1  -4   12.50    4.50
  -8  -1  -4   27.20    7.20
   8  -1   4   32.80    8.10
  -8  -1  -4   28.80    6.80
   8  -1   4   37.80    9.30
   8   1   4   36.80    9.20
  -8   1  -4   34.20    7.30
  -8   1  -4   42.40    7.20
   8  -2  -4   12.80    8.30
   8  -2  -4   15.50    6.40
  -8  -2   4   19.60    6.10
   8   2  -4   25.20    4.90
  -8   2   4    8.90    3.90
   8   2  -4   25.30    4.90
   8   2  -4   15.80    6.60
   7  -2  -4   66.79    7.50
   7  -2  -4   68.59    9.00
   7  -2  -4   67.99    9.80
   7  -2  -4   58.09    8.10
  -7  -2   4   73.39   10.40
  -7   2   4   71.49    8.30
   7   2  -4   80.89   12.10
  -7   2   4   72.79    9.50
   7   2  -4   89.89    8.70
   7   2  -4   66.19    7.30
  -7   2   4   61.39    8.50
   6  -2  -4  431.16   20.30
   6  -2  -4  415.26   21.90
  -6  -2   4  416.46   22.60
   6  -2  -4  406.96   22.30
   6  -2  -4  424.36   21.10
   6  -2  -4  392.86   22.90
  -6   2   4  466.95   23.40
  -6   2   4  427.66   22.90
  -6   2   4  505.55   22.20
   6   2  -4  442.46   21.00
   6   2  -4  458.05   21.10
   6   2  -4  429.16   24.50
  -6   2   4  441.06   20.60
  -6   2   4  440.36   21.00
  -5  -2   4   60.99    7.40
   5  -2  -4   67.19    7.50
   5  -2  -4   61.89    4.90
   5  -2  -4   64.29    4.80
   5  -2  -4   69.29    6.70
   5   2  -4   73.59    8.90
   5   2  -4   66.19    5.60
   5   2  -4   62.39    5.60
   4  -2  -4   47.20    4.00
   4  -2  -4   43.50    3.70
   4  -2  -4   45.00    5.70
   4  -2  -4   35.70    5.20
  -4  -2   4   40.70    5.60
   4  -2  -4   39.10    3.60
   4  -2  -4   41.40    5.70
   4  -2  -4   52.79    4.60
  -4   2   4   52.69    4.20
   4   2  -4   45.10    4.90
  -4   2   4   42.10    5.50
  -4   2   4   54.19    4.60
   4   2  -4   48.50    6.80
   4   2  -4   49.30    5.20
   3  -2  -4   14.20    2.30
   3  -2  -4   19.30    3.60
  -3  -2   4   21.10    4.00
   3  -2  -4   20.30    2.60
   3  -2  -4   13.30    2.80
  -3  -2   4   14.40    3.10
   3  -2  -4   18.80    3.70
   3  -2  -4   12.90    2.60
   3  -2  -4   19.80    2.60
  -3   2   4   16.00    2.80
   3   2  -4   18.30    2.90
   3   2  -4   15.90    3.60
   3   2  -4   17.10    2.80
  -3   2   4   28.40    3.30
  -3   2   4   19.20    2.50
  -2  -2   4   49.10    4.50
   2  -2  -4   46.10    3.60
  -2  -2   4   48.60    4.20
   2  -2  -4   46.40    3.50
   2  -2  -4   46.40    5.00
   2  -2  -4   54.79    4.90
   2  -2  -4   50.49    4.30
   2   2  -4   47.90    3.90
  -2   2   4   51.09    3.80
   2   2  -4   49.70    4.40
   2   2  -4   49.80    3.90
  -2   2   4   49.70    3.70
  -2   2   4   48.60    3.20
   1  -2  -4  210.88   11.00
  -1  -2   4  223.48   10.20
   1  -2  -4  220.48   11.40
   1  -2  -4  217.18   11.00
  -1  -2   4  234.38   11.50
   1  -2  -4  217.38   10.30
  -1   2   4  220.38   10.40
   1   2  -4  222.08   10.50
  -1   2   4  217.08   10.40
   1   2  -4  221.68   10.20
   1   2  -4  210.58   10.30
   0  -2  -4   18.20    2.80
   0  -2  -4   27.60    3.40
   0  -2   4   25.70    2.90
   0  -2   4   24.40    3.00
   0  -2   4   23.80    3.30
   0  -2   4   25.70    2.40
   0  -2  -4   25.20    3.40
   0  -2  -4   21.80    3.20
   0   2   4   21.80    2.80
   0   2  -4   19.80    3.00
   0   2  -4   25.50    2.70
   0   2  -4   24.80    3.00
   0   2   4   26.40    3.10
   0   2  -4   24.00    2.50
   0   2   4   22.10    2.50
  -1  -2  -4  456.45   19.30
  -1  -2  -4  483.45   20.20
  -1  -2  -4  439.56   20.20
   1  -2   4  469.45   20.30
  -1  -2  -4  462.65   20.10
   1  -2   4  467.55   19.70
   1  -2   4  474.45   19.60
   1  -2   4  458.95   20.20
  -1   2  -4  426.86   18.70
  -1   2  -4  425.86   20.00
   1   2   4  455.85   20.00
  -1   2  -4  451.15   20.60
   1   2   4  443.46   19.80
  -1   2  -4  435.66   18.70
   1   2   4  457.05   19.90
   2  -2   4   12.20    2.60
   2  -2   4   11.60    2.70
   2  -2   4   13.80    2.60
  -2  -2  -4   15.80    3.20
   2  -2   4   14.30    2.80
  -2  -2  -4   15.30    3.00
  -2  -2  -4   10.10    2.50
  -2   2  -4   15.50    1.70
   2   2   4   19.30    3.00
  -2   2  -4   14.70    2.80
  -2   2  -4   13.90    1.60
   2   2   4    9.40    2.50
   2   2   4   17.80    2.80
  -2   2  -4   13.90    3.40
   3  -2   4   55.59    4.80
   3  -2   4   49.40    4.90
   3  -2   4   57.29    4.80
  -3  -2  -4   55.29    4.90
  -3  -2  -4   51.09    5.10
   3  -2   4   64.89    5.70
  -3  -2  -4   50.09    5.10
   3   2   4   55.79    4.80
  -3   2  -4   54.09    6.30
   3   2   4   50.89    4.60
   3   2   4   56.69    5.70
  -3   2  -4   48.90    5.40
   4  -2   4   92.99    7.70
  -4  -2  -4   91.49    6.50
  -4  -2  -4   91.19    7.20
  -4  -2  -4   95.69    7.60
   4  -2   4   98.99    7.10
   4  -2   4   81.19    6.60
   4  -2   4   83.09    7.30
  -4   2  -4   96.09    7.30
   4   2   4   87.59    8.00
  -4   2  -4   89.39    7.80
   4   2   4   93.69    6.60
  -4   2  -4   85.69    7.80
   4   2   4   97.49    6.70
  -5  -2  -4   65.89    8.10
  -5  -2  -4   58.79    6.40
   5  -2   4   65.19    8.10
   5  -2   4   53.19    6.40
  -5  -2  -4   60.39    7.40
   5  -2   4   62.39    6.80
   5   2   4   65.69    8.90
  -5   2  -4   57.49    7.30
   5   2   4   57.89    6.10
   5   2   4   60.19    5.60
  -5   2  -4   62.79    7.00
  -5   2  -4   53.79    7.40
   6  -2   4   90.09   10.50
  -6  -2  -4   87.79    9.40
   6  -2   4   64.29    7.80
  -6  -2  -4   82.69    8.40
   6  -2   4   75.29    8.80
  -6   2  -4   79.89    8.80
  -6   2  -4   91.99    9.50
   6   2   4   88.89   11.30
  -6   2  -4   66.09    8.50
   7  -2   4   60.09    9.70
   7  -2   4   64.59    9.10
   7  -2   4   57.79    8.20
  -7  -2  -4   83.49   11.10
  -7  -2  -4   69.89    9.00
  -7   2  -4   65.19    8.50
  -7   2  -4   55.19    7.90
   7   2   4   61.39   10.30
   8  -2   4  332.47   20.80
  -8  -2  -4  346.07   20.70
  -8  -2  -4  363.16   22.40
   8  -2   4  376.36   23.90
   8  -2   4  326.47   20.70
   8   2   4  390.26   25.20
  -8   2  -4  317.17   19.90
  -8   2  -4  332.77   21.30
  -8   2  -4  325.27   20.10
  -8  -3   4   14.90    6.50
  -8  -3   4   15.20    6.80
   8  -3  -4   23.00    6.00
   8   3  -4   14.10    4.80
  -8   3   4   25.90    6.60
   8   3  -4   27.40    8.40
   7  -3  -4   34.90    5.90
  -7  -3   4   24.20    7.10
   7  -3  -4   34.20    7.70
  -7  -3   4   26.50    6.90
   7  -3  -4   37.60    6.50
   7  -3  -4   25.00    6.40
  -7   3   4   54.29    7.80
   7   3  -4   55.29   10.30
  -7   3   4   43.00    7.70
   7   3  -4   32.80    5.50
  -7   3   4   34.80    7.40
   7   3  -4   36.30    5.80
   6  -3  -4  184.58   14.10
   6  -3  -4  186.28   11.80
   6  -3  -4  181.48   11.80
   6  -3  -4  190.88   13.70
  -6  -3   4  178.58   13.50
  -6   3   4  189.48   13.90
  -6   3   4  175.58   14.30
   6   3  -4  191.58   14.80
   6   3  -4  191.08   12.00
   6   3  -4  203.68   12.10
  -5  -3   4   21.20    4.40
  -5  -3   4   23.10    5.80
   5  -3  -4   31.80    5.90
   5  -3  -4   21.90    5.20
   5  -3  -4   20.00    3.50
  -5  -3   4   20.90    5.40
   5   3  -4   24.10    4.40
  -5   3   4   48.00    5.10
   5   3  -4   21.50    5.70
  -5   3   4   37.70    4.50
  -5   3   4   59.79    7.60
   5   3  -4   22.60    4.50
  -4  -3   4   39.30    6.70
   4  -3  -4   38.90    4.60
   4  -3  -4   31.30    4.80
   4  -3  -4   38.10    6.00
  -4  -3   4   39.70    6.30
  -4  -3   4   38.30    5.20
   4  -3  -4   48.60    6.60
  -4   3   4   34.90    4.40
   4   3  -4   38.70    6.20
   4   3  -4   41.60    5.40
  -4   3   4   32.70    6.10
   4   3  -4   40.90    5.10
  -4   3   4   37.80    4.60
   3  -3  -4  168.28   10.90
  -3  -3   4  154.68   10.00
   3  -3  -4  158.38   10.70
   3  -3  -4  168.98   10.00
  -3  -3   4  161.78    9.50
  -3  -3   4  173.38   10.90
  -3   3   4  164.88    9.20
   3   3  -4  164.28    9.70
  -3   3   4  169.38    9.30
   3   3  -4  167.28   10.40
   3   3  -4  170.28    9.80
  -2  -3   4  720.63   32.10
   2  -3  -4  709.43   31.90
  -2  -3   4  715.73   30.30
   2  -3  -4  716.93   31.80
  -2  -3   4  724.83   30.70
   2  -3  -4  737.23   31.30
   2   3  -4  713.63   30.70
   2   3  -4  702.83   29.50
  -2   3   4  706.03   30.30
   2   3  -4  692.03   31.00
   2   3  -4  712.03   30.70
  -2   3   4  704.33   30.30
   1  -3  -4  119.59    7.70
  -1  -3   4  104.29    7.60
   1  -3  -4  105.39    7.60
   1  -3  -4  100.89    7.50
  -1  -3   4  114.79    7.00
  -1  -3   4  102.29    5.80
   1   3  -4  107.39    6.80
   1   3  -4  105.99    6.50
  -1   3   4   98.69    6.60
  -1   3   4  103.09    6.70
   1   3  -4  107.89    6.80
   0  -3   4  958.60   37.30
   0  -3  -4  885.71   38.80
   0  -3  -4  887.91   39.20
   0  -3   4  950.30   39.70
   0  -3  -4  859.31   38.80
   0  -3   4  960.70   38.80
   0  -3  -4  892.61   39.30
   0  -3   4  950.30   38.60
   0   3  -4  927.91   38.60
   0   3  -4  931.51   38.00
   0   3  -4  996.80   38.20
   0   3   4  900.71   38.60
   0   3   4  868.71   38.50
  -1  -3  -4   58.89    5.50
   1  -3   4   67.49    5.70
   1  -3   4   63.69    5.70
  -1  -3  -4   54.09    4.80
   1  -3   4   65.69    5.40
  -1  -3  -4   62.49    5.90
   1  -3   4   64.49    4.40
  -1  -3  -4   60.29    5.40
   1   3   4   57.29    5.10
  -1   3  -4   61.49    4.40
   1   3   4   64.89    4.70
  -1   3  -4   59.29    4.50
  -1   3  -4   60.39    6.60
   1   3   4   53.99    5.10
  -1   3  -4   66.69    5.60
  -2  -3  -4   74.79    6.20
  -2  -3  -4   71.99    6.50
   2  -3   4   75.99    6.10
   2  -3   4   78.69    6.60
   2  -3   4   67.49    6.20
  -2  -3  -4   87.39    6.90
   2  -3   4   78.29    5.40
   2   3   4   77.89    6.10
  -2   3  -4   77.69    6.60
   2   3   4   81.79    6.30
  -2   3  -4   78.89    4.90
   2   3   4   86.69    6.30
  -2   3  -4   73.19    8.10
  -2   3  -4   76.59    5.10
   3  -3   4  159.98    9.70
  -3  -3  -4  141.49   10.10
   3  -3   4  141.69    9.80
   3  -3   4  147.19    9.50
  -3  -3  -4  132.59    9.80
   3  -3   4  154.68   10.40
  -3  -3  -4  142.39    9.00
  -3   3  -4  146.99    9.90
   3   3   4  145.49    9.50
  -3   3  -4  164.48   11.20
   3   3   4  147.59   10.10
   3   3   4  143.49    9.20
   4  -3   4  253.67   14.10
   4  -3   4  273.87   15.70
  -4  -3  -4  258.17   15.00
  -4  -3  -4  244.58   13.70
  -4  -3  -4  254.77   15.30
   4  -3   4  263.07   14.20
  -4   3  -4  259.47   16.30
   4   3   4  276.87   16.10
   4   3   4  266.27   14.40
   4   3   4  248.68   14.20
  -4   3  -4  267.37   15.20
  -5  -3  -4  145.39   11.60
  -5  -3  -4  167.38   11.70
   5  -3   4  150.58   10.70
   5  -3   4  156.68   10.60
   5  -3   4  168.28   12.30
   5   3   4  161.88   10.40
  -5   3  -4  159.68   12.40
   5   3   4  161.98   12.60
   5   3   4  157.38   10.50
  -5   3  -4  145.89   11.20
  -6  -3  -4   19.20    5.40
   6  -3   4   19.10    5.00
  -6  -3  -4    8.60    4.60
   6  -3   4   12.10    4.50
   6   3   4   13.80    5.70
   6   3   4   11.60    3.70
  -6   3  -4   14.60    5.20
  -6   3  -4    9.00    5.40
   6   3   4    9.20    3.40
  -6   3  -4    6.20    3.90
   7  -3   4   84.79   10.00
  -7  -3  -4   97.89   11.70
  -7  -3  -4  119.79   12.10
   7  -3   4  108.19   10.20
  -7   3  -4  111.89   11.80
  -7   3  -4   94.19   11.50
   7   3   4  165.48   17.70
  -8  -3  -4   23.70    8.40
   7  -4  -4   11.00    6.60
  -7  -4   4   17.30    6.50
   7  -4  -4   12.70    5.10
  -7  -4   4   16.80    6.40
   7  -4  -4   13.80    6.30
   7   4  -4   19.50    7.70
   7   4  -4    9.70    4.50
  -7   4   4   20.90    7.60
  -7   4   4   14.00    6.50
   6  -4  -4   22.40    6.50
  -6  -4   4   14.30    5.50
   6  -4  -4   17.80    4.90
   6  -4  -4   13.00    6.00
  -6  -4   4   18.10    6.00
   6  -4  -4   26.30    5.80
   6   4  -4   26.10    5.70
  -6   4   4   13.20    5.50
   6   4  -4   22.70    6.70
   6   4  -4   21.80    5.10
   5  -4  -4  110.79   12.10
   5  -4  -4  103.59    9.20
  -5  -4   4   87.29    9.10
   5  -4  -4   97.79    8.20
  -5  -4   4   95.19    9.80
   5  -4  -4  107.79   11.90
  -5   4   4   85.29    8.10
   5   4  -4   89.29    8.30
   5   4  -4  106.39    8.70
  -5   4   4   99.69   11.70
   5   4  -4   96.99    9.80
  -4  -4   4  208.98   13.10
  -4  -4   4  207.18   14.40
   4  -4  -4  187.18   12.10
  -4  -4   4  241.88   13.80
   4  -4  -4  219.48   13.30
   4  -4  -4  228.58   15.00
   4  -4  -4  236.58   15.30
   4   4  -4  225.38   13.20
  -4   4   4  228.28   12.70
   4   4  -4  226.08   13.20
  -4   4   4  217.18   12.30
   4   4  -4  217.38   13.80
  -4   4   4  219.08   15.30
  -3  -4   4   20.20    5.00
  -3  -4   4   24.00    4.10
   3  -4  -4   16.50    3.80
  -3  -4   4   25.20    4.80
   3  -4  -4   29.90    5.70
   3  -4  -4   16.40    4.20
   3  -4  -4   20.90    5.20
   3   4  -4   22.50    4.20
   3   4  -4   28.50    4.40
  -3   4   4   27.80    5.70
  -3   4   4   27.60    4.50
   3   4  -4   28.00    4.90
  -3   4   4   30.20    5.10
  -2  -4   4   71.59    6.50
   2  -4  -4   64.79    6.30
  -2  -4   4   76.29    7.40
   2  -4  -4   80.19    7.60
   2  -4  -4   58.29    7.40
   2  -4  -4   74.59    8.40
   2   4  -4   60.19    5.20
  -2   4   4   59.79    6.50
  -2   4   4   74.99    8.50
   2   4  -4   65.79    6.80
  -2   4   4   69.99    7.00
   2   4  -4   67.99    6.30
   1  -4  -4  711.33   33.00
   1  -4  -4  702.03   33.70
  -1  -4   4  789.92   34.60
   1  -4  -4  781.12   34.00
  -1  -4   4  773.42   33.20
   1  -4  -4  741.73   33.80
  -1   4   4  735.93   34.30
  -1   4   4  731.43   32.80
   1   4  -4  732.93   32.20
   1   4  -4  742.33   32.60
   1   4  -4  765.92   32.70
  -1   4   4  736.43   32.80
   0  -4   4   39.90    6.70
   0  -4  -4   42.00    6.10
   0  -4   4   41.00    5.50
   0  -4   4   44.40    5.50
   0  -4  -4   44.00    6.10
   0  -4  -4   44.90    5.90
   0  -4  -4   35.10    5.50
   0   4   4   35.20    5.10
   0   4  -4   42.20    4.90
   0   4   4   38.80    5.10
   0   4   4   31.70    5.20
   0   4  -4   42.20    4.80
   0   4  -4   36.40    5.00
  -1  -4  -4  334.57   17.10
  -1  -4  -4  319.67   18.00
  -1  -4  -4  331.07   18.00
  -1  -4  -4  335.77   17.60
   1  -4   4  351.06   18.20
   1  -4   4  355.26   17.50
   1  -4   4  343.97   17.70
   1   4   4  323.07   17.30
  -1   4  -4  335.07   17.50
  -1   4  -4  332.27   16.10
   1   4   4  327.57   17.40
  -1   4  -4  364.86   16.50
   1   4   4  330.47   17.40
  -1   4  -4  328.17   18.30
  -2  -4  -4  156.58   10.20
   2  -4   4  169.18   11.10
   2  -4   4  151.18   10.60
  -2  -4  -4  147.49   10.70
  -2  -4  -4  135.69   10.60
   2  -4   4  144.49    9.90
  -2   4  -4  149.39   10.50
  -2   4  -4  129.39   11.50
   2   4   4  143.59   10.10
   2   4   4  153.08   10.10
  -3  -4  -4  248.78   14.10
  -3  -4  -4  238.38   15.20
  -3  -4  -4  253.77   15.50
   3  -4   4  265.27   15.50
   3  -4   4  259.57   14.60
   3  -4   4  242.18   14.60
  -3   4  -4  234.28   14.90
   3   4   4  254.77   14.60
   3   4   4  237.78   14.60
  -3   4  -4  245.58   16.30
   4  -4   4    6.40    3.80
   4  -4   4    5.60    4.10
   4  -4   4   10.30    4.20
  -4  -4  -4    0.30    3.10
  -4  -4  -4    9.40    4.60
  -4   4  -4    5.80    3.50
  -4   4  -4    4.00    4.00
   4   4   4    2.80    3.40
   4   4   4   -1.70    2.50
   4   4   4    5.40    3.20
  -5  -4  -4    4.50    4.70
   5  -4   4    4.50    4.10
  -5  -4  -4   14.40    5.20
   5  -4   4    2.60    4.00
   5  -4   4    0.40    3.70
   5   4   4    5.50    3.30
   5   4   4   11.10    5.10
   5   4   4    9.00    3.90
  -5   4  -4    4.20    4.10
  -5   4  -4    6.90    4.90
   6  -4   4   16.00    5.00
   6  -4   4   12.80    5.20
  -6  -4  -4   20.60    7.10
   6  -4   4   35.00    7.90
  -6  -4  -4   32.00    7.60
   6   4   4   29.80    6.30
  -6   4  -4   18.70    6.20
   6   4   4   22.50    5.40
  -6   4  -4   21.50    7.50
  -6   4  -4   17.70    5.90
   6   4   4   32.20    8.10
   7  -4   4   10.60    5.80
  -7  -4  -4   15.70    7.10
  -7  -4  -4    7.80    6.30
   7  -4   4   15.40    6.10
  -7   4  -4    1.70    4.40
   7   4   4   27.30    8.90
   7   4   4   25.20    6.40
  -7   4  -4   21.30    7.40
  -7   4  -4   18.10    6.80
  -6  -5   4   42.50    9.10
   6  -5  -4   49.00   10.00
   6  -5  -4   39.50    9.10
   6  -5  -4   33.00    7.40
  -6   5   4   39.90    9.90
   6   5  -4   37.90    7.00
  -5  -5   4  210.38   16.20
   5  -5  -4  207.68   17.10
   5  -5  -4  185.88   15.90
   5  -5  -4  175.98   14.00
   5   5  -4  240.08   14.80
   5   5  -4  238.78   14.80
  -5   5   4  220.08   16.90
  -4  -5   4   73.39   10.80
   4  -5  -4   61.59    8.40
   4  -5  -4   74.79   11.00
  -4  -5   4   70.29    9.10
   4  -5  -4   68.59   10.10
   4  -5  -4   55.79    7.50
   4   5  -4   79.69    9.10
  -4   5   4   66.99    8.00
   4   5  -4   86.99    9.20
  -4   5   4   66.59    9.70
  -4   5   4   68.09    7.90
   3  -5  -4   31.50    6.30
  -3  -5   4   21.30    5.20
   3  -5  -4   22.40    6.00
   3  -5  -4   33.20    7.20
   3  -5  -4   21.70    5.10
  -3  -5   4   36.40    7.70
  -3   5   4   19.70    5.00
  -3   5   4   23.40    6.60
  -3   5   4   29.50    5.70
   3   5  -4   41.60    6.10
   3   5  -4   30.10    5.30
   2  -5  -4   60.59    8.70
   2  -5  -4   85.89   10.30
   2  -5  -4   64.29    7.80
  -2  -5   4   70.19    8.20
   2  -5  -4   60.49    8.40
  -2  -5   4   58.39    8.50
   2   5  -4   77.29    8.30
  -2   5   4   66.29    7.80
  -2   5   4   50.59    8.20
   2   5  -4   86.59    8.70
  -2   5   4   82.29    8.80
   1  -5  -4   43.20    7.00
   1  -5  -4   31.20    6.40
   1  -5  -4   33.40    6.90
   1  -5  -4   49.90    7.80
  -1  -5   4   60.79    8.80
  -1  -5   4   43.00    6.60
  -1   5   4   48.80    6.70
  -1   5   4   40.20    6.10
   1   5  -4   49.10    6.40
   1   5  -4   56.19    6.60
   1   5  -4   52.39    6.80
  -1   5   4   35.20    7.20
   0  -5  -4  277.77   17.00
   0  -5  -4  280.67   16.70
   0  -5  -4  257.77   16.30
   0  -5   4  290.27   16.10
   0  -5  -4  278.47   16.70
   0  -5   4  287.17   17.40
   0  -5   4  297.97   16.50
   0   5  -4  275.57   15.30
   0   5   4  291.97   17.10
   0   5  -4  308.47   15.60
   0   5   4  259.77   16.00
   0   5  -4  263.77   15.80
   0   5   4  277.37   16.10
  -1  -5  -4    5.70    3.80
  -1  -5  -4    3.20    3.80
   1  -5   4    9.10    4.10
   1  -5   4    6.90    3.60
  -1  -5  -4    9.10    4.50
  -1  -5  -4    6.50    3.80
   1  -5   4    1.70    3.20
   1   5   4    6.90    3.40
  -1   5  -4   11.10    4.80
  -1   5  -4    2.90    2.90
   1   5   4    3.20    3.20
  -1   5  -4    4.90    2.80
   1   5   4    5.90    3.60
  -1   5  -4    3.00    3.20
   2  -5   4   57.49    8.00
   2  -5   4   70.29    8.50
  -2  -5  -4   67.89    9.40
   2  -5   4   77.39    9.20
  -2  -5  -4   69.19    9.30
  -2  -5  -4   82.49    9.30
   2   5   4   81.29    9.30
  -2   5  -4   81.69   10.50
   2   5   4   67.99    8.10
  -2   5  -4   83.29    9.40
  -3  -5  -4   38.00    7.80
  -3  -5  -4   54.49    8.80
   3  -5   4   34.90    6.40
   3  -5   4   42.30    6.80
   3  -5   4   52.39    8.20
  -3   5  -4   51.69    8.00
  -3   5  -4   56.99    9.10
   3   5   4   52.09    7.80
   3   5   4   48.00    7.20
  -4  -5  -4   45.30    8.80
   4  -5   4   51.99    8.20
   4  -5   4   53.39    8.30
   4  -5   4   57.49    9.70
  -4  -5  -4   34.60    7.80
   4   5   4   59.59    8.50
  -4   5  -4   44.00    7.70
  -4   5  -4   40.50    8.90
   4   5   4   52.89    8.00
  -5  -5  -4   61.79   10.60
   5  -5   4   72.39   10.80
  -5  -5  -4   69.09   10.80
   5  -5   4   53.19    8.60
   5  -5   4   55.39    8.90
  -5   5  -4   72.99   10.60
   5   5   4   81.29    9.70
   5   5   4   90.39   10.50
  -5   5  -4   64.99   11.00
   6  -5   4    2.90    5.20
   6  -5   4    0.50    6.00
  -6  -5  -4    2.50    5.50
   6  -5   4    4.20    4.80
  -6  -5  -4    2.80    6.70
  -6   5  -4    8.50    6.00
  -6   5  -4   -2.10    5.20
   6   5   4   -7.00    4.30
   5  -6  -4   26.40    8.00
   5  -6  -4   21.90    6.90
  -5  -6   4   32.40    9.20
   5  -6  -4   24.10    8.60
   5   6  -4   31.40    6.50
  -5   6   4   28.90    9.10
   4  -6  -4   10.60    6.30
  -4  -6   4    5.50    5.30
   4  -6  -4    5.80    5.60
   4  -6  -4    1.60    5.40
  -4   6   4    4.80    6.70
   4   6  -4    5.00    4.20
   3  -6  -4   14.80    7.10
  -3  -6   4   22.60    7.70
   3  -6  -4   21.00    6.70
  -3  -6   4   25.30    6.60
   3  -6  -4   28.50    7.40
  -3   6   4   19.00    5.90
   3   6  -4   23.80    5.60
  -3   6   4   24.80    7.70
  -3   6   4   18.90    5.40
   3   6  -4   15.40    5.20
   2  -6  -4   23.90    7.70
   2  -6  -4   17.10    6.00
  -2  -6   4    7.80    5.10
   2  -6  -4   13.80    5.70
   2  -6  -4   14.40    5.50
  -2  -6   4    2.20    4.10
   2   6  -4   11.20    4.90
  -2   6   4   10.40    6.30
  -2   6   4   13.90    5.00
  -2   6   4   15.00    5.10
   2   6  -4   20.10    5.30
   1  -6  -4  102.29   12.20
  -1  -6   4  105.89   13.10
   1  -6  -4   85.99   10.60
  -1  -6   4   87.69   10.60
   1  -6  -4  100.39   12.20
   1  -6  -4  113.69   12.90
  -1   6   4  103.49   11.00
   1   6  -4  123.69   10.70
  -1   6   4  108.89   11.10
  -1   6   4  104.39   12.40
   1   6  -4  100.69   11.40
   1   6  -4  108.09   10.90
   0  -6  -4   82.69   10.30
   0  -6   4   71.79   10.10
   0  -6   4   63.09    9.10
   0  -6  -4   68.59   10.20
   0  -6  -4   88.79   10.80
   0  -6  -4   58.49    9.20
   0   6   4   88.59   10.30
   0   6  -4   76.09    9.40
   0   6   4   72.69    9.40
   0   6  -4   72.69    8.60
   0   6  -4   83.69    9.10
   0   6   4   65.19    9.80
  -1  -6  -4   72.69   10.90
   1  -6   4  110.79   11.80
  -1  -6  -4  120.69   12.20
   1  -6   4   93.89   12.20
  -1  -6  -4   89.09   11.70
   1  -6   4   97.29   11.00
   1   6   4  107.49   11.10
  -1   6  -4   91.79   10.60
   1   6   4   92.09   10.80
  -1   6  -4  104.49   13.10
  -2  -6  -4    1.90    5.10
   2  -6   4    1.50    4.60
   2  -6   4    3.20    4.70
  -2  -6  -4    3.30    5.00
   2  -6   4    8.10    5.00
  -2   6  -4    2.20    4.40
   2   6   4    5.70    4.40
  -2   6  -4    2.80    5.30
   2   6   4   -0.20    4.10
  -3  -6  -4   30.00    7.80
   3  -6   4   15.20    6.10
   3  -6   4   28.30    7.20
   3  -6   4   30.10    6.80
  -3  -6  -4   31.30    8.20
  -3   6  -4   36.00    8.60
   3   6   4   41.20    7.70
  -3   6  -4   23.30    6.20
   3   6   4   29.20    6.80
   4  -6   4   64.29    9.60
   4  -6   4   77.39   11.50
  -4  -6  -4  110.39   14.70
   4  -6   4   78.09   10.40
  -4  -6  -4  100.19   13.70
  -4   6  -4   96.99   13.40
   4   6   4   81.69   10.80
  -4   6  -4   68.59   10.30
  -2  -7   4   15.30    6.60
   2  -7  -4   15.10    7.10
   2  -7  -4   -2.10    6.40
   2  -7  -4    8.50    6.60
  -2  -7   4    6.00    5.10
  -2   7   4   -3.10    5.40
   2   7  -4    7.20    5.70
  -2   7   4    6.60    7.10
   1  -7  -4    3.60    6.10
   1  -7  -4   10.10    7.10
   1  -7  -4   15.30    7.60
  -1  -7   4   16.30    6.60
  -1  -7   4    7.50    5.90
  -1   7   4   11.30    6.00
   1   7  -4   21.20    6.70
  -1   7   4   16.10    7.40
   0  -7  -4   12.10    6.60
   0  -7  -4   14.60    7.10
   0  -7   4   28.10    7.30
   0  -7   4   22.20    7.00
   0  -7  -4   24.00    8.00
   0   7   4   17.30    6.40
   0   7  -4   22.30    6.40
  -1  -7  -4    3.90    6.50
  -1  -7  -4    7.40    6.20
   1  -7   4   13.50    5.90
   1  -7   4   17.60    7.30
  -1   7  -4   14.30    6.90
   1   7   4   17.90    6.40
  -2  -7  -4   34.80    9.30
   2  -7   4   58.29   10.10
  -2  -7  -4   44.00   10.60
   2  -7   4   25.40    7.20
   2  -7   4   43.40    9.70
   2   7   4   39.40    8.10
  -2   7  -4   45.00   10.40
  -2   7  -4   44.70    9.50
  -9   0   5    1.30    4.60
   9   0  -5    0.20    5.00
  -9   0   5    4.00    5.80
   8   0  -5    2.70    4.00
  -8   0   5    5.60    3.90
   8   0  -5    4.90    2.50
  -7   0   5    1.30    2.70
   7   0  -5    8.00    4.40
   7   0  -5   11.90    3.00
   7   0  -5   13.50    3.00
   6   0  -5   18.10    2.90
  -6   0   5   15.10    3.00
  -6   0   5   12.70    3.70
   6   0  -5   14.30    4.70
   6   0  -5   10.00    4.10
   6   0  -5   20.00    3.30
   5   0  -5  202.78    9.90
   5   0  -5  182.88   12.60
   5   0  -5  191.18    9.70
  -5   0   5  179.38   10.60
   5   0  -5  195.78   11.50
   4   0  -5  564.84   23.60
   4   0  -5  570.44   23.60
  -4   0   5  555.54   24.30
   4   0  -5  560.94   26.50
  -4   0   5  559.04   26.50
   4   0  -5  546.65   24.70
   3   0  -5   49.70    3.40
   3   0  -5   42.40    5.20
   3   0  -5   43.90    3.60
  -3   0   5   48.10    3.50
   3   0  -5   48.80    3.30
  -3   0   5   45.80    4.50
  -2   0   5  263.97   12.50
  -2   0   5  265.97   11.50
   2   0  -5  266.57   13.20
   2   0  -5  269.57   11.50
   2   0  -5  282.77   12.10
   2   0  -5  255.37   11.50
  -1   0   5 7656.53  282.87
   1   0  -5 7562.04  282.67
   1   0  -5 6833.62  282.37
   1   0  -5 7165.88  282.07
   1   0  -5 7312.47  282.07
   0   0  -5  290.97   12.40
   0   0   5  275.67   11.90
   0   0  -5  288.77   11.70
   0   0   5  272.37   11.90
   0   0   5  295.27   12.80
   0   0  -5  288.17   12.50
   0   0  -5  294.67   11.70
  -1   0  -5  538.35   21.60
   1   0   5  543.65   20.90
  -1   0  -5  537.35   21.70
  -1   0  -5  505.85   21.50
   1   0   5  526.05   22.60
   1   0   5  495.35   21.30
  -2   0  -5  859.51   36.00
  -2   0  -5  904.81   36.10
  -2   0  -5  893.31   35.60
   2   0   5  868.91   36.00
   2   0   5  872.61   35.10
   2   0   5  942.81   36.40
   2   0   5  884.31   37.50
   3   0   5    7.20    1.30
   3   0   5    8.50    2.30
  -3   0  -5    8.90    2.40
   3   0   5   16.40    3.50
   3   0   5    8.50    1.30
  -3   0  -5    9.40    2.10
   4   0   5   37.30    2.90
  -4   0  -5   52.79    5.30
  -4   0  -5   45.20    4.40
   4   0   5   46.80    6.50
  -4   0  -5   39.30    5.20
   4   0   5   48.60    5.60
  -5   0  -5   75.99    6.90
   5   0   5   64.59    8.30
  -5   0  -5   63.69    5.80
  -5   0  -5   65.09    6.70
   5   0   5   75.59    6.90
  -6   0  -5   18.40    4.50
  -6   0  -5   16.40    4.70
  -6   0  -5    5.10    3.00
   6   0   5    6.60    4.10
   6   0   5   14.20    4.60
  -7   0  -5   48.30    7.30
   7   0   5   42.20    8.80
  -7   0  -5   40.10    6.20
  -7   0  -5   33.60    6.80
   7   0   5   53.59    9.00
  -8   0  -5   20.10    6.10
   8   0   5   20.40    7.40
   8   0   5   16.10    7.20
  -8   0  -5   20.20    6.40
   9  -1  -5   77.79   12.70
  -9  -1   5   75.69   11.30
  -9  -1   5   41.20   10.20
   9  -1  -5   62.39   11.40
   9   1  -5   54.49   11.00
  -9   1   5   55.19    8.70
  -9   1   5   61.69   11.30
   8  -1  -5   19.00    6.70
  -8  -1   5   11.10    4.80
   8  -1  -5   18.90    7.20
   8   1  -5    8.10    3.30
   8   1  -5    7.40    3.00
  -8   1   5    9.70    4.90
   8   1  -5   15.30    6.80
  -8   1   5   10.70    6.00
   7  -1  -5  101.69    9.60
   7  -1  -5   89.09    6.70
   7  -1  -5   86.29    6.70
   7  -1  -5  103.29   12.30
  -7  -1   5   78.29    8.40
   7   1  -5   85.49   11.60
  -7   1   5   76.89    8.20
   7   1  -5   94.79    7.20
   7   1  -5   96.29    7.10
   6  -1  -5   22.10    4.30
   6  -1  -5   29.10    5.20
   6  -1  -5   24.00    4.70
   6  -1  -5   31.10    6.50
   6  -1  -5   25.10    3.60
   6  -1  -5   21.90    3.20
  -6  -1   5   25.10    5.20
   6   1  -5   24.10    3.70
  -6   1   5   37.60    4.80
  -6   1   5   30.00    4.90
   6   1  -5   25.40    6.00
   6   1  -5   27.60    4.10
  -6   1   5   33.50    5.60
   5  -1  -5   31.60    4.60
  -5  -1   5   42.60    5.90
   5  -1  -5   35.00    6.00
   5   1  -5   30.70    5.60
  -5   1   5   37.30    6.10
  -5   1   5   33.80    4.50
   5   1  -5   34.40    4.20
   5   1  -5   38.70    4.40
   4  -1  -5   59.89    4.80
   4  -1  -5   69.89    5.70
   4  -1  -5   80.59    4.70
   4  -1  -5   73.59    6.60
   4  -1  -5   71.09    4.50
  -4  -1   5   71.59    5.70
  -4  -1   5   74.69    6.90
   4  -1  -5   74.29    4.70
  -4   1   5   69.29    5.10
   4   1  -5   78.19    5.20
   4   1  -5   77.09    6.90
   4   1  -5   76.59    5.10
  -4   1   5   81.09    6.70
   3  -1  -5   61.89    3.70
   3  -1  -5   52.79    3.70
   3  -1  -5   49.90    4.50
  -3  -1   5   57.59    5.10
   3  -1  -5   52.69    4.60
   3  -1  -5   60.49    3.70
  -3  -1   5   63.39    4.70
   3  -1  -5   56.09    5.00
   3   1  -5   52.99    5.10
   3   1  -5   53.49    4.00
  -3   1   5   52.69    4.60
   3   1  -5   54.69    4.10
  -3   1   5   62.29    4.90
  -2  -1   5 1848.52   74.99
   2  -1  -5 1909.71   73.69
   2  -1  -5 1863.81   74.69
  -2  -1   5 1942.81   74.69
   2  -1  -5 1928.11   74.89
   2  -1  -5 1832.62   73.69
  -2   1   5 1823.92   74.19
   2   1  -5 2032.70   73.99
  -2   1   5 1859.31   74.29
  -2   1   5 1791.72   74.19
   2   1  -5 1837.62   75.69
   2   1  -5 1846.02   74.09
   2   1  -5 1918.51   74.19
  -1  -1   5 1064.29   41.90
   1  -1  -5 1040.30   41.50
   1  -1  -5 1021.70   41.90
   1  -1  -5 1065.09   42.20
   1  -1  -5 1029.30   41.20
   1  -1  -5 1039.00   41.30
  -1  -1   5 1081.69   42.00
   1   1  -5 1057.99   41.40
  -1   1   5 1015.20   41.40
   1   1  -5 1033.50   41.30
  -1   1   5 1028.60   41.40
   1   1  -5  961.60   41.20
  -1   1   5 1060.79   41.50
   0  -1   5 2352.76   89.89
   0  -1  -5 2352.06   89.69
   0  -1  -5 2239.08   89.69
   0  -1  -5 2328.47   90.19
   0  -1   5 2364.46   89.89
   0   1  -5 2269.47   89.29
   0   1  -5 2108.19   88.79
   0   1   5 2277.07   89.39
   0   1  -5 2310.17   89.59
   0   1  -5 2253.27   88.89
   0   1   5 2308.57   89.99
   0   1   5 2295.27   89.49
  -1  -1  -5  115.99    6.10
   1  -1   5  121.29    6.30
   1  -1   5  116.69    5.80
  -1  -1  -5  112.59    6.40
  -1  -1  -5  106.49    6.00
  -1  -1  -5  115.59    6.50
   1  -1   5  121.79    6.80
  -1   1  -5  108.29    6.30
   1   1   5  113.39    5.90
  -1   1  -5  113.69    6.20
   1   1   5  118.29    6.80
   1   1   5  122.09    6.00
   2  -1   5  374.86   16.50
  -2  -1  -5  382.16   17.20
   2  -1   5  387.66   17.90
  -2  -1  -5  380.86   16.90
   2  -1   5  376.96   16.70
  -2  -1  -5  383.16   17.10
   2   1   5  391.06   16.70
  -2   1  -5  393.86   16.90
   2   1   5  395.66   18.20
  -2   1  -5  383.46   17.30
   2   1   5  380.96   16.60
  -2   1  -5  363.06   17.20
   2   1   5  378.36   17.50
  -3  -1  -5  701.23   29.90
   3  -1   5  691.73   29.60
  -3  -1  -5  696.73   29.60
   3  -1   5  695.53   29.60
  -3  -1  -5  703.13   30.40
   3  -1   5  708.63   31.30
   3   1   5  684.03   30.70
   3   1   5  708.43   31.60
  -3   1  -5  704.03   30.10
   3   1   5  734.73   29.40
  -3   1  -5  710.53   30.30
   3   1   5  689.43   29.30
  -3   1  -5  729.23   29.70
  -4  -1  -5   23.30    3.80
   4  -1   5   21.90    3.60
  -4  -1  -5   13.50    3.30
   4  -1   5   16.30    4.10
   4  -1   5   22.30    3.70
  -4  -1  -5   18.70    3.40
  -4   1  -5   23.30    3.30
   4   1   5   18.80    2.80
   4   1   5   18.90    4.40
   4   1   5   24.20    5.00
  -4   1  -5   19.90    3.80
   4   1   5   21.30    2.90
  -4   1  -5   22.30    4.00
   5  -1   5  429.66   21.20
   5  -1   5  455.15   23.40
  -5  -1  -5  445.16   22.10
   5  -1   5  456.85   21.30
  -5  -1  -5  442.16   20.70
  -5  -1  -5  424.56   21.10
  -5   1  -5  425.76   21.10
  -5   1  -5  453.35   21.40
  -5   1  -5  495.35   20.70
   5   1   5  450.25   23.80
   5   1   5  433.86   22.90
   6  -1   5   55.89    7.20
  -6  -1  -5   50.79    6.40
   6  -1   5   63.59    8.10
  -6  -1  -5   59.19    7.90
  -6  -1  -5   49.50    6.90
   6  -1   5   65.89    9.20
  -6   1  -5   48.10    6.50
   6   1   5   63.39    9.30
   6   1   5   55.69    9.10
  -6   1  -5   42.00    6.80
  -6   1  -5   60.19    6.90
  -7  -1  -5   49.10    8.30
   7  -1   5   76.69   11.30
  -7  -1  -5   51.99    7.70
   7  -1   5   55.79    8.60
  -7   1  -5   42.60    6.30
  -7   1  -5   53.29    7.50
   7   1   5   46.00    9.60
  -7   1  -5   48.30    8.30
   8  -1   5    7.40    5.80
  -8  -1  -5   15.60    6.30
   8  -1   5    9.90    6.10
  -8  -1  -5    7.60    5.40
  -8   1  -5    7.80    5.70
  -8   1  -5    6.90    4.70
   8   1   5   13.60    5.80
   8  -2  -5    0.20    5.20
  -8  -2   5   -1.30    3.70
  -8  -2   5   -0.80    3.80
   8   2  -5    5.40    5.30
   8   2  -5    5.60    3.00
   8   2  -5    3.90    3.10
  -8   2   5    6.10    4.20
   7  -2  -5    8.20    3.60
   7  -2  -5    0.50    4.00
  -7  -2   5    2.50    3.50
   7  -2  -5    0.90    5.50
   7  -2  -5   11.20    4.50
  -7  -2   5    7.30    4.70
  -7   2   5    3.00    3.80
   7   2  -5    3.30    4.10
   7   2  -5    3.10    2.60
  -7   2   5    5.20    3.70
  -7   2   5   22.80    5.00
   7   2  -5    2.50    2.50
   6  -2  -5  179.08   10.20
   6  -2  -5  127.59    8.00
   6  -2  -5  137.89    8.20
   6  -2  -5  118.09    9.80
   6  -2  -5  118.59   10.80
  -6  -2   5  117.69   10.00
  -6  -2   5  115.49   11.30
   6  -2  -5  122.39   10.40
  -6   2   5  133.49    9.70
   6   2  -5  143.89    9.20
  -6   2   5  117.79   10.40
  -6   2   5  160.68   11.70
   6   2  -5  136.89    9.20
   6   2  -5  119.09   11.40
  -6   2   5  147.19   11.20
  -5  -2   5   39.90    6.10
   5  -2  -5   45.70    4.30
   5  -2  -5   55.49    4.80
  -5  -2   5   51.59    7.90
   5  -2  -5   48.60    4.90
   5  -2  -5   55.59    6.80
   5  -2  -5   42.80    6.10
   5  -2  -5   55.39    5.00
   5   2  -5   50.49    5.70
  -5   2   5   64.29    5.70
   5   2  -5   42.20    7.10
  -5   2   5   54.09    5.00
  -5   2   5   43.30    6.40
   5   2  -5   50.59    5.60
   4  -2  -5   31.40    3.50
   4  -2  -5   32.30    4.90
   4  -2  -5   34.40    5.10
   4  -2  -5   35.80    3.70
   4  -2  -5   31.50    3.90
   4  -2  -5   38.20    3.90
   4  -2  -5   36.80    5.40
  -4  -2   5   35.70    5.20
  -4  -2   5   40.80    6.00
  -4   2   5   37.70    5.00
   4   2  -5   39.80    4.80
  -4   2   5   36.90    4.20
  -4   2   5   40.00    4.50
   4   2  -5   36.80    5.80
   4   2  -5   39.60    4.60
  -3  -2   5  480.35   22.10
   3  -2  -5  438.76   19.70
   3  -2  -5  448.96   20.50
   3  -2  -5  462.55   21.30
   3  -2  -5  460.95   20.20
  -3  -2   5  480.55   21.90
   3  -2  -5  473.95   22.00
   3  -2  -5  487.35   22.00
   3  -2  -5  472.05   20.20
  -3   2   5  473.55   20.50
   3   2  -5  470.75   20.90
   3   2  -5  469.55   20.90
  -3   2   5  468.25   20.50
   3   2  -5  479.45   22.40
  -3   2   5  474.75   20.50
   2  -2  -5  382.16   17.10
   2  -2  -5  401.66   17.60
   2  -2  -5  392.56   18.70
   2  -2  -5  415.76   19.10
  -2  -2   5  409.96   18.30
  -2  -2   5  429.46   19.00
   2  -2  -5  388.86   18.00
   2   2  -5  419.36   19.20
   2   2  -5  382.26   17.80
  -2   2   5  392.86   17.60
   2   2  -5  417.56   18.00
   2   2  -5  424.86   17.20
  -2   2   5  402.76   17.70
  -2   2   5  396.76   17.10
   1  -2  -5  124.49    7.60
   1  -2  -5  122.79    7.30
   1  -2  -5  122.49    7.20
  -1  -2   5  132.39    7.60
   1  -2  -5  117.69    6.40
  -1   2   5  120.19    6.60
   1   2  -5  126.29    6.50
   1   2  -5  124.29    6.70
  -1   2   5  115.39    6.00
  -1   2   5  118.89    6.70
   1   2  -5  119.59    6.60
   0  -2  -5  145.29    8.30
   0  -2   5  146.19    7.50
   0  -2   5  146.99    8.30
   0  -2  -5  145.69    8.20
   0  -2  -5  143.59    7.70
   0  -2  -5  135.89    7.40
   0  -2   5  150.58    7.30
   0  -2   5  148.79    7.40
   0   2   5  133.79    7.50
   0   2   5  140.69    7.60
   0   2  -5  144.79    7.00
   0   2  -5  107.69    7.40
   0   2  -5  138.49    7.50
   0   2   5  134.19    7.20
   0   2  -5  146.99    7.00
   1  -2   5  537.35   22.70
   1  -2   5  548.05   22.40
  -1  -2  -5  513.05   22.20
   1  -2   5  515.15   22.90
  -1  -2  -5  495.25   23.00
  -1  -2  -5  526.35   23.00
   1  -2   5  528.05   23.00
   1   2   5  531.95   22.90
  -1   2  -5  532.85   23.30
   1   2   5  514.35   22.60
  -1   2  -5  511.45   21.30
  -1   2  -5  516.15   21.30
   1   2   5  535.05   22.80
  -1   2  -5  520.25   22.80
   2  -2   5   85.29    6.10
  -2  -2  -5   84.79    6.20
   2  -2   5   91.99    5.80
  -2  -2  -5   84.39    6.20
   2  -2   5   95.59    6.60
   2  -2   5   83.89    6.00
  -2  -2  -5   83.29    6.30
   2   2   5   80.99    6.40
  -2   2  -5   92.29    6.80
  -2   2  -5   88.99    6.20
  -2   2  -5   87.49    4.20
   2   2   5   86.59    5.90
   2   2   5   91.29    6.10
  -3  -2  -5  226.48   12.70
  -3  -2  -5  227.98   12.10
  -3  -2  -5  232.78   12.60
   3  -2   5  232.68   11.80
   3  -2   5  225.08   11.90
   3  -2   5  245.98   13.10
   3   2   5  248.08   13.60
  -3   2  -5  239.28   12.50
  -3   2  -5  231.48   13.20
   3   2   5  229.18   12.00
   3   2   5  234.88   12.00
  -4  -2  -5  909.71   39.90
   4  -2   5  895.41   40.00
  -4  -2  -5  913.21   38.40
  -4  -2  -5  918.01   39.40
   4  -2   5  924.21   38.60
   4  -2   5  885.01   38.60
   4   2   5 1010.20   41.60
  -4   2  -5  849.52   39.50
   4   2   5  898.21   38.60
  -4   2  -5  927.31   40.20
  -4   2  -5  897.31   39.10
   4   2   5  908.51   38.60
  -5  -2  -5  178.38   10.50
   5  -2   5  181.58   11.20
  -5  -2  -5  165.58   11.60
   5  -2   5  158.48   10.60
   5  -2   5  171.08   12.10
  -5  -2  -5  167.48   11.30
  -5   2  -5  183.88   12.10
   5   2   5  177.28   13.00
  -5   2  -5  180.28   11.10
  -5   2  -5  165.78   11.70
   6  -2   5   72.69    9.80
   6  -2   5   69.99    8.50
  -6  -2  -5   85.39    9.60
  -6  -2  -5   73.19    9.50
   6  -2   5   77.69    8.70
   6   2   5   70.79   10.20
  -6   2  -5   64.49    8.20
  -6   2  -5   86.99    9.30
  -7  -2  -5   23.00    6.70
   7  -2   5   19.80    5.80
  -7  -2  -5   36.30    6.90
   7  -2   5   30.40    7.40
   7  -2   5   29.90    6.70
  -7   2  -5   24.20    6.20
   7   2   5   26.60    7.70
  -7   2  -5   17.40    5.10
   8  -2   5   77.79   12.20
   8  -2   5   82.19   11.40
  -8  -2  -5   71.19   11.60
  -8  -2  -5   79.59   10.70
  -8   2  -5   67.19   10.70
  -8   2  -5   79.89    9.90
   8   2   5   76.99   12.70
  -8   2  -5   57.59    8.90
  -8  -3   5    2.60    4.90
  -8  -3   5   19.80    7.40
   8   3  -5    7.30    6.20
   8   3  -5   13.30    4.70
  -7  -3   5   31.00    8.10
   7  -3  -5   34.00    5.50
   7  -3  -5   34.10    7.60
  -7  -3   5   33.80    7.50
   7  -3  -5   41.10    7.80
  -7   3   5   49.30    7.50
   7   3  -5   37.60    6.20
   7   3  -5   36.80    6.00
  -7   3   5   29.40    6.90
  -7   3   5   15.30    6.00
   7   3  -5   37.80    8.70
   6  -3  -5   62.19    8.90
   6  -3  -5   55.99    6.50
   6  -3  -5   89.09    7.70
  -6  -3   5   69.39    9.90
   6  -3  -5   71.09    9.10
   6  -3  -5   91.19    7.60
  -6  -3   5   69.29   10.00
  -6   3   5   86.99    7.10
  -6   3   5   65.09    8.30
   6   3  -5   70.19    7.60
  -6   3   5   77.09    9.90
   6   3  -5   88.39    9.00
   6   3  -5   73.29   10.80
   5  -3  -5   25.70    5.80
   5  -3  -5   23.60    3.90
   5  -3  -5   25.90    4.30
  -5  -3   5   31.60    6.10
   5  -3  -5   27.10    4.50
  -5  -3   5   26.30    5.90
   5  -3  -5   29.20    6.00
   5   3  -5   36.50    5.30
  -5   3   5   25.50    4.20
   5   3  -5   26.80    4.80
  -5   3   5   21.00    5.00
  -5   3   5   26.00    4.10
   5   3  -5   25.30    6.00
   4  -3  -5   78.69    6.90
   4  -3  -5  100.09    6.70
   4  -3  -5  101.49    8.40
  -4  -3   5   83.99    7.80
   4  -3  -5   99.09    8.60
  -4  -3   5   98.59    8.20
   4   3  -5   99.49    7.10
   4   3  -5   90.99    8.10
  -4   3   5   92.99    6.80
   4   3  -5  100.09    7.20
  -4   3   5   88.49    6.60
  -3  -3   5   93.79    7.80
   3  -3  -5  108.69    8.30
  -3  -3   5  109.59    7.50
   3  -3  -5   96.09    7.20
   3  -3  -5   99.19    6.50
   3  -3  -5   92.39    8.00
   3   3  -5  100.89    7.10
  -3   3   5  108.69    6.90
   3   3  -5   95.89    6.90
  -3   3   5   99.49    6.70
   3   3  -5  105.09    7.90
   2  -3  -5  175.08   10.00
   2  -3  -5  201.08   11.90
  -2  -3   5  190.58   10.20
   2  -3  -5  207.68   11.30
  -2  -3   5  218.08   10.80
  -2  -3   5  209.98   12.00
   2  -3  -5  206.08   11.70
   2   3  -5  180.38    9.60
   2   3  -5  197.38   10.60
  -2   3   5  197.18   10.50
   2   3  -5  195.08   11.30
   2   3  -5  189.58   10.60
  -2   3   5  211.38   10.60
   1  -3  -5   60.19    6.30
   1  -3  -5   42.60    4.40
   1  -3  -5   44.90    5.50
   1  -3  -5   54.09    6.10
  -1  -3   5   50.59    3.70
  -1  -3   5   49.40    6.10
  -1  -3   5   47.80    4.50
   1   3  -5   45.40    4.00
   1   3  -5   47.80    4.20
  -1   3   5   40.40    4.70
  -1   3   5   46.10    4.90
   1   3  -5   48.20    4.30
   0  -3   5  348.17   15.20
   0  -3   5  352.76   16.20
   0  -3   5  358.36   17.40
   0  -3  -5  324.77   16.90
   0  -3  -5  320.37   16.80
   0  -3  -5  321.37   16.40
   0  -3   5  350.46   16.20
   0   3   5  320.27   16.10
   0   3  -5  346.37   16.20
   0   3  -5  319.97   16.60
   0   3  -5  363.66   15.70
   0   3   5  314.17   14.90
   0   3   5  339.67   16.30
   0   3  -5  371.76   15.80
  -1  -3  -5  211.08   11.90
  -1  -3  -5  205.38   11.10
  -1  -3  -5  209.28   11.70
   1  -3   5  238.08   10.80
  -1  -3  -5  203.88   12.10
   1  -3   5  215.98   11.70
   1  -3   5  208.48   12.00
   1  -3   5  225.18   11.40
   1   3   5  204.58   11.40
   1   3   5  206.58   10.90
  -1   3  -5  218.58   10.30
  -1   3  -5  208.58   10.30
   1   3   5  210.38   11.50
  -1   3  -5  206.78   12.30
  -1   3  -5  205.18   11.50
   2  -3   5   51.99    4.60
   2  -3   5   51.59    6.00
  -2  -3  -5   38.20    5.60
  -2  -3  -5   50.19    6.20
  -2  -3  -5   52.59    5.90
   2  -3   5   40.10    5.40
   2  -3   5   49.30    5.50
   2   3   5   50.99    5.80
  -2   3  -5   46.30    3.70
   2   3   5   49.10    5.60
  -2   3  -5   48.60    6.30
   2   3   5   50.19    5.90
  -2   3  -5   45.70    5.60
  -3  -3  -5  156.88   10.60
   3  -3   5  153.98    9.60
   3  -3   5  165.88   10.80
   3  -3   5  155.18   10.00
   3  -3   5  156.18    9.80
  -3  -3  -5  149.09   10.40
  -3  -3  -5  146.49    9.60
  -3   3  -5  163.58   10.30
  -3   3  -5  141.99   10.90
   3   3   5  140.29    9.60
   3   3   5  144.89    9.50
   3   3   5  148.99   10.20
   4  -3   5  209.38   12.40
   4  -3   5  205.98   12.20
  -4  -3  -5  209.08   12.10
  -4  -3  -5  199.18   13.00
  -4  -3  -5  206.08   13.30
   4  -3   5  213.18   13.60
   4   3   5  212.48   12.30
   4   3   5  212.98   14.00
  -4   3  -5  193.58   13.60
   4   3   5  205.98   12.30
  -4   3  -5  206.78   13.00
   5  -3   5   42.80    7.00
   5  -3   5   32.00    5.60
  -5  -3  -5   29.80    5.90
   5  -3   5   27.40    5.20
  -5  -3  -5   35.40    6.80
   5   3   5   40.90    7.80
  -5   3  -5   25.80    5.80
  -5   3  -5   33.10    5.90
  -5   3  -5   34.30    6.80
   5   3   5   27.50    4.80
   5   3   5   30.00    5.10
   6  -3   5   47.50    7.70
   6  -3   5   54.59    7.60
  -6  -3  -5   62.29    8.90
  -6  -3  -5   72.59   10.40
  -6   3  -5   66.09    9.30
  -6   3  -5   51.29    7.70
  -6   3  -5   55.39    8.40
   6   3   5   54.29    7.20
   6   3   5   60.39    7.50
   6   3   5   77.69   11.30
  -7  -3  -5   46.30    8.80
   7  -3   5   35.10    7.50
   7  -3   5   29.40    6.10
  -7  -3  -5   51.29   10.00
  -7   3  -5   44.50    8.30
  -7   3  -5   31.10    7.10
   7   3   5   59.99   11.00
   7  -4  -5    8.10    4.70
   7  -4  -5    6.10    6.20
  -7  -4   5   13.10    5.70
   7  -4  -5   11.80    6.60
  -7  -4   5   12.80    5.90
   7   4  -5   18.40    6.80
  -7   4   5   18.50    6.50
  -7   4   5   16.70    7.30
   7   4  -5   11.30    4.50
  -6  -4   5   75.09   10.20
   6  -4  -5   84.59   11.20
  -6  -4   5   67.69    9.80
   6  -4  -5   57.89    7.70
   6  -4  -5   85.89   11.30
  -6   4   5   56.39    9.80
   6   4  -5   68.39    8.40
   6   4  -5   98.79   10.20
   6   4  -5   86.79   11.70
   5  -4  -5   71.49   10.00
  -5  -4   5   80.89   10.90
   5  -4  -5   57.99    7.30
  -5  -4   5   68.79    8.90
   5  -4  -5   60.89    8.90
   5  -4  -5   87.69   10.90
  -5   4   5   69.19    9.80
  -5   4   5   74.49    7.50
  -5   4   5   69.19    7.30
   5   4  -5   66.89    8.10
   5   4  -5   72.19    8.00
   5   4  -5   66.59    9.30
  -4  -4   5   30.80    5.30
  -4  -4   5   25.50    5.60
   4  -4  -5   34.60    5.50
   4  -4  -5   28.90    6.10
   4  -4  -5   29.00    6.50
  -4  -4   5   26.90    5.00
  -4   4   5   24.90    4.50
   4   4  -5   24.50    5.40
   4   4  -5   26.70    4.90
   4   4  -5   23.80    4.90
  -4   4   5   34.70    5.10
  -4   4   5   36.80    6.40
   3  -4  -5   10.50    4.10
  -3  -4   5    9.80    2.90
   3  -4  -5    5.80    3.30
   3  -4  -5   10.30    4.10
  -3  -4   5    8.20    3.10
   3  -4  -5    1.20    1.90
  -3  -4   5    1.40    2.60
  -3   4   5    3.30    3.30
  -3   4   5    7.90    2.90
   3   4  -5    7.90    2.90
   3   4  -5   13.30    3.70
   3   4  -5    7.90    2.80
  -3   4   5    7.30    3.00
  -2  -4   5   68.09    6.30
   2  -4  -5   55.59    7.50
   2  -4  -5   63.89    7.60
   2  -4  -5   56.39    7.20
  -2  -4   5   46.80    6.60
   2   4  -5   62.29    5.70
   2   4  -5   58.29    6.30
  -2   4   5   54.79    6.20
  -2   4   5   63.99    6.70
   2   4  -5   49.60    4.90
  -1  -4   5  475.45   23.20
   1  -4  -5  449.46   22.70
  -1  -4   5  454.95   21.70
   1  -4  -5  490.75   22.80
   1  -4  -5  446.06   22.70
  -1   4   5  426.36   21.50
   1   4  -5  435.66   20.90
  -1   4   5  447.56   21.70
   1   4  -5  459.95   21.40
   1   4  -5  471.65   21.40
   0  -4   5   40.10    5.50
   0  -4  -5   43.50    6.30
   0  -4  -5   43.00    5.80
   0  -4  -5   36.40    5.50
   0  -4   5   39.40    6.30
   0  -4  -5   30.90    5.40
   0  -4   5   40.20    5.10
   0   4  -5   44.70    5.00
   0   4  -5   46.70    5.80
   0   4   5   40.40    5.60
   0   4  -5   41.10    4.90
   0   4  -5   32.10    6.10
   0   4   5   41.00    5.30
  -1  -4  -5  122.79    9.60
  -1  -4  -5  122.79    8.80
   1  -4   5  140.19    9.30
  -1  -4  -5  136.79   10.40
   1  -4   5  129.69    9.80
  -1  -4  -5  128.69    9.60
   1  -4   5  129.09    9.40
  -1   4  -5  132.49    8.10
  -1   4  -5  136.89    8.10
  -1   4  -5  135.59   10.70
  -1   4  -5  139.09    9.50
   1   4   5  122.59    9.10
   1   4   5  129.89    9.30
  -2  -4  -5   11.10    3.90
  -2  -4  -5   13.70    4.20
  -2  -4  -5   12.30    3.80
   2  -4   5   14.30    4.20
   2  -4   5   13.50    4.00
   2  -4   5    8.80    3.30
   2   4   5   16.00    3.80
  -2   4  -5   11.30    3.70
   2   4   5   17.00    4.10
  -2   4  -5   16.20    4.90
   3  -4   5  427.46   21.40
   3  -4   5  405.86   21.60
  -3  -4  -5  422.56   22.50
  -3  -4  -5  419.46   22.50
  -3  -4  -5  420.26   21.30
   3  -4   5  490.55   23.30
  -3   4  -5  408.16   21.90
   3   4   5  422.16   21.40
  -3   4  -5  408.06   23.00
   3   4   5  404.16   21.40
   4  -4   5   20.70    5.50
  -4  -4  -5   24.70    6.40
   4  -4   5   21.90    5.40
   4  -4   5   20.60    5.00
  -4  -4  -5   29.40    6.90
   4   4   5   22.30    5.10
  -4   4  -5   22.50    5.30
   4   4   5   21.60    5.60
   4   4   5   25.40    5.10
  -4   4  -5   24.30    6.30
  -5  -4  -5   24.30    6.90
   5  -4   5   13.50    5.10
   5  -4   5   24.00    5.40
   5  -4   5   19.30    5.90
  -5  -4  -5   37.10    7.60
  -5   4  -5    7.30    4.60
  -5   4  -5   22.30    5.70
   5   4   5   21.40    6.20
   5   4   5   23.20    5.30
   5   4   5   18.50    5.00
  -6  -4  -5    1.40    5.10
   6  -4   5    6.30    5.60
   6  -4   5    9.30    4.80
   6  -4   5    3.40    4.40
  -6  -4  -5    4.00    5.60
  -6   4  -5    0.80    4.00
   6   4   5    1.90    4.00
  -6   4  -5    0.60    6.20
   6   4   5    4.30    3.50
   6   4   5    3.10    5.50
  -6   4  -5    4.80    5.10
   7  -4   5   -3.40    4.30
  -7  -4  -5    0.00    5.30
   7  -4   5    2.00    5.50
  -7  -4  -5    4.80    6.30
  -7   4  -5    6.10    6.10
   7   4   5   -3.20    5.80
  -7   4  -5    6.90    5.40
  -7   4  -5    1.40    5.30
   6  -5  -5   38.40    8.70
   6  -5  -5   32.60    7.40
   6  -5  -5   31.90    8.50
  -6  -5   5   32.40    8.40
  -6   5   5   31.50    8.70
   6   5  -5   31.10    6.60
   5  -5  -5   80.59    9.80
   5  -5  -5   84.79   12.00
  -5  -5   5   81.09   11.50
   5  -5  -5   81.49   11.30
   5   5  -5   71.39    9.00
  -5   5   5   97.39   12.20
   5   5  -5   95.59   10.30
   4  -5  -5   10.00    4.70
  -4  -5   5    7.80    4.40
   4  -5  -5    1.50    4.70
   4  -5  -5    3.90    4.40
   4   5  -5    5.20    3.70
  -4   5   5    2.30    3.30
   4   5  -5    6.30    4.00
  -4   5   5   14.50    5.20
  -4   5   5    5.00    4.10
   3  -5  -5   47.20    7.60
   3  -5  -5   51.29    8.30
   3  -5  -5   52.89    8.60
  -3  -5   5   43.30    7.80
  -3  -5   5   46.30    7.10
   3  -5  -5   46.10    7.20
  -3   5   5   61.19    7.40
   3   5  -5   57.99    7.40
  -3   5   5   46.00    7.00
   3   5  -5   43.70    6.70
  -3   5   5   35.80    7.40
  -2  -5   5   40.70    7.20
   2  -5  -5   32.30    6.60
   2  -5  -5   26.60    5.40
  -2  -5   5   34.30    6.10
   2  -5  -5   47.70    7.80
   2  -5  -5   59.69    8.80
  -2   5   5   41.60    6.40
  -2   5   5   42.00    6.30
  -2   5   5   25.30    6.70
   2   5  -5   38.90    6.00
   2   5  -5   52.09    6.60
  -1  -5   5   41.00    6.30
  -1  -5   5   47.80    8.10
   1  -5  -5   45.80    7.50
   1  -5  -5   39.30    6.90
   1  -5  -5   29.30    6.20
   1  -5  -5   41.50    6.70
  -1   5   5   44.30    6.50
  -1   5   5   36.00    6.90
   1   5  -5   32.40    5.30
  -1   5   5   42.50    6.20
   1   5  -5   44.60    6.20
   1   5  -5   46.50    6.10
   0  -5  -5  140.19   11.20
   0  -5  -5  138.59   11.40
   0  -5   5  137.19   11.40
   0  -5  -5  146.69   11.20
   0  -5   5  141.39   10.60
   0  -5   5  138.89   10.30
   0  -5  -5  130.49   10.60
   0   5   5  124.99   11.20
   0   5   5  141.89   10.80
   0   5   5  128.29   10.30
   0   5  -5  145.59    9.80
   0   5  -5  131.19   11.40
   0   5  -5  142.99   10.40
   0   5  -5  160.68   10.10
  -1  -5  -5   34.70    6.30
   1  -5   5   30.30    5.60
   1  -5   5   37.80    6.10
   1  -5   5   27.70    6.10
  -1  -5  -5   33.30    6.40
  -1  -5  -5   25.30    5.90
   1   5   5   34.00    5.90
   1   5   5   34.60    6.20
  -1   5  -5   24.70    6.00
  -1   5  -5   31.90    6.20
   1   5   5   21.20    7.40
   2  -5   5   94.09    9.10
  -2  -5  -5  100.79    9.50
   2  -5   5  104.49    9.90
   2  -5   5  103.59    9.80
  -2  -5  -5  102.29   11.90
  -2  -5  -5   97.89   11.60
   2   5   5  101.19    9.30
  -2   5  -5  103.89   10.80
  -2   5  -5  116.79   11.00
   2   5   5  104.19    9.60
  -3  -5  -5   95.69   11.70
   3  -5   5   99.99   11.50
   3  -5   5   76.79    9.60
  -3  -5  -5   97.19   11.70
   3  -5   5   82.19   10.30
   3   5   5   80.39    9.30
  -3   5  -5   74.29   10.60
   3   5   5   74.49    9.40
  -3   5  -5   78.29    9.70
   4  -5   5   19.40    5.90
  -4  -5  -5   31.40    7.40
  -4  -5  -5   24.90    7.20
   4  -5   5    9.60    5.70
   4  -5   5   21.60    6.10
   4   5   5   21.10    5.50
  -4   5  -5   28.10    7.50
   4   5   5   17.80    5.60
  -4   5  -5   19.10    5.60
  -5  -5  -5    9.90    5.80
   5  -5   5    6.30    5.90
   5  -5   5    0.90    4.20
  -5  -5  -5    5.80    6.20
   5  -5   5    6.30    5.30
   5   5   5   10.60    5.10
  -5   5  -5    7.00    5.20
   5   5   5    7.80    4.80
  -5   5  -5    1.60    5.20
  -6  -5  -5    4.30    6.30
   6  -5   5    3.50    5.10
   6  -5   5   -0.80    6.00
  -6  -5  -5    6.20    6.30
   6  -5   5   -2.60    4.70
   6   5   5    4.50    5.20
  -6   5  -5    2.50    5.30
  -6   5  -5    2.10    6.10
   5  -6  -5   13.50    6.30
   5  -6  -5   18.70    8.10
   5  -6  -5   21.70    7.90
  -5  -6   5   18.60    7.90
  -5   6   5   20.90    8.90
   5   6  -5   13.90    5.50
   4  -6  -5   30.60    8.20
   4  -6  -5   13.50    6.60
  -4  -6   5   40.60    9.20
   4  -6  -5   42.90    9.40
  -4   6   5   31.90    8.50
   4   6  -5   30.60    7.00
   3  -6  -5   17.50    6.80
   3  -6  -5   44.50    9.50
  -3  -6   5   15.90    6.00
   3  -6  -5   17.00    6.30
  -3   6   5   20.60    5.80
  -3   6   5   21.60    6.10
  -3   6   5   17.80    7.10
   3   6  -5   30.20    6.30
   3   6  -5   15.90    5.30
   2  -6  -5   14.80    6.10
  -2  -6   5   12.40    5.00
   2  -6  -5   11.10    5.90
   2  -6  -5   12.70    5.80
  -2  -6   5    8.80    5.30
  -2   6   5   10.00    4.80
  -2   6   5   16.60    6.60
  -2   6   5   11.80    5.00
   2   6  -5    9.50    4.20
   2   6  -5   15.50    5.10
   1  -6  -5   44.40    8.30
   1  -6  -5   57.89    9.20
  -1  -6   5   68.69    9.20
   1  -6  -5   59.49    9.50
   1  -6  -5   67.79   10.10
  -1  -6   5   53.39    9.20
  -1   6   5   53.79    8.10
  -1   6   5   72.89    9.30
   1   6  -5   53.79    7.50
   1   6  -5   70.29    8.70
   1   6  -5   45.80    6.70
  -1   6   5   72.99   10.30
   0  -6  -5    2.20    4.40
   0  -6   5    1.30    3.70
   0  -6  -5    3.00    4.80
   0  -6   5    0.80    3.90
   0  -6  -5   -0.60    4.10
   0  -6  -5   -2.50    4.50
   0   6  -5    0.70    3.60
   0   6   5   14.40    5.70
   0   6   5   -1.10    3.80
   0   6   5   -0.10    3.90
   0   6  -5    1.80    3.60
  -1  -6  -5   56.99    9.70
   1  -6   5   42.60    7.80
  -1  -6  -5   51.69    9.10
   1  -6   5   66.19    9.20
   1  -6   5   48.00    9.30
  -1  -6  -5   58.79    8.70
  -1   6  -5   63.79   10.10
   1   6   5   66.69    8.80
   1   6   5   37.40    7.20
  -1   6  -5   61.79    9.00
   2  -6   5   20.80    5.90
  -2  -6  -5   27.10    7.70
  -2  -6  -5   22.20    7.40
   2  -6   5   21.90    6.50
   2  -6   5   22.80    6.20
  -2   6  -5   27.30    6.90
  -2   6  -5   20.10    7.40
   2   6   5   32.10    6.50
   2   6   5   19.00    6.00
  -3  -6  -5   17.40    7.00
   3  -6   5   21.80    7.20
   3  -6   5   16.70    6.80
   3  -6   5   12.40    5.50
  -3  -6  -5    7.20    6.30
  -3   6  -5    4.30    5.00
   3   6   5   15.80    5.70
  -3   6  -5   20.70    7.40
  -4  -6  -5   70.59   11.80
   4  -6   5   76.49   11.20
   4  -6   5   97.19   13.00
  -4  -6  -5   80.19   12.90
   4  -6   5   54.99    9.30
   4   6   5   88.99   11.30
  -4   6  -5   82.59   11.70
  -4   6  -5   63.39   11.20
   2  -7  -5  111.29   14.60
   2  -7  -5  104.19   14.60
  -2  -7   5  103.29   13.90
  -2  -7   5  133.79   16.80
   2  -7  -5  134.09   15.50
  -2   7   5   98.59   14.20
   2   7  -5  133.49   13.60
  -2   7   5  135.29   14.10
   1  -7  -5   31.80    9.10
  -1  -7   5   37.00    9.70
  -1  -7   5   23.00    7.00
   1  -7  -5   26.10    8.30
   1  -7  -5   33.70    9.30
  -1   7   5   16.50    6.70
  -1   7   5   30.30    9.30
   1   7  -5   25.50    6.80
   0  -7  -5  108.99   13.40
   0  -7   5   77.69   11.40
   0  -7  -5  108.39   13.90
   0  -7   5  105.99   12.10
   0   7   5   96.19   12.00
   0   7  -5   87.59   11.10
   1  -7   5   25.40    7.70
   1  -7   5   28.90    7.60
  -1  -7  -5   49.70   10.00
  -1   7  -5   21.50    7.40
   1   7   5   36.90    8.30
  -9   0   6   20.20    5.90
   9   0  -6   22.90    7.90
  -9   0   6   21.00    7.50
   8   0  -6   50.79    6.00
   8   0  -6   43.40    5.60
  -8   0   6   48.70    8.00
   8   0  -6   38.40    8.60
  -8   0   6   41.30    9.30
   7   0  -6   54.09    5.80
   7   0  -6   58.69    9.90
  -7   0   6   50.29    7.30
   7   0  -6   61.59    5.60
  -7   0   6   42.70    8.40
   6   0  -6    2.50    1.80
   6   0  -6   -0.40    3.00
  -6   0   6   -0.50    2.80
  -6   0   6    4.20    2.50
   6   0  -6    2.70    2.00
  -5   0   6  144.69   11.10
  -5   0   6  161.88    9.60
   5   0  -6  170.48    8.90
   5   0  -6  164.28    8.80
   5   0  -6  167.78   11.80
   4   0  -6  102.99    6.50
  -4   0   6  108.79    8.00
  -4   0   6  103.99    6.50
   4   0  -6  103.59    6.10
   4   0  -6  102.09    8.00
   4   0  -6  109.49    6.10
   3   0  -6    2.20    1.30
   3   0  -6    1.20    1.60
   3   0  -6    1.20    1.00
  -3   0   6    0.80    0.90
  -3   0   6    1.00    1.30
   3   0  -6    1.50    0.80
   2   0  -6  459.55   19.30
  -2   0   6  461.85   20.30
   2   0  -6  471.45   19.40
   2   0  -6  475.15   20.00
   1   0  -6   31.80    2.20
   1   0  -6   31.90    2.20
  -1   0   6   31.80    2.80
   1   0  -6   36.90    3.20
   0   0   6    8.30    1.90
   0   0   6    4.00    1.10
   0   0  -6    6.50    1.00
   0   0   6    6.70    1.30
   0   0  -6    7.30    1.00
   0   0  -6    5.60    1.70
   0   0  -6    8.00    1.70
   0   0   6    6.30    1.20
  -1   0  -6    2.90    1.30
  -1   0  -6    1.40    1.30
   1   0   6    3.40    0.90
   1   0   6    3.00    1.70
  -1   0  -6    5.60    1.60
   1   0   6    6.10    1.30
   1   0   6    3.80    0.90
   2   0   6  144.29    6.50
   2   0   6  142.79    6.50
  -2   0  -6  144.79    7.80
  -2   0  -6  133.49    7.70
  -2   0  -6  154.68    7.40
   2   0   6  140.99    7.50
   2   0   6  152.08    9.00
  -3   0  -6   58.59    5.00
   3   0   6   64.09    4.90
  -3   0  -6   57.99    4.70
   3   0   6   61.89    3.50
   3   0   6   71.99    6.30
   3   0   6   58.09    3.40
   4   0   6   23.50    4.90
  -4   0  -6   26.30    3.90
  -4   0  -6   23.50    4.10
  -4   0  -6   22.00    3.60
   4   0   6   19.60    3.70
   5   0   6   68.69    8.80
  -5   0  -6   75.39    6.90
   5   0   6   66.99    6.70
  -5   0  -6   65.59    6.90
  -5   0  -6   77.09    6.50
  -6   0  -6  141.89   10.50
   6   0   6  116.59   10.40
  -6   0  -6  133.69    9.90
   6   0   6  144.19   12.00
  -6   0  -6  115.89    9.10
  -7   0  -6   24.70    5.90
  -7   0  -6   17.80    5.90
   7   0   6   17.80    5.60
  -7   0  -6   17.80    4.90
   7   0   6   24.70    7.40
   8   0   6   15.10    6.60
  -8   0  -6    5.80    5.90
  -8   0  -6   17.20    6.00
   8   0   6   16.30    7.90
  -9  -1   6    8.40    6.10
  -9  -1   6   12.60    6.00
   9  -1  -6    6.30    6.00
  -9   1   6    1.30    5.00
   9   1  -6    6.10    6.10
   8  -1  -6   16.70    6.70
   8  -1  -6   15.80    6.50
  -8  -1   6   16.90    5.60
  -8  -1   6   19.60    7.00
   8   1  -6   17.30    4.00
   8   1  -6   22.80    7.10
   8   1  -6   22.30    4.30
  -8   1   6   14.50    4.90
  -8   1   6    5.10    5.50
   7  -1  -6   62.39    5.70
   7  -1  -6   56.69    8.60
  -7  -1   6   64.19   10.50
   7  -1  -6   69.39    5.90
   7  -1  -6   52.89    9.00
  -7  -1   6   50.69    7.70
  -7   1   6   55.59    9.00
   7   1  -6   58.89   10.00
  -7   1   6   65.99    7.90
   7   1  -6   67.59    6.20
   7   1  -6   54.99    6.20
   6  -1  -6  208.88   12.50
  -6  -1   6  219.98   13.10
   6  -1  -6  202.18   12.80
   6  -1  -6  222.68   11.20
  -6  -1   6  192.48   14.40
   6  -1  -6  204.68   14.40
   6  -1  -6  216.38   11.10
   6   1  -6  210.38   11.40
   6   1  -6  213.58   11.50
  -6   1   6  218.18   14.60
  -6   1   6  191.78   11.20
  -6   1   6  224.68   12.50
   6   1  -6  212.58   15.00
   5  -1  -6  164.28   11.40
   5  -1  -6  151.08    9.90
   5  -1  -6  163.98    8.70
   5  -1  -6  150.98    9.50
  -5  -1   6  166.68   10.10
  -5  -1   6  150.68   11.40
   5  -1  -6  164.38    8.60
   5   1  -6  166.18    9.10
   5   1  -6  162.98   11.70
  -5   1   6  159.48    9.20
  -5   1   6  150.38   10.90
   5   1  -6  151.88    8.90
   4  -1  -6   99.69    5.90
  -4  -1   6  113.69    7.30
   4  -1  -6  104.99    6.50
  -4  -1   6  110.49    8.30
   4  -1  -6   92.89    7.00
   4  -1  -6  110.59    8.20
   4  -1  -6  103.49    6.00
   4   1  -6  105.39    6.50
  -4   1   6   98.49    6.30
  -4   1   6  110.99    7.80
   4   1  -6  115.99    6.60
   4   1  -6   99.59    8.10
   3  -1  -6    5.90    2.00
   3  -1  -6    5.00    1.40
  -3  -1   6    7.90    2.40
  -3  -1   6    2.90    1.60
   3  -1  -6    3.60    1.40
   3  -1  -6    3.50    1.90
   3  -1  -6    6.70    2.20
   3  -1  -6    3.70    1.30
   3   1  -6    6.20    1.60
  -3   1   6    1.70    1.90
   3   1  -6    4.00    1.50
  -3   1   6    6.40    1.90
  -3   1   6    6.70    1.60
   3   1  -6    6.50    2.50
   2  -1  -6 1850.11   74.39
   2  -1  -6 1984.90   75.69
   2  -1  -6 1926.41   74.49
   2  -1  -6 1970.40   75.59
  -2  -1   6 1944.31   75.29
  -2  -1   6 1919.11   75.69
   2   1  -6 1862.51   74.69
  -2   1   6 1924.61   75.09
  -2   1   6 1847.02   74.89
   2   1  -6 1876.01   74.69
  -2   1   6 1781.92   74.79
   2   1  -6 1851.41   76.79
   1  -1  -6  465.25   20.10
   1  -1  -6  452.75   19.10
   1  -1  -6  450.25   19.80
   1  -1  -6  459.25   19.10
  -1  -1   6  469.65   19.70
  -1  -1   6  456.95   19.70
  -1   1   6  459.05   19.20
   1   1  -6  454.35   19.00
   1   1  -6  432.16   18.90
  -1   1   6  450.15   19.30
  -1   1   6  465.55   19.50
   1   1  -6  484.25   19.40
   0  -1  -6  657.03   27.00
   0  -1   6  687.73   27.30
   0  -1  -6  655.03   26.90
   0  -1  -6  652.63   27.40
   0  -1   6  669.23   26.90
   0   1  -6  623.74   25.80
   0   1   6  640.84   26.50
   0   1  -6  602.24   25.80
   0   1  -6  642.24   26.60
   0   1   6  656.23   27.30
   0   1   6  654.43   26.50
   0   1  -6  654.63   26.50
  -1  -1  -6  161.28    8.30
  -1  -1  -6  153.18    8.10
   1  -1   6  172.08    8.00
   1  -1   6  150.18    7.40
  -1  -1  -6  147.59    7.60
   1  -1   6  170.18    8.80
  -1  -1  -6  149.09    7.80
   1   1   6  155.48    8.60
   1   1   6  142.89    7.90
  -1   1  -6  153.68    8.00
  -1   1  -6  157.28    7.90
  -1   1  -6  145.19    8.00
  -2  -1  -6  283.97   13.60
  -2  -1  -6  288.17   13.60
   2  -1   6  289.27   13.20
  -2  -1  -6  289.17   13.60
   2  -1   6  272.17   13.00
   2  -1   6  293.97   14.50
   2   1   6  287.47   13.10
   2   1   6  303.07   14.80
   2   1   6  278.07   14.00
   2   1   6  305.17   13.10
  -2   1  -6  284.57   13.60
  -2   1  -6  269.37   13.60
  -2   1  -6  294.97   13.30
   3  -1   6 1282.57   52.99
  -3  -1  -6 1339.67   53.19
   3  -1   6 1344.57   55.09
  -3  -1  -6 1292.77   53.89
   3  -1   6 1284.07   52.99
  -3  -1  -6 1321.97   53.39
  -3   1  -6 1321.17   53.59
   3   1   6 1285.67   52.59
  -3   1  -6 1288.27   53.49
  -3   1  -6 1309.77   53.09
   3   1   6 1325.57   55.49
   3   1   6 1316.37   52.69
   3   1   6 1323.67   54.29
  -4  -1  -6   55.59    5.90
  -4  -1  -6   51.89    5.40
   4  -1   6   48.10    5.40
  -4  -1  -6   52.79    5.30
   4  -1   6   45.30    6.50
   4  -1   6   48.10    5.30
   4   1   6   62.69    7.50
   4   1   6   44.30    3.90
  -4   1  -6   46.40    5.50
  -4   1  -6   51.09    4.60
   4   1   6   49.00    4.00
  -4   1  -6   45.60    5.50
   4   1   6   52.09    7.20
  -5  -1  -6   83.29    7.00
   5  -1   6   70.89    9.10
  -5  -1  -6   68.19    7.40
   5  -1   6   83.39    7.40
   5  -1   6   70.29    6.60
  -5  -1  -6   73.89    7.20
  -5   1  -6   77.69    7.10
   5   1   6   61.39    8.80
   5   1   6   79.69    8.30
  -5   1  -6   73.19    7.60
  -5   1  -6   72.79    6.10
  -6  -1  -6   16.40    4.40
   6  -1   6   15.00    4.60
   6  -1   6   14.60    4.20
  -6  -1  -6   13.10    4.50
  -6  -1  -6   19.10    4.90
   6   1   6    7.00    4.70
   6   1   6   16.00    5.30
  -6   1  -6   14.00    4.40
  -6   1  -6   17.60    4.20
  -6   1  -6   11.30    4.30
  -7  -1  -6   12.30    5.00
  -7  -1  -6   19.00    5.80
   7  -1   6   15.10    5.20
   7  -1   6   19.10    6.90
   7   1   6   19.50    6.90
  -7   1  -6   15.90    6.20
  -7   1  -6   19.70    4.60
   7   1   6   21.80    7.20
  -7   1  -6   18.50    5.40
  -8  -1  -6   36.00    7.50
  -8  -1  -6   38.20    8.10
   8  -1   6   31.30    8.20
   8  -1   6   24.00    8.10
  -8   1  -6   30.50    7.40
  -8   1  -6   40.00    7.80
   8   1   6   27.20    7.70
  -8  -2   6   -5.90    3.40
  -8  -2   6    0.50    3.50
   8   2  -6   -1.50    4.80
   8   2  -6    0.90    2.70
   8   2  -6    4.50    2.50
   7  -2  -6  155.48   12.90
   7  -2  -6  128.79   10.10
   7  -2  -6  134.69    9.10
  -7  -2   6  129.99   12.80
  -7  -2   6  149.88   11.80
   7  -2  -6  150.28   12.60
  -7   2   6  143.29   12.70
  -7   2   6  144.49   11.60
  -7   2   6  139.39   10.40
  -7   2   6  139.39   11.80
   7   2  -6  146.79   13.40
   7   2  -6  162.58   10.30
   7   2  -6  153.08   10.10
   6  -2  -6   94.59   10.60
   6  -2  -6   90.29    8.50
   6  -2  -6   81.79    6.40
   6  -2  -6   82.29    8.80
  -6  -2   6   89.49    8.40
   6  -2  -6   87.79    6.50
   6  -2  -6   72.39    7.00
   6  -2  -6   90.39    6.70
  -6  -2   6   78.79   10.40
   6   2  -6  104.59   11.80
   6   2  -6   89.79    7.20
  -6   2   6   99.09    7.60
  -6   2   6   83.39    7.50
   6   2  -6   93.79    7.30
  -6   2   6   80.99    8.30
  -6   2   6  100.69    8.00
   5  -2  -6    8.60    2.50
   5  -2  -6   14.70    2.90
   5  -2  -6    0.80    2.20
   5  -2  -6   10.30    3.50
   5  -2  -6   11.30    2.50
   5  -2  -6   12.70    3.10
  -5  -2   6   15.60    4.40
  -5  -2   6   14.90    4.10
   5  -2  -6   12.00    3.90
   5   2  -6   15.80    3.10
  -5   2   6   10.80    3.00
  -5   2   6   16.60    3.30
   5   2  -6    6.00    3.50
   5   2  -6   12.00    3.10
  -5   2   6    9.60    3.50
   4  -2  -6  122.29    7.30
   4  -2  -6  126.49    9.20
   4  -2  -6  135.09    9.10
  -4  -2   6  147.09    9.80
   4  -2  -6  116.99    8.70
  -4  -2   6  138.09    9.10
   4  -2  -6  121.29    7.20
   4  -2  -6  114.39    7.40
   4  -2  -6  142.79    7.60
  -4   2   6  130.69    7.80
   4   2  -6  136.69    8.20
  -4   2   6  141.69    8.50
   4   2  -6  130.69    9.60
  -4   2   6  143.19    8.20
   4   2  -6  125.79    8.00
   3  -2  -6  458.25   21.90
   3  -2  -6  468.35   20.40
   3  -2  -6  470.75   22.00
   3  -2  -6  414.96   20.40
  -3  -2   6  492.65   22.10
   3  -2  -6  483.75   20.40
  -3  -2   6  486.95   22.00
   3  -2  -6  432.36   19.60
  -3   2   6  469.45   20.70
   3   2  -6  480.05   21.00
   3   2  -6  489.95   21.10
  -3   2   6  486.05   20.80
   3   2  -6  475.75   22.70
  -3   2   6  483.65   20.70
   2  -2  -6  493.75   22.40
  -2  -2   6  516.15   22.00
   2  -2  -6  529.15   22.90
   2  -2  -6  497.45   21.40
  -2  -2   6  545.65   22.80
   2  -2  -6  482.75   21.70
   2   2  -6  412.36   20.70
  -2   2   6  478.35   21.30
   2   2  -6  505.85   21.60
  -2   2   6  502.15   21.40
   2   2  -6  504.25   21.60
  -2   2   6  488.85   20.90
   2   2  -6  518.75   23.30
   1  -2  -6  304.27   15.20
   1  -2  -6  312.27   14.80
   1  -2  -6  310.57   14.70
  -1  -2   6  321.27   14.20
  -1  -2   6  306.77   15.00
   1   2  -6  324.97   14.00
  -1   2   6  301.87   13.70
   1   2  -6  320.57   14.00
   1   2  -6  290.17   13.80
  -1   2   6  303.47   14.10
  -1   2   6  308.67   14.10
   0  -2   6  201.08    9.30
   0  -2  -6  187.48    9.30
   0  -2  -6  192.58   10.40
   0  -2   6  189.78   10.20
   0  -2  -6  184.68    9.80
   0  -2  -6  191.68   10.20
   0   2  -6  185.88    9.50
   0   2   6  188.58    9.60
   0   2   6  177.38    9.40
   0   2  -6  191.88    8.90
   0   2  -6  175.78    9.60
   0   2   6  191.48    9.70
   0   2  -6  200.78    8.90
   1  -2   6  114.89    7.20
  -1  -2  -6  120.49    7.60
   1  -2   6  121.29    6.80
   1  -2   6  115.79    7.10
  -1  -2  -6  118.29    6.80
   1  -2   6  126.49    7.40
  -1  -2  -6  120.59    7.60
  -1  -2  -6  117.09    7.00
  -1   2  -6  113.79    7.40
   1   2   6  113.69    6.90
  -1   2  -6  111.39    6.90
   1   2   6  115.99    7.20
  -1   2  -6  112.19    5.60
   1   2   6  124.19    7.10
  -1   2  -6  115.49    5.60
   2  -2   6   77.49    5.40
  -2  -2  -6   69.59    6.00
   2  -2   6   80.59    5.90
  -2  -2  -6   81.69    6.00
  -2  -2  -6   92.19    6.30
  -2   2  -6   71.79    6.40
   2   2   6   81.79    5.80
   2   2   6   77.69    6.30
   2   2   6   81.69    5.70
  -2   2  -6   80.89    5.90
  -3  -2  -6   59.59    5.50
   3  -2   6   57.29    6.60
  -3  -2  -6   60.69    6.50
   3  -2   6   54.69    5.00
   3  -2   6   55.79    5.10
  -3  -2  -6   60.99    5.70
   3   2   6   55.29    6.90
  -3   2  -6   55.79    6.30
   3   2   6   62.89    5.00
  -3   2  -6   52.19    5.70
   3   2   6   56.09    5.70
  -4  -2  -6  526.65   24.40
   4  -2   6  511.75   25.10
   4  -2   6  551.44   23.80
   4  -2   6  511.15   23.60
  -4  -2  -6  540.85   23.60
  -4  -2  -6  517.05   24.70
  -4   2  -6  550.14   25.20
  -4   2  -6  553.34   24.20
  -4   2  -6  500.65   24.60
   4   2   6  544.05   26.20
   4   2   6  444.36   23.00
   4   2   6  444.46   23.00
   5  -2   6  329.87   17.10
  -5  -2  -6  307.07   16.30
   5  -2   6  323.97   18.60
  -5  -2  -6  322.57   17.40
   5  -2   6  292.07   16.50
  -5  -2  -6  313.57   17.90
  -5   2  -6  309.77   17.60
   5   2   6  338.57   16.30
  -5   2  -6  343.97   18.20
   5   2   6  322.17   19.30
  -5   2  -6  348.57   17.00
   5   2   6  318.47   16.10
  -6  -2  -6   19.00    5.10
   6  -2   6   18.20    5.10
   6  -2   6   14.80    4.10
  -6  -2  -6   29.40    6.60
   6  -2   6   16.30    5.50
   6   2   6   26.60    7.20
  -6   2  -6   17.90    5.10
  -6   2  -6   18.60    5.00
   7  -2   6   23.60    6.60
  -7  -2  -6   22.50    6.40
   7  -2   6   28.70    6.40
   7  -2   6   23.30    8.00
  -7  -2  -6   37.70    7.70
  -7   2  -6   21.00    5.80
  -7   2  -6   19.10    6.20
   7   2   6    9.90    5.20
  -8  -2  -6    1.10    5.40
   8  -2   6    4.20    6.10
   8  -2   6    0.70    5.10
  -8  -2  -6   -3.40    5.10
   8   2   6    0.90    5.40
  -8   2  -6    0.80    5.30
  -8   2  -6   -3.00    4.20
  -8   2  -6   -1.10    4.50
  -8  -3   6   18.00    6.80
  -8  -3   6   21.00    6.40
   8   3  -6   17.60    7.50
   8   3  -6   14.50    4.90
  -7  -3   6   69.29   11.20
   7  -3  -6   60.59    9.10
   7  -3  -6   57.89    7.00
   7  -3  -6   72.49   10.60
  -7  -3   6   63.69    9.90
   7   3  -6   70.19   11.30
  -7   3   6   57.89    9.70
  -7   3   6   48.40    8.70
   7   3  -6   91.59    9.20
   7   3  -6   73.89    8.60
  -6  -3   6  160.58   12.30
   6  -3  -6  143.49    9.50
  -6  -3   6  129.39   11.70
   6  -3  -6  173.18   13.10
   6  -3  -6  139.59   11.60
   6  -3  -6  131.39    9.60
   6   3  -6  148.59   12.70
  -6   3   6  143.29   12.50
  -6   3   6  141.89    9.70
  -6   3   6  138.69    9.80
   6   3  -6  158.38   10.40
   6   3  -6  146.89   10.30
   5  -3  -6   63.09    8.10
   5  -3  -6   54.69    7.60
   5  -3  -6   61.59    6.20
  -5  -3   6   56.39    7.90
   5  -3  -6   62.79    6.70
  -5  -3   6   61.79    8.40
   5  -3  -6   56.19    6.50
  -5   3   6   54.89    6.20
   5   3  -6   61.19    6.70
   5   3  -6   63.89    9.00
   5   3  -6   57.89    6.80
  -5   3   6   57.09    6.10
  -4  -3   6   17.30    4.20
   4  -3  -6   16.20    3.10
   4  -3  -6   22.10    4.80
  -4  -3   6   20.40    4.90
   4  -3  -6   17.30    3.70
   4  -3  -6   20.90    3.50
   4  -3  -6   19.50    4.80
   4   3  -6   19.40    4.60
   4   3  -6   16.80    3.50
  -4   3   6   16.50    3.40
   4   3  -6   14.60    3.40
  -4   3   6   21.60    3.70
   3  -3  -6  258.07   13.60
  -3  -3   6  256.97   14.60
   3  -3  -6  230.98   12.30
   3  -3  -6  247.98   14.70
  -3  -3   6  260.37   13.70
   3  -3  -6  252.77   14.60
   3   3  -6  263.77   13.40
   3   3  -6  257.57   14.60
  -3   3   6  268.77   13.20
  -3   3   6  270.07   13.20
   3   3  -6  277.47   13.60
   2  -3  -6  161.98    9.90
   2  -3  -6  164.68   10.40
  -2  -3   6  161.88   10.40
   2  -3  -6  145.69    8.50
   2  -3  -6  159.48   10.40
   2   3  -6  171.68    9.40
   2   3  -6  154.68    8.40
   2   3  -6  163.38    9.30
  -2   3   6  161.78    9.20
  -2   3   6  171.28    9.30
  -1  -3   6   56.09    4.90
   1  -3  -6   45.10    4.60
   1  -3  -6   49.30    6.00
  -1  -3   6   58.39    5.60
   1  -3  -6   58.69    6.30
   1  -3  -6   53.99    6.40
  -1  -3   6   62.19    4.40
  -1   3   6   56.29    4.90
   1   3  -6   53.39    4.50
   1   3  -6   55.69    4.70
   1   3  -6   55.19    4.50
  -1   3   6   59.79    5.00
   0  -3   6 1117.99   44.90
   0  -3  -6 1048.20   45.10
   0  -3  -6 1100.59   46.00
   0  -3   6 1128.09   44.20
   0  -3   6 1136.79   44.80
   0  -3   6 1129.19   46.20
   0  -3  -6 1048.20   44.90
   0  -3  -6 1052.09   45.80
   0   3  -6 1108.79   44.10
   0   3   6 1003.80   43.80
   0   3   6 1074.89   45.10
   0   3  -6 1058.79   44.70
   0   3  -6 1069.69   45.10
   0   3   6 1047.10   45.00
   0   3  -6 1090.59   44.00
   1  -3   6  322.07   15.20
  -1  -3  -6  314.67   15.10
   1  -3   6  335.17   15.00
   1  -3   6  314.77   16.10
  -1  -3  -6  325.17   16.40
   1  -3   6  305.77   15.60
  -1  -3  -6  292.47   15.80
   1   3   6  291.37   15.40
   1   3   6  305.67   15.40
   1   3   6  292.17   14.90
  -1   3  -6  307.87   13.90
  -1   3  -6  313.77   14.00
  -1   3  -6  297.57   15.40
  -1   3  -6  311.87   16.10
   2  -3   6   24.20    4.00
  -2  -3  -6   24.40    4.50
   2  -3   6   22.00    4.20
   2  -3   6   20.70    3.70
  -2  -3  -6   21.10    4.40
  -2  -3  -6   21.30    4.10
   2  -3   6   29.00    4.60
   2   3   6   19.00    3.80
   2   3   6   19.00    3.80
   2   3   6   19.40    3.90
  -2   3  -6   17.20    4.20
  -2   3  -6   20.30    3.80
  -3  -3  -6  343.67   18.10
   3  -3   6  357.06   18.30
  -3  -3  -6  335.07   18.10
  -3  -3  -6  339.97   17.20
   3  -3   6  347.67   17.00
   3  -3   6  315.77   17.20
   3  -3   6  310.47   16.90
  -3   3  -6  351.66   17.70
   3   3   6  333.87   18.00
  -3   3  -6  332.17   18.40
   3   3   6  330.37   17.10
   3   3   6  350.56   17.40
  -4  -3  -6   65.29    8.30
  -4  -3  -6   72.89    8.60
   4  -3   6   53.59    6.60
   4  -3   6   68.29    8.30
  -4  -3  -6   57.59    6.90
   4  -3   6   62.09    6.50
   4   3   6   65.69    7.10
  -4   3  -6   54.19    7.00
  -4   3  -6   47.40    7.10
   4   3   6   75.69    7.60
   4   3   6   81.49    9.40
   5  -3   6   16.40    4.80
  -5  -3  -6   13.80    4.80
   5  -3   6   13.60    4.60
  -5  -3  -6   20.30    5.40
  -5   3  -6   11.20    5.40
   5   3   6   18.60    6.20
   5   3   6   18.90    4.30
  -5   3  -6   16.90    4.50
   5   3   6    8.70    3.40
  -5   3  -6   17.20    5.50
  -6  -3  -6   37.10    7.10
   6  -3   6   31.40    6.30
   6  -3   6   24.30    5.70
  -6  -3  -6   41.70    7.80
  -6   3  -6   28.00    6.60
   6   3   6   45.20    9.20
  -6   3  -6   33.10    6.00
  -6   3  -6   34.00    7.20
   7  -3   6    1.90    4.10
  -7  -3  -6    7.20    5.80
   7  -3   6   -3.80    5.00
  -7  -3  -6    6.80    5.30
   7   3   6    4.00    5.20
  -7   3  -6    1.40    4.30
  -7   3  -6    1.50    5.30
   7  -4  -6   10.60    6.30
  -7  -4   6   20.10    6.60
   7  -4  -6   10.90    4.90
   7  -4  -6   11.50    6.80
  -7  -4   6   14.70    6.10
  -7   4   6   18.90    6.50
   7   4  -6   30.90    6.10
   7   4  -6   20.40    7.40
  -7   4   6    8.10    6.10
  -6  -4   6   41.00    7.50
   6  -4  -6   41.20    6.60
   6  -4  -6   43.90    8.90
   6  -4  -6   45.00    8.50
  -6  -4   6   46.20    8.80
   6   4  -6   55.89    7.60
   6   4  -6   53.89    9.60
   6   4  -6   65.89    8.20
  -6   4   6   41.00    8.80
  -5  -4   6   95.39    9.80
   5  -4  -6   94.89    8.70
   5  -4  -6   94.89   11.70
   5  -4  -6   84.09   10.70
  -5  -4   6   79.19    8.30
   5   4  -6   91.19   11.00
  -5   4   6   91.39    8.10
  -5   4   6   94.89    8.20
   5   4  -6   98.79    8.50
  -5   4   6   71.19   10.20
   5   4  -6   93.79    8.40
   4  -4  -6  159.88   12.00
   4  -4  -6  130.69   10.10
  -4  -4   6  136.99    9.70
  -4  -4   6  140.79   11.30
   4  -4  -6  123.99   11.10
  -4   4   6  128.49    9.50
   4   4  -6  132.19   10.60
  -4   4   6  138.29    9.60
   4   4  -6  150.88    9.90
  -4   4   6  135.59   11.80
   4   4  -6  136.39    9.80
  -3  -4   6    5.70    3.00
  -3  -4   6    3.90    3.30
   3  -4  -6    8.00    3.60
   3  -4  -6   10.30    4.30
   3  -4  -6    5.30    2.70
  -3  -4   6    8.40    2.80
   3  -4  -6    5.70    3.50
   3   4  -6    6.50    3.20
  -3   4   6    6.10    2.70
   3   4  -6    7.80    3.20
  -3   4   6    5.80    2.90
   3   4  -6   10.40    3.20
   2  -4  -6   80.19    8.00
   2  -4  -6   90.49    8.30
   2  -4  -6   90.49    8.40
  -2  -4   6   92.89    8.40
  -2  -4   6  102.69    7.50
   2  -4  -6   80.29    6.90
  -2   4   6   72.39    7.50
  -2   4   6   94.79    7.40
   2   4  -6  103.49    7.50
   2   4  -6   88.19    7.00
   1  -4  -6  365.86   18.70
   1  -4  -6  326.87   17.40
  -1  -4   6  370.06   17.80
  -1  -4   6  373.86   19.20
   1  -4  -6  349.96   18.80
   1  -4  -6  348.07   18.90
  -1   4   6  339.87   17.70
   1   4  -6  359.76   17.20
   1   4  -6  355.66   17.20
  -1   4   6  349.87   17.80
   1   4  -6  326.37   16.80
   0  -4  -6  136.39   10.20
   0  -4   6  137.09   10.20
   0  -4  -6  117.89    9.20
   0  -4   6  152.28    9.20
   0  -4   6  136.09    9.20
   0  -4  -6  131.09   10.00
   0   4   6  134.39    9.20
   0   4  -6  126.29    8.90
   0   4  -6  131.29    9.90
   0   4  -6  149.59    8.70
   0   4   6  131.29    9.40
   0   4  -6  131.19    8.30
   1  -4   6   66.29    7.40
   1  -4   6   75.79    6.90
  -1  -4  -6   57.39    7.60
  -1  -4  -6   71.99    6.50
  -1  -4  -6   78.19    8.80
  -1  -4  -6   73.69    8.20
   1  -4   6   72.79    7.40
   1   4   6   74.09    6.80
  -1   4  -6   69.09    8.20
  -1   4  -6   91.19    6.60
  -1   4  -6   72.69    6.90
  -1   4  -6   84.09    5.90
   1   4   6   78.19    8.10
   2  -4   6   37.20    5.90
   2  -4   6   35.80    6.20
  -2  -4  -6   28.40    5.90
   2  -4   6   39.70    5.70
  -2  -4  -6   39.70    6.10
  -2  -4  -6   42.00    6.50
   2   4   6   48.20    6.60
  -2   4  -6   44.40    6.30
   2   4   6   50.29    6.40
  -2   4  -6   38.40    6.60
   3  -4   6  194.78   12.60
   3  -4   6  191.88   13.00
   3  -4   6  212.18   13.90
  -3  -4  -6  195.18   12.90
  -3  -4  -6  188.08   13.40
  -3  -4  -6  196.88   13.90
  -3   4  -6  195.88   14.20
  -3   4  -6  221.68   13.70
   3   4   6  223.88   13.20
   3   4   6  206.88   13.20
  -4  -4  -6   36.20    7.30
   4  -4   6   36.80    6.10
   4  -4   6   36.90    6.50
  -4  -4  -6   37.60    7.00
   4  -4   6   40.80    7.10
   4   4   6   37.90    6.80
  -4   4  -6   41.60    7.50
   4   4   6   51.59    7.20
   4   4   6   35.80    6.00
  -4   4  -6   33.30    6.30
  -5  -4  -6   33.20    7.40
   5  -4   6   22.10    5.50
   5  -4   6   38.50    7.90
   5  -4   6   24.00    5.90
  -5  -4  -6   27.90    7.20
  -5   4  -6   21.70    5.70
   5   4   6   34.60    7.60
   5   4   6   26.00    5.60
   5   4   6   28.90    6.00
  -5   4  -6   28.40    6.60
   6  -4   6   25.30    5.80
  -6  -4  -6   29.70    8.10
   6  -4   6   21.40    6.30
  -6  -4  -6   29.80    7.60
   6   4   6   32.30    6.50
   6   4   6   33.20    6.30
   6   4   6   30.20    8.00
  -6   4  -6   28.00    8.20
  -6   4  -6   28.50    7.50
  -6   4  -6   18.00    6.20
  -7  -4  -6   31.30    9.00
  -6  -5   6    3.40    4.80
   6  -5  -6    9.80    5.20
   6  -5  -6    1.80    6.00
   6  -5  -6    7.50    6.20
   6   5  -6    8.00    4.40
  -6   5   6    2.20    5.70
   5  -5  -6   18.00    7.00
  -5  -5   6   23.00    6.90
   5  -5  -6    3.00    6.00
   5  -5  -6    9.30    4.90
   5   5  -6    7.30    3.90
   5   5  -6   17.60    5.20
  -5   5   6   15.50    5.00
  -5   5   6   14.80    6.10
   4  -5  -6    6.20    4.50
   4  -5  -6    1.20    4.70
   4  -5  -6   -2.70    4.20
  -4  -5   6   -1.10    3.60
  -4   5   6    0.40    4.30
  -4   5   6    5.20    3.70
  -4   5   6    3.60    3.40
   4   5  -6    3.20    3.40
   4   5  -6    1.40    3.20
  -3  -5   6   83.59   11.20
   3  -5  -6   78.19    9.70
   3  -5  -6   88.79   10.70
   3  -5  -6   98.49   11.70
  -3   5   6   97.29    9.80
  -3   5   6   74.59   10.40
   3   5  -6   85.19    8.90
   3   5  -6   88.49    8.10
  -3   5   6   72.19    8.30
  -2  -5   6  168.48   12.90
  -2  -5   6  167.38   11.60
   2  -5  -6  164.28   13.20
   2  -5  -6  152.68   12.50
   2  -5  -6  142.19   12.50
   2   5  -6  177.38   11.50
   2   5  -6  176.58   11.30
  -2   5   6  163.88   11.60
  -2   5   6  160.88   11.60
  -2   5   6  167.28   13.40
  -1  -5   6   20.40    4.60
  -1  -5   6   14.00    4.30
   1  -5  -6   22.20    5.60
   1  -5  -6    9.80    4.10
   1  -5  -6   13.20    5.20
   1  -5  -6   17.70    5.80
  -1   5   6   14.60    4.80
   1   5  -6   16.60    4.00
  -1   5   6   11.10    5.10
  -1   5   6   10.00    3.80
   1   5  -6   18.60    4.20
   1   5  -6   19.00    4.20
   0  -5  -6   49.40    7.70
   0  -5  -6   65.09    8.50
   0  -5   6   65.59    7.40
   0  -5  -6   54.29    7.80
   0  -5   6   62.79    9.00
   0  -5   6   53.39    7.20
   0  -5  -6   53.59    7.90
   0   5   6   52.89    6.80
   0   5  -6   52.39    7.80
   0   5  -6   61.39    6.70
   0   5   6   60.89    7.80
   0   5  -6   59.19    6.70
   0   5  -6   50.99    7.00
   0   5   6   45.80    7.30
   1  -5   6   35.20    6.60
  -1  -5  -6   31.50    6.40
   1  -5   6   39.50    6.20
  -1  -5  -6   33.60    7.10
   1  -5   6   32.10    5.90
  -1  -5  -6   25.30    5.60
  -1   5  -6   38.70    6.20
   1   5   6   34.70    6.20
  -1   5  -6   37.30    6.90
   1   5   6   36.00    6.20
  -2  -5  -6   44.90    7.90
   2  -5   6   39.70    6.40
   2  -5   6   50.19    7.70
  -2  -5  -6   54.19    8.10
   2  -5   6   49.80    8.20
  -2  -5  -6   47.20    8.30
   2   5   6   37.60    6.50
   2   5   6   48.10    7.40
  -2   5  -6   23.40    6.60
  -2   5  -6   41.70    6.90
  -3  -5  -6   53.29    8.80
   3  -5   6   58.89    8.30
   3  -5   6   74.19    9.60
  -3  -5  -6   60.69    9.80
   3  -5   6   52.39    7.90
  -3   5  -6   51.29    8.50
   3   5   6   67.09    8.70
  -3   5  -6   62.09    8.40
   3   5   6   83.59    9.60
   4  -5   6    8.10    5.10
   4  -5   6   11.10    5.70
   4  -5   6   -0.10    4.10
  -4  -5  -6    0.70    5.10
  -4  -5  -6    3.30    4.60
  -4   5  -6    9.10    5.30
   4   5   6    0.80    3.90
  -4   5  -6   -0.80    3.80
   4   5   6    0.70    3.70
  -5  -5  -6  124.99   14.70
  -5  -5  -6  132.29   15.30
   5  -5   6  107.69   12.20
   5  -5   6  127.39   13.90
   5  -5   6   98.99   11.20
  -5   5  -6  111.79   13.60
  -5   5  -6  107.39   12.70
   5   5   6  120.79   12.60
   5   5   6  103.09   11.40
  -5  -6   6    4.50    5.70
   5  -6  -6    5.60    5.70
   5  -6  -6    4.60    6.40
   5  -6  -6    3.80    6.90
  -5   6   6    6.40    5.90
   5   6  -6    6.00    4.40
   4  -6  -6   37.80    9.50
   4  -6  -6   42.60    9.00
  -4  -6   6   38.90    8.60
   4  -6  -6   42.00    9.30
  -4   6   6   40.50    9.30
  -4   6   6   29.00    8.10
   4   6  -6   42.60    7.70
  -4   6   6   38.00    7.50
   3  -6  -6   35.20    8.60
  -3  -6   6   22.70    6.50
   3  -6  -6   24.40    6.90
   3  -6  -6   15.20    7.30
   3   6  -6   49.20    8.00
  -3   6   6   36.70    7.20
  -3   6   6   40.30    9.00
   3   6  -6   38.80    6.90
  -3   6   6   25.30    6.50
   2  -6  -6   19.10    7.90
  -2  -6   6   14.10    5.10
   2  -6  -6   25.30    7.00
  -2  -6   6   20.00    6.50
   2  -6  -6   28.10    7.70
  -2   6   6   27.00    6.20
   2   6  -6   27.40    6.00
  -2   6   6   20.90    5.80
  -2   6   6   23.40    7.30
   2   6  -6   23.80    5.60
  -1  -6   6   19.50    6.70
   1  -6  -6   28.20    7.50
   1  -6  -6   20.50    7.10
  -1  -6   6   26.30    6.00
   1  -6  -6   22.70    7.00
   1   6  -6   33.10    5.90
  -1   6   6   21.80    7.00
   1   6  -6   21.30    5.40
  -1   6   6   23.50    5.90
   1   6  -6   24.00    5.20
  -1   6   6   16.10    5.50
   0  -6  -6   50.39    8.70
   0  -6   6   59.59    8.40
   0  -6  -6   58.19    9.70
   0  -6   6   44.40    8.60
   0  -6  -6   58.29    9.20
   0   6   6   72.39    9.40
   0   6  -6   51.09    7.70
   0   6   6   63.59    8.70
   0   6   6   42.00    8.20
  -1  -6  -6   40.40    7.90
   1  -6   6   29.50    7.10
   1  -6   6   33.50    7.00
  -1  -6  -6   35.50    7.90
   1  -6   6   23.20    6.30
  -1  -6  -6   43.50    9.10
  -1   6  -6   41.90    8.40
   1   6   6   42.80    7.00
  -1   6  -6   35.20    7.00
   1   6   6   17.30    6.00
   2  -6   6    6.30    4.50
   2  -6   6   10.70    5.60
   2  -6   6    6.60    5.50
  -2  -6  -6    8.00    5.10
  -2  -6  -6   11.50    6.00
  -2   6  -6   13.30    5.30
  -2   6  -6    2.60    5.50
   2   6   6    7.90    5.10
   2   6   6    5.90    4.90
   3  -6   6   11.10    6.00
  -3  -6  -6    8.40    6.40
  -3  -6  -6    5.30    6.00
   3  -6   6    3.00    4.50
   3  -6   6    8.90    5.30
   3   6   6   17.40    5.80
  -3   6  -6   11.70    5.30
  -3   6  -6   14.10    6.90
   4  -6   6   91.99   11.50
   4  -6   6   60.99    9.50
  -4  -6  -6  106.69   14.70
   4  -6   6   88.39   12.30
  -4  -6  -6  101.79   14.20
   4   6   6  107.99   12.30
  -4   6  -6   77.39   12.10
  -4   6  -6   84.99   11.70
  -2  -7   6   35.20    9.50
   2  -7  -6   38.90   10.60
   2  -7  -6   48.00   10.10
   2  -7  -6   48.20   10.40
   2   7  -6   39.40    8.40
  -2   7   6   47.00   10.90
  -1  -7   6    6.30    5.90
  -1  -7   6   14.30    6.10
   1  -7  -6   12.00    7.40
   1  -7  -6   13.60    7.10
   1  -7  -6   16.80    7.90
  -1   7   6   14.30    8.30
  -1   7   6    7.90    6.00
   0  -7  -6   57.69   11.60
   0  -7   6   40.00    7.90
   0  -7  -6   60.19   10.30
   0  -7   6   53.99    9.80
   0   7   6   62.59    9.50
   0   7  -6   56.59    9.20
   1  -7   6   41.50    9.20
  -1  -7  -6   35.20    9.60
   1  -7   6   23.00    6.90
  -1   7  -6   30.50    7.80
   1   7   6   34.00    7.80
   9   0  -7   39.70    9.40
  -9   0   7   18.00    7.20
  -8   0   7   16.00    5.00
   8   0  -7    7.40    5.20
  -8   0   7    6.00    5.00
   8   0  -7   10.70    3.40
   8   0  -7   11.10    3.40
   7   0  -7  118.49    8.20
  -7   0   7  126.69   10.00
  -7   0   7  138.59   12.30
   7   0  -7  117.69   13.50
   7   0  -7  124.09    8.40
  -6   0   7   12.60    4.20
  -6   0   7    9.40    3.00
   6   0  -7   14.80    4.90
   6   0  -7   12.70    2.90
   6   0  -7    5.80    2.30
  -5   0   7   67.19    5.70
   5   0  -7   71.69    8.50
  -5   0   7   69.59    7.10
   5   0  -7   73.09    5.20
   5   0  -7   67.09    5.20
   4   0  -7  310.87   13.60
   4   0  -7  306.97   13.60
   4   0  -7  244.68   13.70
  -4   0   7  284.77   13.90
   4   0  -7  305.87   16.30
  -4   0   7  307.17   15.80
   3   0  -7    0.30    0.80
   3   0  -7    1.90    1.20
   3   0  -7   -1.00    1.40
   3   0  -7    0.00    1.50
  -3   0   7    0.90    1.00
  -3   0   7   -0.20    1.10
  -2   0   7    1.20    1.20
   2   0  -7    2.30    1.00
   2   0  -7   -2.20    1.10
   2   0  -7    0.70    0.70
   1   0  -7  536.75   21.50
   1   0  -7  539.85   21.50
   1   0  -7  526.75   22.50
  -1   0   7  508.95   22.50
   0   0   7   52.59    3.30
   0   0  -7   56.09    3.10
   0   0  -7   57.59    4.20
   0   0  -7   59.09    3.10
   0   0   7   53.29    3.40
   0   0  -7   53.49    4.00
   0   0   7   52.59    4.30
   1   0   7  125.19    5.60
  -1   0  -7  126.29    6.70
  -1   0  -7  125.59    6.90
   1   0   7  119.69    5.60
   1   0   7  112.39    6.00
  -1   0  -7  111.89    6.40
   1   0   7  121.19    7.50
   2   0   7 1054.69   43.50
  -2   0  -7 1088.79   43.80
   2   0   7 1081.49   42.60
   2   0   7 1088.29   42.50
  -2   0  -7 1088.49   43.40
   2   0   7 1094.59   45.60
  -2   0  -7 1044.80   43.60
  -3   0  -7   26.00    3.80
   3   0   7   25.40    2.10
   3   0   7   28.40    3.90
  -3   0  -7   25.70    3.10
  -3   0  -7   27.50    3.70
   3   0   7   36.00    5.50
   4   0   7   55.99    6.40
  -4   0  -7   49.00    6.00
  -4   0  -7   57.09    5.80
  -4   0  -7   51.39    5.70
   4   0   7   49.70    7.20
  -5   0  -7   15.90    4.00
   5   0   7   13.60    4.50
   5   0   7   13.80    4.00
  -5   0  -7   18.20    3.90
  -5   0  -7   13.70    3.80
  -6   0  -7   50.49    6.50
   6   0   7   52.59    8.40
  -6   0  -7   47.60    7.20
  -6   0  -7   56.79    7.50
   6   0   7   49.99    8.40
   7   0   7   66.29    9.50
   7   0   7   75.29   12.00
  -7   0  -7   67.59    9.20
  -7   0  -7   77.89    9.50
  -7   0  -7   58.69    7.60
   8   0   7   25.20    8.70
  -8   0  -7   42.90    8.80
  -8   0  -7   34.30    7.90
   8   0   7   19.90    7.80
   9  -1  -7    3.20    5.50
  -9  -1   7    4.60    4.90
  -9  -1   7   -0.50    4.50
   9   1  -7    7.50    5.80
   9   1  -7    6.60    3.60
  -9   1   7    9.10    6.20
  -8  -1   7   59.79    9.10
  -8  -1   7   47.10   10.10
   8  -1  -7   55.79   10.20
   8  -1  -7   42.20    5.40
  -8   1   7   67.79   10.50
   8   1  -7   45.20    5.90
   8   1  -7   51.29    9.70
   8   1  -7   62.49    7.10
   7  -1  -7   43.30    5.20
   7  -1  -7   51.39    8.80
   7  -1  -7   50.39    8.30
   7  -1  -7   42.70    5.20
  -7  -1   7   46.10    8.50
  -7  -1   7   44.90    7.50
  -7   1   7   52.89    7.40
   7   1  -7   57.89    6.50
   7   1  -7   66.59   10.10
   7   1  -7   49.90    5.90
  -7   1   7   48.10    7.20
  -7   1   7   60.89    9.00
   6  -1  -7  147.59    8.70
   6  -1  -7  150.08    8.70
  -6  -1   7  161.78   12.20
  -6  -1   7  143.99   10.30
   6  -1  -7  158.18   12.10
  -6   1   7  132.09   11.00
   6   1  -7  146.39    9.10
  -6   1   7  152.88    9.90
   6   1  -7  137.39   11.80
   6   1  -7  141.79    8.90
  -5  -1   7  211.88   13.20
   5  -1  -7  189.08   10.90
   5  -1  -7  201.88   13.00
   5  -1  -7  196.78   10.00
   5  -1  -7  196.68   11.40
  -5  -1   7  195.18   11.40
   5  -1  -7  173.38   10.80
   5  -1  -7  184.88    9.90
   5   1  -7  183.78   12.90
  -5   1   7  189.38   12.30
   5   1  -7  198.38   10.40
   5   1  -7  194.18   10.40
  -5   1   7  188.18   10.50
   4  -1  -7  251.97   13.70
  -4  -1   7  278.97   15.20
   4  -1  -7  303.57   15.70
   4  -1  -7  282.07   12.80
  -4  -1   7  290.07   14.10
   4  -1  -7  262.67   13.10
   4  -1  -7  266.67   13.90
   4  -1  -7  277.37   12.80
  -4   1   7  260.07   13.90
   4   1  -7  291.97   13.40
   4   1  -7  292.37   13.40
  -4   1   7  272.67   12.90
   4   1  -7  242.28   15.20
  -4   1   7  278.77   14.60
   3  -1  -7   25.70    3.80
   3  -1  -7   31.00    2.70
  -3  -1   7   35.90    4.70
   3  -1  -7   20.90    4.00
   3  -1  -7   22.70    3.50
  -3  -1   7   29.00    3.70
   3  -1  -7   27.60    2.90
  -3   1   7   27.90    3.70
   3   1  -7   26.50    3.20
   3   1  -7   35.70    3.70
   3   1  -7   28.00    4.60
   3   1  -7   26.30    3.10
  -3   1   7   33.40    4.10
   2  -1  -7   64.89    3.90
  -2  -1   7   62.99    4.50
   2  -1  -7   61.29    3.90
   2  -1  -7   59.29    4.90
   2  -1  -7   58.79    4.90
  -2  -1   7   63.29    4.70
  -2   1   7   65.09    4.50
   2   1  -7   63.49    4.10
   2   1  -7   60.89    4.00
   2   1  -7   63.99    4.70
  -2   1   7   59.29    4.30
  -2   1   7   61.99    4.50
   1  -1  -7  670.43   27.70
   1  -1  -7  692.73   28.80
  -1  -1   7  690.13   28.20
  -1  -1   7  702.23   28.60
   1  -1  -7  675.73   27.60
   1  -1  -7  676.03   28.50
  -1   1   7  684.63   27.90
   1   1  -7  700.73   28.10
   1   1  -7  657.93   27.40
  -1   1   7  661.53   27.80
   1   1  -7  638.84   27.40
  -1   1   7  681.73   28.30
   0  -1   7  939.21   37.80
   0  -1  -7  970.10   38.60
   0  -1  -7  868.71   37.70
   0  -1   7  958.30   38.50
   0  -1  -7  960.80   38.20
   0   1  -7  868.31   36.70
   0   1  -7  944.01   37.50
   0   1   7  951.30   38.60
   0   1  -7  926.31   37.80
   0   1  -7  881.81   36.70
   0   1   7  952.10   37.50
   0   1   7  965.80   37.60
   1  -1   7   28.10    2.80
  -1  -1  -7   28.60    3.10
  -1  -1  -7   29.20    3.30
   1  -1   7   29.10    3.00
   1  -1   7   29.80    3.90
  -1  -1  -7   28.70    3.50
  -1  -1  -7   26.70    3.60
  -1   1  -7   28.00    3.10
  -1   1  -7   23.80    3.10
  -1   1  -7   29.30    3.20
   1   1   7   26.90    3.30
   1   1   7   26.50    3.90
  -2  -1  -7   75.19    5.70
  -2  -1  -7   81.89    5.60
   2  -1   7   79.39    5.40
   2  -1   7   90.79    5.50
   2  -1   7   82.79    6.40
  -2  -1  -7   86.19    6.10
   2   1   7   81.39    6.00
  -2   1  -7   78.49    5.70
   2   1   7   86.69    6.60
   2   1   7   80.89    5.10
  -2   1  -7   77.59    5.80
  -2   1  -7   83.69    5.50
   2   1   7   82.99    5.10
   3  -1   7  197.98   12.20
   3  -1   7  207.48   10.60
  -3  -1  -7  218.48   11.10
  -3  -1  -7  201.08   11.10
   3  -1   7  199.58   10.70
  -3  -1  -7  192.78   11.10
   3   1   7  219.88   10.30
   3   1   7  195.78   11.50
  -3   1  -7  193.88   11.10
   3   1   7  215.78   10.20
   3   1   7  219.88   12.70
  -3   1  -7  180.88   10.80
  -3   1  -7  223.28   10.70
   4  -1   7   59.89    6.10
  -4  -1  -7   52.09    6.10
  -4  -1  -7   51.59    6.30
   4  -1   7   70.59    8.20
   4  -1   7   52.39    5.30
  -4  -1  -7   53.09    5.70
  -4   1  -7   56.99    5.00
   4   1   7   50.79    4.30
  -4   1  -7   52.19    5.90
  -4   1  -7   55.99    6.10
   4   1   7   54.89    7.10
   4   1   7   60.29    8.00
  -5  -1  -7  104.29    8.70
   5  -1   7  102.09    8.20
  -5  -1  -7  114.49    9.00
  -5  -1  -7  109.09    8.60
   5  -1   7  122.49   10.50
   5  -1   7  121.89    9.10
  -5   1  -7  111.69    8.70
   5   1   7  121.99   10.20
  -5   1  -7  125.69    8.10
  -5   1  -7  107.99    8.80
   5   1   7  108.89   10.10
   6  -1   7   84.59    9.60
  -6  -1  -7   82.19    9.60
  -6  -1  -7   78.69    8.10
  -6  -1  -7   79.99    8.90
   6  -1   7   67.69    9.70
  -6   1  -7   92.49    8.70
   6   1   7   82.39   10.50
  -6   1  -7   73.69    8.10
  -6   1  -7   72.99    9.30
   6   1   7   75.59   10.40
   7  -1   7    2.90    4.70
  -7  -1  -7    7.90    4.90
   7  -1   7   13.80    5.30
  -7  -1  -7   13.00    5.10
  -7   1  -7    7.70    3.90
  -7   1  -7   14.40    5.30
   7   1   7    7.80    5.80
  -7   1  -7    9.70    5.20
   7   1   7    1.10    4.30
  -8  -1  -7  147.59   13.30
   8  -1   7  128.69   13.50
  -8  -1  -7  135.19   13.30
   8  -1   7  153.38   15.40
   8   1   7  149.19   15.20
  -8   1  -7  149.59   13.00
  -8   1  -7  134.89   12.70
  -8   1  -7  121.59   11.70
  -8  -2   7   11.90    5.50
  -8  -2   7   15.00    5.80
   8   2  -7    7.50    3.40
   8   2  -7   18.40    6.80
   8   2  -7   10.70    4.00
  -7  -2   7   38.20    8.30
   7  -2  -7   29.90    4.60
   7  -2  -7   29.10    7.10
   7  -2  -7   32.50    4.50
  -7  -2   7   44.80    7.80
   7   2  -7   34.00    5.30
   7   2  -7   43.70    8.70
  -7   2   7   33.10    5.50
   7   2  -7   41.50    5.90
  -7   2   7   30.20    6.30
  -7   2   7   28.10    5.40
   6  -2  -7  108.59    7.20
   6  -2  -7   89.09    8.30
  -6  -2   7   91.29   11.10
  -6  -2   7   96.29    8.90
   6  -2  -7   85.59   10.30
   6  -2  -7   97.79    7.10
   6  -2  -7  106.09    9.10
   6   2  -7   95.59   11.30
   6   2  -7   94.89    7.50
  -6   2   7   83.89    8.50
   6   2  -7  100.59    7.60
  -6   2   7   88.19    8.10
  -6   2   7   96.19    8.10
   5  -2  -7  106.89    7.10
   5  -2  -7   91.69    6.60
  -5  -2   7   97.49    8.20
   5  -2  -7   98.49    6.80
   5  -2  -7  103.89    8.40
  -5  -2   7   96.99    8.70
   5  -2  -7  106.29    8.60
  -5   2   7  104.49    7.50
   5   2  -7  106.09    7.30
   5   2  -7  115.99    9.70
  -5   2   7  102.09    8.00
   5   2  -7   98.49    7.30
  -5   2   7  101.49    7.80
   4  -2  -7   36.30    4.00
  -4  -2   7   34.90    5.00
   4  -2  -7   42.70    6.00
   4  -2  -7   30.60    5.20
   4  -2  -7   33.40    3.90
   4  -2  -7   37.40    5.40
  -4  -2   7   30.90    5.10
   4  -2  -7   28.10    3.40
  -4   2   7   32.60    4.40
   4   2  -7   34.20    4.20
   4   2  -7   34.30    5.70
   4   2  -7   32.00    4.30
  -4   2   7   38.30    4.70
  -4   2   7   27.20    3.80
   3  -2  -7   99.39    7.30
   3  -2  -7   89.79    5.70
  -3  -2   7   91.49    6.70
  -3  -2   7   90.89    6.80
   3  -2  -7   87.29    5.70
   3  -2  -7   89.79    7.00
   3  -2  -7   81.39    4.90
   3   2  -7   91.79    7.60
   3   2  -7   93.69    6.20
  -3   2   7   96.29    6.20
  -3   2   7   99.39    5.90
  -3   2   7   87.99    6.00
   3   2  -7   92.59    6.10
  -2  -2   7   98.79    6.80
   2  -2  -7   93.19    6.60
  -2  -2   7   88.09    6.00
   2  -2  -7   94.69    5.80
   2  -2  -7   88.99    6.90
  -2   2   7   86.49    5.70
   2   2  -7   89.59    5.80
  -2   2   7   93.69    5.90
   2   2  -7   91.59    5.80
   2   2  -7   93.49    5.60
  -2   2   7   92.39    5.50
   1  -2  -7  510.45   22.80
  -1  -2   7  513.15   21.80
   1  -2  -7  502.85   22.30
  -1  -2   7  499.25   22.40
   1  -2  -7  516.35   22.20
  -1   2   7  487.75   21.50
   1   2  -7  482.55   21.20
   1   2  -7  505.05   21.40
  -1   2   7  491.75   21.50
  -1   2   7  469.45   21.30
   1   2  -7  497.75   21.20
   0  -2  -7  826.42   34.20
   0  -2  -7  851.61   35.00
   0  -2   7  851.01   35.40
   0  -2   7  837.52   34.90
   0  -2  -7  843.62   35.70
   0  -2  -7  835.62   35.30
   0  -2   7  903.01   34.20
   0   2   7  799.22   34.80
   0   2  -7  831.32   34.50
   0   2  -7  811.22   33.70
   0   2  -7  811.42   33.70
   0   2   7  803.72   34.60
   0   2   7  818.32   34.60
   0   2  -7  862.41   34.70
   1  -2   7  147.89    8.90
  -1  -2  -7  158.98    9.20
   1  -2   7  161.68    9.10
  -1  -2  -7  157.68    8.60
  -1  -2  -7  169.88    9.50
  -1  -2  -7  148.69    8.40
   1  -2   7  162.98    8.20
   1   2   7  157.08    9.20
   1   2   7  161.88    8.70
  -1   2  -7  165.18    8.70
  -1   2  -7  144.79    8.80
  -1   2  -7  145.19    7.00
  -1   2  -7  146.19    7.00
   1   2   7  156.98    8.60
   2  -2   7  403.26   18.10
  -2  -2  -7  407.86   19.20
  -2  -2  -7  407.56   19.20
   2  -2   7  417.56   18.90
  -2  -2  -7  401.66   18.90
   2  -2   7  399.16   19.30
   2   2   7  408.36   18.60
  -2   2  -7  390.16   18.60
   2   2   7  394.66   19.60
  -2   2  -7  398.26   19.20
   2   2   7  403.66   18.60
   3  -2   7   23.60    3.90
  -3  -2  -7   33.20    4.90
   3  -2   7   30.00    4.10
   3  -2   7   27.60    4.80
  -3  -2  -7   21.40    4.00
  -3  -2  -7   26.10    4.60
  -3   2  -7   28.40    4.50
   3   2   7   26.90    4.00
  -3   2  -7   26.00    4.80
   3   2   7   35.20    5.60
  -3   2  -7   22.40    3.80
   3   2   7   29.60    4.10
   4  -2   7  222.88   13.40
   4  -2   7  212.68   12.00
  -4  -2  -7  185.88   11.50
  -4  -2  -7  200.78   12.40
  -4  -2  -7  206.28   12.30
   4  -2   7  194.68   11.40
  -4   2  -7  200.88   12.80
  -4   2  -7  185.98   12.40
   4   2   7  197.78   13.40
  -4   2  -7  199.28   11.60
   5  -2   7   69.69    7.90
   5  -2   7   58.69    8.30
  -5  -2  -7   58.49    6.70
  -5  -2  -7   60.79    7.70
   5  -2   7   75.29    7.80
  -5  -2  -7   57.89    7.90
  -5   2  -7   61.99    7.80
  -5   2  -7   62.49    7.00
  -5   2  -7   65.39    7.70
   5   2   7   66.49    9.50
  -6  -2  -7   58.59    8.30
   6  -2   7   34.60    6.60
   6  -2   7   50.49    6.90
   6  -2   7   49.20    8.40
  -6  -2  -7   51.49    8.20
   6   2   7   55.89    9.70
  -6   2  -7   46.80    6.90
  -6   2  -7   42.00    6.90
   7  -2   7    1.00    3.70
  -7  -2  -7    9.90    5.40
   7  -2   7   -5.60    4.50
  -7  -2  -7    2.40    4.90
   7  -2   7    2.30    5.50
  -7   2  -7    2.50    4.00
  -7   2  -7    3.80    4.70
   7   2   7    3.90    4.70
  -8  -3   7   24.30    7.70
  -8  -3   7   27.00    7.70
   8   3  -7   33.40    9.00
   8   3  -7   23.60    5.60
   7  -3  -7   33.90    7.80
  -7  -3   7   31.20    7.80
   7  -3  -7   17.90    6.00
  -7  -3   7   34.80    7.90
  -7   3   7   22.10    6.40
   7   3  -7   23.80    7.40
   7   3  -7   30.00    5.30
   7   3  -7   33.80    6.10
  -7   3   7   27.00    6.90
   6  -3  -7   18.40    5.50
   6  -3  -7    7.40    4.60
   6  -3  -7   10.30    3.30
  -6  -3   7   15.50    5.00
   6  -3  -7   17.10    4.10
  -6  -3   7   12.30    4.70
   6   3  -7   18.60    4.20
   6   3  -7   11.50    3.90
   6   3  -7   17.40    6.00
  -6   3   7   20.00    4.30
  -6   3   7   14.50    4.00
   5  -3  -7   29.80    6.10
  -5  -3   7   30.20    5.80
  -5  -3   7   29.40    5.70
   5  -3  -7   30.70    5.00
   5  -3  -7   37.30    4.90
   5  -3  -7   41.90    6.70
   5   3  -7   36.80    5.50
  -5   3   7   38.40    4.90
  -5   3   7   25.90    4.70
   5   3  -7   39.60    6.90
   5   3  -7   37.00    5.20
  -4  -3   7   53.19    6.60
   4  -3  -7   48.20    6.80
   4  -3  -7   67.79    7.80
  -4  -3   7   54.09    7.20
   4  -3  -7   48.50    5.80
   4  -3  -7   51.69    5.60
   4   3  -7   47.70    5.60
  -4   3   7   45.20    5.50
   4   3  -7   52.29    7.30
  -4   3   7   48.90    5.60
   4   3  -7   53.89    6.20
   3  -3  -7   90.29    6.30
  -3  -3   7   97.09    8.10
   3  -3  -7   89.29    7.20
   3  -3  -7  104.09    8.50
  -3  -3   7  114.09    7.40
   3  -3  -7   92.49    8.10
  -3   3   7   96.89    6.80
   3   3  -7   97.19    8.30
   3   3  -7  103.49    7.20
  -3   3   7   98.79    7.00
   3   3  -7  107.79    7.20
   2  -3  -7  114.39    7.20
   2  -3  -7  131.79    9.50
  -2  -3   7  127.19    7.70
   2  -3  -7  126.39    9.10
  -2  -3   7  141.99    9.50
   2  -3  -7  135.99    9.00
   2   3  -7  137.49    8.10
  -2   3   7  134.49    8.10
  -2   3   7  131.79    8.10
   2   3  -7  143.09    8.20
  -1  -3   7   48.30    4.10
   1  -3  -7   38.10    5.10
  -1  -3   7   36.20    5.30
   1  -3  -7   34.90    4.20
   1  -3  -7   51.19    5.80
   1  -3  -7   40.70    5.70
  -1  -3   7   44.80    4.40
  -1   3   7   45.40    4.90
  -1   3   7   39.40    3.70
   1   3  -7   51.09    4.20
   1   3  -7   52.79    4.30
  -1   3   7   51.19    5.40
   1   3  -7   43.40    4.50
   0  -3   7   98.19    6.20
   0  -3  -7   96.89    7.00
   0  -3  -7   89.69    7.30
   0  -3   7   87.69    6.30
   0  -3  -7   91.89    7.60
   0  -3  -7   85.59    6.30
   0  -3   7   87.49    7.10
   0  -3   7   75.29    6.40
   0   3  -7   61.49    6.40
   0   3  -7   95.19    6.50
   0   3  -7   91.49    5.70
   0   3   7   90.79    6.60
   0   3   7   82.59    5.90
   0   3  -7   89.59    5.60
   0   3   7   95.19    6.70
  -1  -3  -7  146.59   10.10
   1  -3   7  164.98    9.20
   1  -3   7  154.98    9.60
  -1  -3  -7  151.48    9.00
  -1  -3  -7  146.79    9.30
  -1  -3  -7  159.78   10.10
   1  -3   7  151.98    9.80
   1  -3   7  159.28    9.20
  -1   3  -7  141.39    7.70
   1   3   7  148.39    9.10
   1   3   7  165.78    9.50
   1   3   7  154.38    9.50
  -1   3  -7  150.88    7.80
  -1   3  -7  155.98    9.90
  -1   3  -7  160.58    9.40
  -2  -3  -7   55.19    6.40
  -2  -3  -7   50.59    6.60
   2  -3   7   52.99    6.60
   2  -3   7   49.20    5.60
   2  -3   7   60.89    6.80
  -2  -3  -7   47.50    6.10
   2  -3   7   56.29    5.50
   2   3   7   64.89    6.90
   2   3   7   60.39    6.80
  -2   3  -7   55.89    6.10
  -2   3  -7   55.39    6.80
   2   3   7   56.69    6.20
   3  -3   7   59.89    7.30
  -3  -3  -7   44.80    6.30
   3  -3   7   58.09    6.30
  -3  -3  -7   59.29    7.60
   3  -3   7   66.49    7.60
  -3  -3  -7   53.49    7.10
   3  -3   7   50.99    6.40
  -3   3  -7   50.09    6.50
   3   3   7   64.29    6.90
  -3   3  -7   44.60    6.70
   3   3   7   63.79    6.80
   3   3   7   52.89    7.10
   4  -3   7   16.20    5.80
  -4  -3  -7    1.50    3.20
   4  -3   7   15.70    4.10
   4  -3   7   18.00    4.40
  -4  -3  -7   19.30    5.20
  -4  -3  -7   18.80    4.90
  -4   3  -7   12.40    4.30
   4   3   7   16.30    4.80
  -4   3  -7   20.60    4.60
   4   3   7   16.40    3.90
   4   3   7   18.50    4.30
  -5  -3  -7   15.60    5.00
   5  -3   7   11.60    4.40
  -5  -3  -7    9.20    4.50
   5  -3   7    8.60    4.20
  -5   3  -7   20.70    5.50
  -5   3  -7   16.10    6.00
   5   3   7   10.70    3.60
   5   3   7   19.70    5.80
  -5   3  -7    6.10    3.50
   5   3   7   12.90    3.90
   6  -3   7    1.60    4.40
  -6  -3  -7    8.30    4.70
  -6  -3  -7    3.20    4.20
   6  -3   7    4.00    4.10
  -6   3  -7   -2.00    3.30
   6   3   7    2.30    4.90
  -6   3  -7    7.30    4.40
  -6   3  -7    8.60    5.50
  -7  -3  -7   14.60    6.30
   7  -3   7    3.60    5.40
  -7  -3  -7   11.70    6.20
   7  -3   7   15.60    5.10
  -7   3  -7   -0.90    5.10
  -7   3  -7   14.80    5.30
   7   3   7   10.90    6.90
   7  -4  -7   10.90    7.20
  -7  -4   7   19.00    5.80
   7  -4  -7   13.90    6.40
  -7  -4   7   11.50    6.10
   7   4  -7   23.20    7.50
   7   4  -7   20.00    5.00
  -7   4   7   -0.70    5.30
   6  -4  -7    9.40    5.80
   6  -4  -7    6.80    4.10
  -6  -4   7   14.70    5.70
   6  -4  -7    2.30    5.30
  -6  -4   7   10.90    4.70
   6   4  -7   16.70    6.00
  -6   4   7   19.30    6.70
   6   4  -7    7.60    3.90
  -6   4   7    7.90    5.70
  -6   4   7   18.00    4.80
   6   4  -7   11.20    4.40
   5  -4  -7  127.89   11.90
   5  -4  -7  138.09   10.40
   5  -4  -7  160.38   12.70
  -5  -4   7  134.59   11.60
  -5  -4   7  141.99   10.70
   5   4  -7  122.69    9.90
   5   4  -7  164.28   10.70
  -5   4   7  138.79   10.10
   5   4  -7  138.19   11.80
  -5   4   7   93.09   11.90
  -5   4   7  139.19   10.10
  -4  -4   7   26.00    5.90
   4  -4  -7   18.40    4.70
   4  -4  -7   23.40    5.70
   4  -4  -7   20.00    5.70
  -4  -4   7   18.20    4.30
   4   4  -7   15.70    3.90
  -4   4   7   19.40    4.20
   4   4  -7   22.10    4.60
  -4   4   7   18.40    4.10
   4   4  -7   22.00    5.30
  -3  -4   7   16.60    4.70
  -3  -4   7   13.00    3.20
   3  -4  -7   24.90    5.80
   3  -4  -7   27.70    5.50
   3  -4  -7   29.50    5.60
   3   4  -7   23.20    4.20
  -3   4   7   24.10    4.20
   3   4  -7   22.30    4.20
  -3   4   7   24.80    4.40
   2  -4  -7  370.46   19.70
  -2  -4   7  402.66   18.40
  -2  -4   7  352.66   17.80
  -2  -4   7  356.96   19.70
   2  -4  -7  349.47   19.70
   2  -4  -7  358.36   19.10
   2   4  -7  342.27   17.80
   2   4  -7  383.86   18.30
  -2   4   7  350.16   18.20
  -2   4   7  365.86   18.30
  -1  -4   7   55.79    6.30
  -1  -4   7   53.79    7.30
   1  -4  -7   63.59    7.80
   1  -4  -7   55.99    7.20
   1  -4  -7   43.50    5.70
   1  -4  -7   63.29    7.50
  -1   4   7   52.29    6.50
   1   4  -7   63.39    6.30
   1   4  -7   54.89    5.70
   1   4  -7   57.99    5.50
  -1   4   7   64.99    6.90
   0  -4  -7  154.18   10.40
   0  -4  -7  131.39   10.70
   0  -4  -7  147.09   10.00
   0  -4   7  148.49    9.70
   0  -4   7  170.78   10.10
   0  -4   7  161.68   11.20
   0  -4  -7  150.88   11.00
   0   4  -7  161.58    9.10
   0   4   7  144.39    9.90
   0   4  -7  144.49    9.60
   0   4  -7  155.98    9.00
   0   4   7  148.09   10.10
   0   4  -7  148.79   10.20
  -1  -4  -7  156.98   11.30
  -1  -4  -7  169.88   10.60
  -1  -4  -7  158.28   11.80
   1  -4   7  179.88   11.20
   1  -4   7  163.58   10.40
  -1  -4  -7  143.49   10.60
   1  -4   7  176.28   11.70
   1   4   7  165.58   11.10
  -1   4  -7  166.68   11.60
  -1   4  -7  176.38   11.00
   1   4   7  176.08   11.10
  -2  -4  -7  227.08   14.50
   2  -4   7  230.18   13.80
   2  -4   7  213.18   13.60
  -2  -4  -7  202.18   13.40
  -2  -4  -7  225.58   13.80
   2  -4   7  220.18   13.00
  -2   4  -7  204.18   14.10
  -2   4  -7  218.38   13.40
   2   4   7  209.88   13.40
   2   4   7  202.68   13.10
  -3  -4  -7    7.60    4.50
  -3  -4  -7   11.50    4.60
  -3  -4  -7   11.70    4.30
   3  -4   7   11.90    4.60
   3  -4   7   11.10    4.20
   3  -4   7    9.00    4.20
  -3   4  -7   11.50    3.70
  -3   4  -7    8.30    4.30
   3   4   7    8.70    3.70
   3   4   7    9.50    3.70
  -4  -4  -7   28.20    6.90
   4  -4   7   31.60    6.00
   4  -4   7   23.10    5.30
  -4  -4  -7   43.70    8.00
   4  -4   7   34.70    6.90
   4   4   7   49.10    8.10
   4   4   7   42.40    6.50
  -4   4  -7   43.00    7.70
   4   4   7   36.60    6.20
  -4   4  -7   36.90    6.50
  -5  -4  -7   10.50    5.40
  -5  -4  -7    7.80    5.40
   5  -4   7    3.40    3.90
   5  -4   7    5.60    4.30
  -5   4  -7    4.90    4.30
   5   4   7    5.90    3.90
   5   4   7   10.50    5.50
  -5   4  -7    7.60    5.00
   5   4   7    8.00    3.90
   6  -4   7   -3.50    4.10
  -6  -4  -7   -3.80    4.90
   6  -4   7    3.20    4.10
  -6  -4  -7    4.20    5.60
   6   4   7    1.00    5.20
  -6   4  -7    2.80    4.80
  -6   4  -7    0.30    4.10
   6   4   7    5.10    5.60
  -6   4  -7    1.90    6.20
  -6  -5   7   33.40    8.00
   6  -5  -7   32.60    9.00
   6  -5  -7   38.40    7.30
   6  -5  -7   35.10    8.60
  -6   5   7   44.30   10.10
   6   5  -7   39.60    7.00
   5  -5  -7    0.70    4.80
  -5  -5   7    2.40    4.40
   5  -5  -7    1.70    4.40
   5  -5  -7   -0.50    5.00
  -5   5   7   -0.40    4.00
   5   5  -7    2.90    3.80
  -5   5   7    5.40    5.70
   5   5  -7    1.10    3.30
  -5   5   7   -1.50    3.60
   4  -5  -7    7.10    5.50
   4  -5  -7    8.70    5.20
  -4  -5   7   10.60    5.10
   4  -5  -7    2.80    4.40
   4   5  -7    3.00    3.50
  -4   5   7    8.30    4.40
   4   5  -7    5.20    3.70
  -4   5   7    9.50    5.90
  -4   5   7   11.10    3.90
   3  -5  -7   57.29    9.40
   3  -5  -7   45.30    7.90
  -3  -5   7   37.60    7.40
   3  -5  -7   63.29    9.70
  -3   5   7   41.20    8.30
  -3   5   7   50.09    7.10
   3   5  -7   68.59    8.10
   3   5  -7   67.69    7.80
  -3   5   7   59.19    7.60
   2  -5  -7  142.59   12.00
  -2  -5   7  133.99   11.60
   2  -5  -7  123.49   11.70
   2  -5  -7  120.69   11.40
  -2  -5   7  142.79   10.50
  -2   5   7  133.19   10.60
   2   5  -7  117.49    9.70
   2   5  -7  147.59   10.20
  -2   5   7  138.89   10.80
   2   5  -7  154.18   10.40
  -1  -5   7  469.75   24.70
  -1  -5   7  471.15   23.00
   1  -5  -7  472.25   24.40
   1  -5  -7  431.06   24.10
   1  -5  -7  425.46   24.20
   1   5  -7  431.66   21.90
   1   5  -7  476.85   22.20
   1   5  -7  499.15   22.50
  -1   5   7  418.66   22.90
  -1   5   7  430.66   22.90
   0  -5  -7   16.80    5.10
   0  -5  -7   19.00    5.50
   0  -5  -7    4.40    3.40
   0  -5   7   17.30    4.50
   0  -5   7   16.40    4.60
   0  -5  -7   18.50    5.20
   0  -5   7   22.30    5.70
   0   5   7   19.60    4.80
   0   5   7   17.10    4.80
   0   5  -7   19.70    4.20
   0   5  -7   14.40    4.80
   0   5  -7   15.00    4.20
   0   5  -7   27.30    7.20
  -1  -5  -7   14.20    5.20
   1  -5   7   12.90    4.90
  -1  -5  -7    5.60    4.20
   1  -5   7    9.40    4.30
   1  -5   7   10.50    4.40
  -1  -5  -7   22.30    5.60
   1   5   7   19.30    4.80
  -1   5  -7    7.70    4.00
   1   5   7    9.40    3.90
  -1   5  -7   14.20    4.70
  -2  -5  -7    3.30    4.40
  -2  -5  -7    1.30    4.70
   2  -5   7    3.80    4.20
   2  -5   7    5.10    3.90
  -2  -5  -7    3.00    4.10
   2  -5   7    3.20    3.90
  -2   5  -7    3.60    4.80
   2   5   7    5.50    3.80
  -2   5  -7    7.00    3.90
   2   5   7    5.80    3.80
   3  -5   7   59.69    8.50
  -3  -5  -7   92.89   12.30
   3  -5   7   89.39   11.10
   3  -5   7   54.39    8.30
  -3  -5  -7   79.59   10.80
  -3   5  -7   60.89    8.50
   3   5   7   81.69    9.40
   3   5   7   89.49   10.30
  -3   5  -7   76.29   10.10
   4  -5   7   -0.50    4.30
  -4  -5  -7    7.00    5.90
   4  -5   7    9.70    5.40
   4  -5   7    0.30    4.20
  -4  -5  -7   15.40    7.10
   4   5   7    5.40    4.40
  -4   5  -7   12.50    5.20
  -4   5  -7    7.40    5.30
   4   5   7    5.20    4.30
   5  -5   7   26.20    7.00
  -5  -5  -7   33.10    8.40
   5  -5   7   32.60    8.50
   5  -5   7   24.90    6.50
  -5  -5  -7   29.30    8.40
  -5   5  -7   40.10    7.70
  -5   5  -7   27.50    8.10
   5   5   7   29.60    9.30
   5   5   7   30.30    7.50
   5  -6  -7   -0.20    6.70
   5  -6  -7   -1.70    6.40
  -5  -6   7    3.70    5.80
   5  -6  -7   -2.80    5.40
   5   6  -7   -1.00    4.10
  -5   6   7   -3.20    5.80
   4  -6  -7   34.90    9.80
   4  -6  -7   23.40    7.10
  -4  -6   7   29.80    8.40
   4  -6  -7   27.00    8.40
  -4   6   7   31.90    7.10
  -4   6   7   22.50    8.10
   4   6  -7   45.10    7.50
  -4   6   7   31.60    7.00
  -3  -6   7    1.00    4.90
   3  -6  -7   -1.70    5.00
   3  -6  -7   12.70    6.00
   3  -6  -7   -4.20    5.90
  -3   6   7    1.50    5.80
   3   6  -7    2.00    4.20
  -3   6   7    4.50    4.40
  -3   6   7    2.00    4.30
   3   6  -7    5.10    4.40
   2  -6  -7   47.20   10.00
   2  -6  -7   29.80    7.90
  -2  -6   7   32.40    7.70
   2  -6  -7   25.30    7.50
  -2   6   7   45.30    9.30
  -2   6   7   41.20    7.30
   2   6  -7   33.80    6.20
  -2   6   7   34.90    7.10
   2   6  -7   33.50    6.50
   1  -6  -7    3.30    5.60
   1  -6  -7    1.60    5.20
   1  -6  -7    5.30    5.60
  -1  -6   7    2.30    4.10
  -1  -6   7    1.70    4.60
   1   6  -7    5.80    3.80
   1   6  -7    1.90    3.40
   1   6  -7    1.10    3.80
  -1   6   7    6.10    4.10
  -1   6   7    2.00    4.20
  -1   6   7    8.80    6.20
   0  -6   7   34.40    6.90
   0  -6  -7   35.00    7.60
   0  -6  -7   43.00    9.20
   0  -6   7   16.90    6.40
   0  -6  -7   27.60    8.10
   0   6   7   36.20    7.10
   0   6   7   28.70    7.50
   0   6   7   38.40    7.20
   0   6  -7   44.10    7.20
   1  -6   7   49.90    8.60
   1  -6   7   45.00    7.40
   1  -6   7   36.00    7.30
  -1  -6  -7   41.60    9.30
  -1  -6  -7   52.89    9.10
   1   6   7   31.70    6.90
  -1   6  -7   49.20    8.60
  -1   6  -7   50.79    7.90
   1   6   7   43.70    8.00
   2  -6   7    9.40    5.80
  -2  -6  -7   12.40    6.90
   2  -6   7    9.30    4.90
   2  -6   7   16.10    6.20
  -2  -6  -7   15.70    6.70
   2   6   7   13.70    5.50
  -2   6  -7   13.60    6.70
   2   6   7   17.60    6.00
  -2   6  -7   11.80    6.00
   3  -6   7   22.70    6.30
   3  -6   7   28.50    8.00
  -3  -6  -7   18.10    7.40
   3  -6   7   41.80    7.70
  -3  -6  -7   33.70    8.70
   3   6   7   26.80    6.80
  -3   6  -7   30.00    7.40
  -3   6  -7   31.20    8.30
  -4  -6  -7  138.19   16.70
   4  -6   7  121.69   13.40
   4  -6   7  136.79   13.50
   4  -6   7  151.78   16.30
  -4  -6  -7  138.09   16.10
  -4   6  -7  132.69   14.80
  -4   6  -7  139.09   16.10
   4   6   7  167.68   15.70
   1  -7  -7    7.80    6.60
   1  -7  -7    7.10    6.80
  -1  -7   7    4.90    5.60
   1  -7  -7    5.40    6.90
  -1   7   7    2.90    7.10
  -1   7   7   15.50    6.80
   0  -7  -7   13.40    7.10
   0  -7   7   11.30    5.80
   0  -7   7   15.90    7.20
   0  -7  -7    6.30    7.40
   0   7  -7    0.50    4.90
   0   7   7    9.00    5.30
  -9   0   8    0.00    4.50
   9   0  -8   -1.60    5.20
   9   0  -8    4.00    3.30
   8   0  -8   24.00    4.20
   8   0  -8   21.30    4.20
  -8   0   8   27.80    7.60
   8   0  -8   11.70    5.70
   7   0  -8   63.29    6.60
   7   0  -8   60.99    9.80
  -7   0   8   68.59    8.30
  -7   0   8   58.09    9.50
   7   0  -8   65.49    6.00
   6   0  -8   17.60    3.30
  -6   0   8   21.10    5.30
   6   0  -8   15.10    3.20
  -6   0   8   18.30    4.10
   6   0  -8   14.60    4.80
   5   0  -8   16.50    4.30
  -5   0   8   14.40    3.90
   5   0  -8   15.90    3.30
  -5   0   8   18.10    3.40
   5   0  -8   13.30    2.60
   5   0  -8   16.50    3.00
  -4   0   8   21.30    3.90
   4   0  -8   17.40    3.90
   4   0  -8   18.30    2.80
   4   0  -8   20.60    3.50
   4   0  -8   14.80    2.40
  -4   0   8   14.40    2.60
  -3   0   8    0.30    1.00
   3   0  -8    1.40    1.00
  -3   0   8    1.10    1.40
   3   0  -8    0.20    1.60
   3   0  -8    0.70    1.00
   3   0  -8   -0.70    1.80
  -2   0   8    2.30    1.40
   2   0  -8    4.60    1.30
   2   0  -8    5.00    2.10
   2   0  -8    4.90    1.20
   1   0  -8  377.06   16.60
   1   0  -8  358.56   16.80
  -1   0   8  377.86   17.00
   1   0  -8  389.86   15.70
   1   0  -8  363.06   15.60
   0   0   8  872.21   35.70
   0   0  -8  865.01   36.60
   0   0   8  886.11   35.70
   0   0  -8  906.51   35.50
   0   0   8  912.71   37.50
   0   0  -8  921.61   35.50
   0   0  -8  882.01   36.50
  -1   0  -8   20.10    3.10
   1   0   8   21.30    2.10
  -1   0  -8   22.00    3.00
  -1   0  -8   18.00    2.70
   1   0   8   17.00    2.20
   1   0   8   23.80    3.90
   1   0   8   21.20    1.90
   2   0   8  528.25   21.20
   2   0   8  511.85   22.10
  -2   0  -8  513.05   22.20
   2   0   8  528.35   21.20
   2   0   8  530.85   24.40
  -2   0  -8  486.95   22.30
  -2   0  -8  530.75   22.70
   3   0   8   23.70    3.70
  -3   0  -8   19.90    3.60
  -3   0  -8   23.10    3.60
  -3   0  -8   22.00    3.10
   3   0   8   24.10    4.70
   4   0   8  175.08   10.80
  -4   0  -8  180.08   10.80
  -4   0  -8  182.08   11.10
  -4   0  -8  190.78   10.70
   4   0   8  178.68   12.50
  -5   0  -8   25.80    5.10
   5   0   8   26.90    5.10
   5   0   8   26.20    5.60
  -5   0  -8   22.30    4.70
  -5   0  -8   30.80    4.90
  -6   0  -8   28.30    5.90
  -6   0  -8   26.30    5.70
  -6   0  -8   26.20    5.10
   6   0   8   30.50    6.70
   6   0   8   17.60    5.90
  -7   0  -8    1.70    4.70
  -7   0  -8   12.00    5.20
   7   0   8   20.00    6.60
  -7   0  -8   14.10    5.40
   7   0   8    6.00    5.00
  -8   0  -8   18.90    7.30
  -8   0  -8   18.60    6.80
   8   0   8   22.10    8.40
   8   0   8   18.50    6.90
   9  -1  -8   -1.50    6.00
  -9  -1   8    1.90    4.30
  -9   1   8   10.60    6.10
   9   1  -8   -0.70    4.70
   9   1  -8    8.10    3.70
   8  -1  -8    7.40    3.00
  -8  -1   8    4.60    4.10
  -8  -1   8    7.90    5.00
   8  -1  -8   12.20    3.60
   8  -1  -8    9.00    5.80
  -8   1   8    8.90    5.40
   8   1  -8   10.20    5.60
  -8   1   8   12.10    5.50
   8   1  -8    9.90    3.50
   8   1  -8    5.50    3.20
  -7  -1   8   63.69    8.70
   7  -1  -8   46.20    8.50
   7  -1  -8   49.60    5.60
  -7  -1   8   58.19    9.50
   7  -1  -8   46.90    5.50
   7   1  -8   56.99    6.50
   7   1  -8   56.39    6.30
  -7   1   8   42.30    7.00
  -7   1   8   51.29    8.50
   7   1  -8   53.29    9.40
  -6  -1   8  305.27   18.50
   6  -1  -8  306.37   15.00
   6  -1  -8  300.17   18.60
  -6  -1   8  296.37   16.70
   6  -1  -8  296.67   14.90
   6   1  -8  302.77   19.00
  -6   1   8  308.47   18.00
   6   1  -8  341.17   15.80
   6   1  -8  309.67   15.40
  -6   1   8  275.47   16.60
   5  -1  -8  251.17   13.90
  -5  -1   8  259.77   15.40
   5  -1  -8  267.17   15.80
   5  -1  -8  250.97   12.40
   5  -1  -8  236.18   13.30
   5  -1  -8  249.58   12.50
  -5  -1   8  261.97   14.00
  -5   1   8  244.38   12.80
   5   1  -8  257.27   13.00
   5   1  -8  271.37   16.20
   5   1  -8  254.97   12.80
  -5   1   8  255.07   14.70
  -5   1   8  246.98   14.00
   4  -1  -8  137.69    7.40
  -4  -1   8  141.79    9.30
   4  -1  -8  122.59    9.70
   4  -1  -8  119.19    7.40
   4  -1  -8  128.09    7.30
   4  -1  -8  130.79    8.60
  -4  -1   8  135.89    8.40
   4  -1  -8  133.49    8.50
  -4   1   8  143.99    8.80
  -4   1   8  134.59    8.80
   4   1  -8  132.59   10.00
   4   1  -8  140.19    7.80
   4   1  -8  135.99    7.70
  -4   1   8  127.09    7.30
   4   1  -8  141.99    7.90
  -3  -1   8  273.27   13.60
   3  -1  -8  253.87   11.90
   3  -1  -8  251.17   13.20
   3  -1  -8  252.17   11.80
  -3  -1   8  266.17   12.80
   3  -1  -8  234.68   12.80
  -3   1   8  262.57   13.00
   3   1  -8  263.37   12.30
  -3   1   8  269.37   13.10
   3   1  -8  266.67   14.90
   3   1  -8  257.77   12.30
  -2  -1   8   38.10    4.40
   2  -1  -8   33.50    4.30
   2  -1  -8   29.60    2.70
   2  -1  -8   33.50    4.00
   2  -1  -8   30.20    2.70
  -2  -1   8   32.40    3.80
   2   1  -8   29.80    3.70
   2   1  -8   31.70    2.80
   2   1  -8   31.60    2.80
  -2   1   8   28.30    3.50
  -2   1   8   24.20    3.10
  -2   1   8   28.90    3.40
  -1  -1   8  363.86   16.40
  -1  -1   8  401.66   17.20
   1  -1  -8  371.66   16.10
   1  -1  -8  367.66   16.00
   1  -1  -8  382.36   17.30
   1  -1  -8  380.16   17.10
  -1   1   8  366.36   16.20
  -1   1   8  368.06   16.80
  -1   1   8  377.96   16.30
   1   1  -8  348.37   15.70
   1   1  -8  362.66   15.70
   1   1  -8  381.06   16.70
   0  -1   8  328.97   15.30
   0  -1  -8  315.27   14.90
   0  -1  -8  326.87   15.30
   0  -1   8  343.37   14.50
   0   1  -8  308.17   13.30
   0   1   8  334.57   14.20
   0   1   8  319.87   15.30
   0   1  -8  317.57   14.60
   0   1  -8  321.47   14.30
   0   1  -8  301.97   13.30
   0   1   8  311.57   14.10
  -1  -1  -8  222.18   11.20
   1  -1   8  243.28   11.00
  -1  -1  -8  227.68   11.20
  -1  -1  -8  226.98   11.70
  -1  -1  -8  225.88   10.60
   1  -1   8  227.58   10.50
   1  -1   8  231.38   12.20
  -1   1  -8  214.58   10.80
  -1   1  -8  224.78    9.30
   1   1   8  202.68   10.90
  -1   1  -8  241.58   10.10
  -1   1  -8  225.08   11.00
  -1   1  -8  224.88   11.10
   1   1   8  231.68   12.20
  -2  -1  -8   59.99    4.50
  -2  -1  -8   62.29    5.30
   2  -1   8   49.70    4.40
  -2  -1  -8   54.09    4.90
   2  -1   8   61.39    4.50
  -2  -1  -8   48.00    4.30
   2  -1   8   59.29    5.60
   2   1   8   45.50    4.80
  -2   1  -8   51.89    4.40
   2   1   8   61.79    7.00
   2   1   8   58.89    4.20
  -2   1  -8   59.49    4.90
  -2   1  -8   52.29    4.80
   2   1   8   57.49    4.10
  -3  -1  -8  170.98   10.00
   3  -1   8  172.28    9.70
   3  -1   8  171.78   11.30
  -3  -1  -8  180.28   10.20
   3  -1   8  170.48    9.40
  -3  -1  -8  170.58   10.00
   3   1   8  177.98    9.00
  -3   1  -8  153.08    9.60
   3   1   8  170.88   10.50
  -3   1  -8  162.08    9.90
  -3   1  -8  182.68    9.50
   3   1   8  171.78    8.90
   3   1   8  175.88   11.40
   4  -1   8   20.50    4.90
   4  -1   8   21.30    4.10
  -4  -1  -8   24.20    4.40
  -4  -1  -8   24.20    4.70
   4  -1   8   17.90    4.00
  -4  -1  -8   18.30    4.00
  -4   1  -8   25.00    4.40
  -4   1  -8   18.20    4.30
   4   1   8   27.10    5.20
   4   1   8   20.40    4.90
  -4   1  -8   27.50    3.90
  -5  -1  -8   79.29    7.70
  -5  -1  -8   72.79    7.60
   5  -1   8   93.09    8.90
  -5  -1  -8   71.09    7.90
   5  -1   8   79.49    7.30
   5  -1   8   78.09    9.70
   5   1   8   82.79   10.10
  -5   1  -8   89.29    8.10
   5   1   8   88.19   10.30
  -5   1  -8   86.59    7.60
   6  -1   8  150.48   13.00
   6  -1   8  131.59   10.60
  -6  -1  -8  142.69   11.30
  -6  -1  -8  152.78   10.90
  -6  -1  -8  140.09   11.40
  -6   1  -8  146.99   11.10
   6   1   8  146.59   12.80
  -6   1  -8  149.49   10.60
  -6   1  -8  132.39   11.30
   6   1   8  136.09   12.30
  -7  -1  -8    6.60    4.80
   7  -1   8   13.20    6.30
   7  -1   8    6.00    4.80
  -7  -1  -8    3.90    4.90
   7   1   8   -1.40    4.00
   7   1   8    6.60    5.50
  -7   1  -8    0.40    4.50
  -7   1  -8    2.50    3.80
  -7   1  -8    0.30    4.90
  -8  -1  -8  144.19   13.70
   8  -1   8  128.59   13.60
  -8  -1  -8  145.19   13.40
   8  -1   8  142.99   16.30
  -8   1  -8  147.69   13.10
  -8   1  -8  135.19   12.90
   8   1   8  110.99   15.30
  -8   1  -8  126.49   11.90
  -8  -2   8    2.20    3.70
  -8  -2   8    3.00    4.30
   8   2  -8   -0.90    4.10
   8   2  -8   -0.40    2.60
   8   2  -8   -3.30    2.20
   7  -2  -8  296.87   15.60
   7  -2  -8  289.87   19.30
   7  -2  -8  292.27   15.60
  -7  -2   8  276.17   19.10
  -7  -2   8  313.87   18.70
   7  -2  -8  292.67   18.30
   7   2  -8  309.47   16.40
   7   2  -8  291.87   20.10
  -7   2   8  310.67   17.10
  -7   2   8  288.27   17.90
  -7   2   8  284.97   16.90
   7   2  -8  326.77   16.50
   6  -2  -8  191.38   13.00
   6  -2  -8  210.68   14.50
  -6  -2   8  199.88   13.30
  -6  -2   8  193.98   14.00
   6  -2  -8  203.08   11.20
   6  -2  -8  183.38   10.90
   6  -2  -8  199.18   13.00
  -6   2   8  180.78   12.60
  -6   2   8  203.98   12.40
   6   2  -8  221.48   12.10
   6   2  -8  201.28   11.90
  -6   2   8  179.38   12.10
   6   2  -8  213.28   15.20
  -5  -2   8   58.69    8.00
  -5  -2   8   62.29    7.50
   5  -2  -8   66.69    7.90
   5  -2  -8   56.79    5.00
   5  -2  -8   52.29    4.90
   5  -2  -8   52.89    6.80
   5  -2  -8   56.39    5.10
   5  -2  -8   56.69    7.70
   5   2  -8   57.89    8.40
   5   2  -8   56.69    6.10
  -5   2   8   62.29    6.70
  -5   2   8   50.99    5.90
  -5   2   8   59.49    6.90
   5   2  -8   59.19    5.50
   4  -2  -8   83.19    6.20
   4  -2  -8   94.29    6.40
  -4  -2   8  100.19    7.70
   4  -2  -8  100.99    8.10
   4  -2  -8  100.89    6.50
  -4  -2   8  103.39    7.90
   4  -2  -8  105.09    8.00
   4   2  -8  105.19    8.90
  -4   2   8   94.89    7.20
   4   2  -8  101.99    6.90
  -4   2   8  104.29    7.10
  -4   2   8  105.59    7.00
   4   2  -8  105.09    7.00
   3  -2  -8   20.80    3.20
   3  -2  -8   21.70    4.00
  -3  -2   8   34.10    4.80
   3  -2  -8   20.90    4.10
  -3  -2   8   28.60    4.30
   3  -2  -8   22.90    3.10
   3  -2  -8   26.80    3.40
  -3   2   8   21.10    3.40
   3   2  -8   27.90    5.10
  -3   2   8   24.60    3.30
   3   2  -8   24.20    3.40
   3   2  -8   23.10    3.40
   3   2  -8   29.50    3.70
  -3   2   8   23.90    3.40
   2  -2  -8    1.10    1.80
  -2  -2   8    0.60    1.60
   2  -2  -8    7.10    2.00
   2  -2  -8   -0.10    1.30
  -2  -2   8    3.60    1.60
   2  -2  -8    4.10    2.50
   2   2  -8    4.50    1.70
  -2   2   8    4.30    1.70
  -2   2   8    3.50    1.50
  -2   2   8    2.10    1.60
   2   2  -8    7.50    2.20
   2   2  -8    2.50    1.50
   1  -2  -8  248.78   12.90
  -1  -2   8  259.67   12.60
   1  -2  -8  251.27   13.50
  -1  -2   8  260.27   13.00
   1  -2  -8  260.07   12.80
  -1   2   8  240.28   12.10
   1   2  -8  239.88   11.70
   1   2  -8  251.67   11.80
  -1   2   8  254.97   12.20
  -1   2   8  246.08   12.20
   1   2  -8  255.57   12.10
   0  -2  -8  179.18    9.70
   0  -2   8  181.28    9.80
   0  -2   8  197.48    8.80
   0  -2  -8  185.28   10.40
   0  -2  -8  175.18   10.00
   0  -2   8  177.28    9.90
   0   2  -8  157.18    8.20
   0   2  -8  164.58    8.30
   0   2  -8  164.58    9.00
   0   2  -8  178.58    9.30
   0   2   8  191.48    9.40
   0   2   8  170.18    9.20
   0   2   8  166.78    9.60
  -1  -2  -8  106.39    7.30
   1  -2   8  116.49    7.60
  -1  -2  -8  109.29    7.50
   1  -2   8  115.19    7.20
  -1  -2  -8  108.39    6.60
  -1  -2  -8   98.09    6.60
   1  -2   8  113.69    6.40
  -1   2  -8  106.39    7.00
   1   2   8  111.89    6.90
  -1   2  -8   88.79    4.90
  -1   2  -8   92.89    5.00
   1   2   8  107.29    7.40
   1   2   8  117.89    6.90
  -1   2  -8  103.09    6.70
  -2  -2  -8  286.77   14.40
   2  -2   8  276.77   13.10
   2  -2   8  261.37   14.40
   2  -2   8  267.07   13.70
  -2  -2  -8  264.47   14.10
  -2   2  -8  253.17   13.90
   2   2   8  269.97   13.50
   2   2   8  263.77   14.60
  -2   2  -8  273.97   13.60
   2   2   8  268.37   13.40
  -3  -2  -8  371.16   18.50
   3  -2   8  372.56   19.20
   3  -2   8  378.66   17.60
   3  -2   8  355.36   17.50
  -3  -2  -8  360.76   18.10
  -3  -2  -8  354.96   18.10
  -3   2  -8  377.06   17.90
  -3   2  -8  353.76   18.40
   3   2   8  364.36   19.50
  -3   2  -8  360.66   18.40
   4  -2   8  112.89    8.40
   4  -2   8  133.99   10.50
   4  -2   8  113.69    8.90
  -4  -2  -8  127.99    9.60
  -4  -2  -8  125.39    9.30
  -4  -2  -8  115.99    8.80
  -4   2  -8  120.39    9.50
   4   2   8  123.39    8.20
   4   2   8  132.39   10.50
   4   2   8  116.79    8.20
  -4   2  -8  138.19    9.70
  -4   2  -8  124.39    8.70
  -5  -2  -8   21.50    5.10
   5  -2   8   24.10    5.90
   5  -2   8   15.60    4.50
  -5  -2  -8   21.50    4.50
   5  -2   8   22.40    5.00
  -5  -2  -8   16.40    4.90
  -5   2  -8   12.60    3.80
  -5   2  -8   12.70    4.80
  -5   2  -8   19.60    4.90
   5   2   8   25.50    6.20
   6  -2   8    8.40    4.50
  -6  -2  -8   13.50    5.00
   6  -2   8   14.00    5.60
   6  -2   8   12.20    3.90
  -6  -2  -8   17.00    5.30
   6   2   8    7.40    5.10
  -6   2  -8   17.40    4.90
  -6   2  -8   20.70    5.70
   7  -2   8  259.97   17.00
   7  -2   8  297.57   20.40
   7  -2   8  272.37   18.10
  -7  -2  -8  270.97   18.00
  -7  -2  -8  270.37   18.20
   7   2   8  290.57   20.60
  -7   2  -8  283.87   18.00
  -7   2  -8  242.58   17.20
  -8  -3   8    3.70    5.00
  -8  -3   8    3.30    4.40
   8   3  -8    6.70    5.80
   8   3  -8    3.40    3.80
   7  -3  -8   13.20    5.60
  -7  -3   8   24.50    6.50
   7  -3  -8   16.70    6.00
  -7  -3   8   15.50    5.40
   7  -3  -8   23.00    7.10
   7  -3  -8   15.70    4.20
  -7   3   8   20.00    6.30
   7   3  -8   15.40    6.20
   7   3  -8   16.40    4.60
  -7   3   8   28.30    5.50
  -7   3   8   22.00    6.70
   7   3  -8   25.70    5.30
   6  -3  -8  212.38   15.40
   6  -3  -8  240.58   17.10
  -6  -3   8  246.98   15.90
   6  -3  -8  233.18   13.40
  -6  -3   8  227.88   15.60
   6  -3  -8  245.28   16.00
   6   3  -8  237.68   16.90
  -6   3   8  202.78   13.30
   6   3  -8  239.78   14.00
   6   3  -8  246.88   14.10
  -6   3   8  233.68   13.70
  -5  -3   8   63.49    7.90
  -5  -3   8   54.39    7.80
   5  -3  -8   74.29    8.70
   5  -3  -8   64.89    8.60
   5  -3  -8   58.99    6.50
   5  -3  -8   55.99    6.20
   5   3  -8   63.79    6.90
  -5   3   8   59.59    6.90
  -5   3   8   58.59    6.50
   5   3  -8   76.69    9.80
   5   3  -8   59.69    6.80
   4  -3  -8    1.70    2.00
  -4  -3   8    4.40    2.30
   4  -3  -8   10.60    3.90
  -4  -3   8    2.80    2.70
   4  -3  -8    6.80    3.70
   4  -3  -8    2.50    2.40
   4   3  -8    2.10    2.00
   4   3  -8    0.80    2.50
  -4   3   8    4.00    2.40
  -4   3   8    3.10    2.50
   4   3  -8    2.80    2.10
   3  -3  -8  340.27   17.60
   3  -3  -8  363.26   19.10
   3  -3  -8  357.16   19.20
  -3  -3   8  379.76   19.30
  -3  -3   8  351.56   17.70
   3   3  -8  377.66   17.70
   3   3  -8  364.16   17.50
  -3   3   8  352.76   17.40
   3   3  -8  372.86   16.80
  -3   3   8  357.96   17.40
   2  -3  -8  104.19    8.00
   2  -3  -8   92.59    8.00
   2  -3  -8   91.39    7.60
  -2  -3   8  109.49    8.20
  -2  -3   8   89.29    6.50
   2   3  -8   95.29    6.70
   2   3  -8  102.09    6.30
   2   3  -8   92.49    6.50
  -2   3   8   99.09    7.00
  -2   3   8   99.19    6.80
  -1  -3   8  384.26   18.80
   1  -3  -8  382.76   19.00
   1  -3  -8  373.86   18.40
   1  -3  -8  372.76   18.30
   1  -3  -8  323.07   16.40
  -1   3   8  368.46   17.50
  -1   3   8  364.76   17.50
   1   3  -8  386.76   17.00
  -1   3   8  336.47   16.50
   1   3  -8  383.26   17.10
   1   3  -8  372.76   16.90
   0  -3  -8   62.69    7.10
   0  -3  -8   55.19    6.80
   0  -3   8   60.09    6.20
   0  -3  -8   54.29    6.00
   0  -3  -8   49.50    4.90
   0  -3   8   61.29    5.20
   0  -3   8   65.49    5.20
   0   3  -8   55.59    5.00
   0   3  -8   57.69    4.30
   0   3   8   57.19    5.80
   0   3  -8   57.79    4.40
   0   3  -8   53.49    5.80
   0   3   8   50.49    4.90
   0   3   8   62.69    6.30
   1  -3   8   47.70    5.90
  -1  -3  -8   53.29    5.10
  -1  -3  -8   51.49    5.30
   1  -3   8   55.29    5.30
  -1  -3  -8   49.70    6.30
   1  -3   8   61.39    5.60
  -1  -3  -8   61.29    7.10
  -1   3  -8   59.59    5.50
   1   3   8   66.99    6.70
   1   3   8   57.69    5.50
   1   3   8   65.59    6.60
  -1   3  -8   48.40    5.90
   2  -3   8   58.19    7.10
   2  -3   8   49.70    6.10
  -2  -3  -8   47.00    6.40
  -2  -3  -8   47.50    6.60
  -2  -3  -8   54.89    6.60
   2  -3   8   46.60    5.60
   2   3   8   55.99    6.80
   2   3   8   61.89    6.60
  -2   3  -8   41.30    6.00
  -2   3  -8   55.79    6.10
   2   3   8   62.49    6.70
  -3  -3  -8  272.27   15.90
  -3  -3  -8  282.97   15.60
  -3  -3  -8  265.87   15.20
   3  -3   8  268.07   14.90
   3  -3   8  257.57   14.40
   3  -3   8  270.47   15.40
  -3   3  -8  241.48   15.60
   3   3   8  284.97   15.00
  -3   3  -8  264.17   14.80
   3   3   8  275.47   15.90
   3   3   8  282.57   15.00
   4  -3   8  251.17   15.00
   4  -3   8  267.07   15.30
  -4  -3  -8  272.97   16.40
  -4  -3  -8  266.77   15.70
  -4  -3  -8  277.57   16.70
  -4   3  -8  281.77   16.80
   4   3   8  292.37   15.50
   4   3   8  267.47   15.20
   4   3   8  293.67   17.40
  -4   3  -8  294.07   15.90
  -4   3  -8  257.17   16.80
  -5  -3  -8   40.10    7.30
   5  -3   8   27.20    5.30
   5  -3   8   23.40    5.70
  -5  -3  -8   31.30    6.80
  -5   3  -8   27.80    5.50
  -5   3  -8   27.60    6.30
   5   3   8   19.60    4.70
  -5   3  -8   40.20    7.60
   5   3   8   47.00    8.50
   6  -3   8   -1.80    3.40
  -6  -3  -8    7.40    5.00
  -6  -3  -8    6.10    4.80
   6  -3   8   -1.70    4.30
   6   3   8   -3.50    4.70
  -6   3  -8   -0.50    3.70
  -6   3  -8    3.70    5.60
  -6   3  -8    1.80    3.60
  -7  -3  -8    7.80    6.00
   7  -3   8    4.50    4.10
  -7  -3  -8   -2.50    4.80
   7  -3   8    4.90    5.60
  -7   3  -8    0.90    5.30
  -7   3  -8   -2.80    3.60
   7   3   8    1.50    5.40
   7  -4  -8    5.30    5.90
  -7  -4   8    7.00    5.00
  -7  -4   8    6.60    4.80
   7  -4  -8   14.50    7.30
  -7   4   8   -2.10    5.50
   7   4  -8   14.40    4.90
   7   4  -8    6.50    5.80
  -6  -4   8   32.60    6.70
   6  -4  -8   31.50    7.80
  -6  -4   8   28.10    6.90
   6  -4  -8   34.90    8.30
   6  -4  -8   24.70    5.50
   6   4  -8   41.10    8.20
  -6   4   8   31.20    8.20
  -6   4   8   26.50    5.50
   6   4  -8   34.10    6.20
   6   4  -8   33.20    6.00
  -6   4   8   35.10    6.00
   5  -4  -8   48.80    8.20
   5  -4  -8   45.60    6.70
   5  -4  -8   46.50    8.60
  -5  -4   8   44.10    7.80
  -5  -4   8   42.90    6.80
  -5   4   8   43.50    6.50
  -5   4   8   50.49    6.60
   5   4  -8   46.00    6.60
   5   4  -8   43.00    7.80
   5   4  -8   50.49    6.80
  -4  -4   8  123.29    9.30
   4  -4  -8  114.29    9.70
   4  -4  -8  144.69   11.50
  -4  -4   8  136.49   11.30
   4  -4  -8  130.49   11.40
   4   4  -8  143.79    9.80
   4   4  -8  128.89    9.60
  -4   4   8  141.99    9.70
  -4   4   8  134.29    9.80
   3  -4  -8    1.60    3.40
   3  -4  -8    0.40    3.10
   3  -4  -8    1.10    2.90
  -3  -4   8    1.50    3.00
  -3  -4   8   -0.90    1.50
   3   4  -8   -0.30    2.00
   3   4  -8   -1.80    2.10
  -3   4   8    2.40    2.70
  -3   4   8    0.90    2.50
  -2  -4   8  151.18   11.20
   2  -4  -8  158.58   11.40
   2  -4  -8  165.18   11.90
  -2  -4   8  147.79    9.10
   2  -4  -8  147.19   11.30
   2   4  -8  155.38    9.90
  -2   4   8  146.79   10.40
   2   4  -8  160.68    9.90
   2   4  -8  159.18    9.20
  -2   4   8  150.08   10.10
   1  -4  -8   29.80    5.50
  -1  -4   8   24.00    4.40
   1  -4  -8   24.80    5.40
  -1  -4   8   22.20    5.20
   1  -4  -8   29.50    5.40
   1   4  -8   21.30    3.80
  -1   4   8   35.30    5.10
   1   4  -8   24.50    3.90
  -1   4   8   34.10    5.30
   1   4  -8   28.70    4.40
   0  -4   8   74.89    7.80
   0  -4  -8   83.69    8.50
   0  -4  -8   70.49    8.50
   0  -4   8   80.39    6.90
   0  -4   8   83.39    7.10
   0  -4  -8   62.19    6.60
   0  -4  -8   94.99    8.60
   0   4  -8   88.69    6.30
   0   4   8   84.79    7.30
   0   4  -8   72.29    6.80
   0   4   8   84.89    7.40
   0   4  -8   95.49    6.30
   0   4  -8   80.79    6.80
  -1  -4  -8  186.18   12.90
  -1  -4  -8  220.28   14.10
  -1  -4  -8  217.58   14.50
   1  -4   8  241.58   14.30
   1  -4   8  248.18   13.70
  -1  -4  -8  222.58   13.20
   1  -4   8  237.98   13.00
   1   4   8  223.28   13.60
   1   4   8  218.48   13.30
  -1   4  -8  224.68   13.10
  -1   4  -8  237.48   14.00
   2  -4   8    0.70    2.90
   2  -4   8    1.40    3.10
  -2  -4  -8    2.00    3.10
  -2  -4  -8    5.80    4.10
  -2  -4  -8   -1.30    3.40
   2  -4   8    1.30    3.00
  -2   4  -8    3.70    3.60
   2   4   8   -0.30    2.70
  -2   4  -8    0.80    2.50
   2   4   8    2.80    2.90
  -3  -4  -8   31.00    6.50
   3  -4   8   20.60    5.60
  -3  -4  -8   32.60    6.50
   3  -4   8   26.90    5.70
   3  -4   8   31.10    5.60
  -3  -4  -8   30.00    6.00
   3   4   8   26.70    5.20
  -3   4  -8   37.20    6.70
  -3   4  -8   29.40    5.60
   3   4   8   42.10    6.60
   4  -4   8   10.70    4.50
   4  -4   8   11.70    4.30
  -4  -4  -8   16.00    6.40
  -4  -4  -8   11.30    4.80
  -4  -4  -8   17.50    6.10
  -4   4  -8    6.30    4.50
   4   4   8   16.20    5.60
  -4   4  -8   19.50    4.90
   4   4   8   11.80    4.30
   4   4   8   20.90    5.00
   5  -4   8   64.09    8.60
  -5  -4  -8   95.29   12.10
   5  -4   8   70.99    9.10
  -5  -4  -8  107.99   12.80
   5   4   8  108.59   10.60
  -5   4  -8   95.79   11.30
  -5   4  -8   61.79    9.30
   5   4   8  101.59   10.40
  -5   4  -8   82.49   11.40
   5   4   8  105.59   12.80
  -6  -4  -8   -1.70    5.40
   6  -4   8   -2.20    4.90
   6  -4   8    1.80    4.20
  -6  -4  -8    3.40    6.00
  -6   4  -8   -1.10    3.80
  -6   4  -8   -2.10    5.70
   6   4   8    7.90    5.90
  -6   4  -8    0.70    5.40
  -6  -5   8  108.49   14.40
   6  -5  -8   78.69   12.10
   6  -5  -8   79.29   10.20
   6  -5  -8  116.69   14.90
  -6   5   8   64.49   11.50
   6   5  -8  112.69   11.20
  -5  -5   8    7.80    5.70
   5  -5  -8   13.20    6.40
   5  -5  -8   12.70    6.80
   5  -5  -8   10.90    5.40
  -5   5   8   15.00    5.20
  -5   5   8    8.50    4.80
   5   5  -8   22.20    5.50
   5   5  -8    3.60    4.00
  -5   5   8   14.90    6.60
   4  -5  -8   16.30    5.60
  -4  -5   8    7.80    5.00
   4  -5  -8   13.00    5.70
   4  -5  -8   11.70    6.20
   4   5  -8   13.00    4.90
   4   5  -8   27.40    5.70
  -4   5   8   22.10    5.40
  -4   5   8   12.70    4.80
  -4   5   8    9.40    5.60
   3  -5  -8   34.50    7.40
   3  -5  -8   22.20    6.20
   3  -5  -8   25.10    6.20
  -3  -5   8   25.20    6.20
  -3   5   8   30.70    5.70
   3   5  -8   31.40    5.90
   3   5  -8   35.60    6.00
  -3   5   8   24.70    5.60
  -2  -5   8   22.50    5.90
   2  -5  -8   17.30    5.70
   2  -5  -8   32.20    7.00
   2  -5  -8   34.20    7.00
  -2   5   8   29.40    5.80
   2   5  -8   35.80    5.60
   2   5  -8   27.90    4.70
  -2   5   8   36.40    6.10
   2   5  -8   27.20    5.10
   1  -5  -8  232.38   16.20
   1  -5  -8  242.68   16.30
  -1  -5   8  257.87   14.90
  -1  -5   8  249.97   16.40
   1  -5  -8  268.07   16.50
   1   5  -8  241.28   14.00
   1   5  -8  257.57   14.30
   1   5  -8  263.37   14.20
  -1   5   8  233.38   14.90
  -1   5   8  224.58   15.00
   0  -5  -8    4.00    4.20
   0  -5  -8    3.30    4.10
   0  -5   8    5.70    4.30
   0  -5   8    2.30    4.40
   0  -5   8    4.50    3.70
   0  -5  -8    4.30    3.90
   0   5  -8    3.30    3.80
   0   5  -8    2.50    3.00
   0   5   8    0.30    3.20
   0   5   8    1.20    3.00
   1  -5   8   10.10    4.20
   1  -5   8   11.40    4.20
  -1  -5  -8   13.00    5.20
   1  -5   8   10.50    4.70
  -1  -5  -8   12.30    5.60
  -1   5  -8    6.80    4.50
   1   5   8   10.60    4.30
  -1   5  -8   12.80    4.40
   1   5   8   18.00    5.00
  -2  -5  -8   47.70    9.10
  -2  -5  -8   57.59    8.60
  -2  -5  -8   41.70    7.80
   2  -5   8   41.40    7.30
   2  -5   8   43.10    7.70
   2  -5   8   35.00    6.40
   2   5   8   52.09    7.60
  -2   5  -8   39.90    7.50
   2   5   8   44.90    7.50
  -2   5  -8   43.10    7.40
  -3  -5  -8   21.90    6.40
   3  -5   8   15.20    5.60
  -3  -5  -8   28.10    7.50
   3  -5   8   29.10    7.30
  -3  -5  -8   18.00    6.20
   3  -5   8   21.80    6.20
  -3   5  -8   19.00    6.20
   3   5   8   18.70    5.40
   3   5   8   25.20    6.10
  -3   5  -8   21.80    5.50
  -4  -5  -8    6.20    5.70
   4  -5   8    3.60    5.50
   4  -5   8    6.20    4.50
  -4  -5  -8    8.20    6.40
   4  -5   8    5.10    5.00
   4   5   8    5.10    4.80
   4   5   8    5.00    3.90
  -4   5  -8    2.70    4.10
  -4   5  -8    6.90    5.80
  -5  -5  -8    7.40    6.90
   5  -5   8    8.00    5.20
   5  -5   8    8.60    5.10
  -5  -5  -8   10.80    6.90
   5   5   8    5.30    5.30
  -5   5  -8    8.10    6.20
  -5   5  -8    5.80    4.90
  -4  -6   8    1.80    5.70
   4  -6  -8    7.60    5.50
   4  -6  -8   13.30    7.10
   4  -6  -8   -1.40    6.50
  -4   6   8    5.60    7.00
  -4   6   8    5.40    5.20
  -4   6   8   -1.60    5.10
   4   6  -8    2.00    4.50
  -3  -6   8   22.30    7.00
   3  -6  -8   43.90    9.90
   3  -6  -8   37.90    8.50
   3  -6  -8   24.40    7.10
   3   6  -8   22.00    6.10
  -3   6   8   28.40    6.30
  -3   6   8   25.70    6.60
  -3   6   8   40.40    9.60
   3   6  -8   30.00    6.20
   2  -6  -8   11.60    7.00
   2  -6  -8   23.30    7.70
  -2  -6   8    8.10    5.00
   2  -6  -8   12.90    6.20
  -2   6   8   20.40    6.20
   2   6  -8   21.80    5.60
  -2   6   8    9.50    5.10
  -2   6   8   16.00    7.10
   2   6  -8   14.50    5.00
   1  -6  -8    0.60    4.70
   1  -6  -8   -4.10    5.20
  -1  -6   8    3.90    5.10
   1  -6  -8    3.50    5.50
  -1   6   8   -1.20    4.00
  -1   6   8    3.20    6.00
   1   6  -8    3.60    3.80
  -1   6   8   -0.60    4.00
   0  -6  -8   13.80    6.80
   0  -6   8   25.80    6.50
   0  -6  -8   17.80    6.40
   0  -6   8   13.60    5.70
   0   6   8   23.90    6.10
   0   6  -8   25.20    6.00
   0   6   8   21.90    5.80
  -1  -6  -8   36.40    8.70
   1  -6   8   28.80    6.30
  -1  -6  -8   36.60    8.10
   1  -6   8   40.30    7.80
   1   6   8   36.10    7.30
  -1   6  -8   22.40    6.20
  -1   6  -8   33.50    8.00
   1   6   8   41.00    8.00
  -2  -6  -8   12.40    6.80
   2  -6   8   16.20    6.60
  -2  -6  -8   16.00    7.20
   2  -6   8   15.20    6.00
   2  -6   8    7.20    5.10
  -2   6  -8   13.60    5.70
  -2   6  -8   31.60    7.70
   2   6   8   23.70    6.50
  -3  -6  -8  114.09   14.50
   3  -6   8  125.59   14.10
   3  -6   8   86.19   11.40
   3  -6   8   81.99   11.00
  -3   6  -8  109.39   13.50
  -3   6  -8  133.09   12.00
   3   6   8  134.69   13.40
   9   0  -9   17.90    7.80
  -9   0   9    2.70    5.30
   9   0  -9    7.40    3.90
  -8   0   9    4.20    4.30
   8   0  -9    1.40    2.60
   8   0  -9    5.80    2.80
   8   0  -9    1.80    5.10
  -7   0   9    4.60    4.10
   7   0  -9   -0.40    2.10
   7   0  -9   11.70    5.60
   7   0  -9    7.60    2.90
   6   0  -9    9.30    2.60
  -6   0   9   19.80    4.90
   6   0  -9    6.40    4.00
  -6   0   9   12.90    3.70
   6   0  -9    9.30    2.60
   5   0  -9  101.59    9.50
   5   0  -9  104.69    7.60
   5   0  -9  105.19    6.80
  -5   0   9  110.39    7.40
  -5   0   9  108.19    8.70
   5   0  -9  108.49    6.90
  -4   0   9   18.90    2.90
  -4   0   9   17.40    3.80
   4   0  -9   23.50    3.10
   4   0  -9   16.20    4.40
   4   0  -9   23.00    4.00
   4   0  -9   19.30    2.80
  -3   0   9   82.89    6.00
   3   0  -9   76.39    6.00
   3   0  -9   78.79    4.90
   3   0  -9   80.09    5.00
   2   0  -9 2103.29   81.19
   2   0  -9 2011.50   81.69
   2   0  -9 2030.00   81.09
   2   0  -9 2123.99   82.39
  -2   0   9 2043.70   82.49
  -1   0   9  213.08   10.60
   1   0  -9  202.48    9.10
   1   0  -9  205.08   10.20
   1   0  -9  205.18    9.10
   1   0  -9  184.88   10.30
  -1   0   9  184.58    9.80
   0   0  -9  486.55   19.60
   0   0   9  472.85   21.70
   0   0  -9  481.95   19.50
   0   0   9  464.75   19.80
   0   0   9  482.45   19.80
   0   0  -9  467.35   20.80
   0   0  -9  462.85   20.90
  -1   0  -9  533.05   22.80
   1   0   9  510.85   22.20
   1   0   9  536.65   21.90
   1   0   9  529.75   21.90
  -1   0  -9  544.55   23.20
  -1   0  -9  561.54   23.50
   1   0   9  540.25   24.70
  -2   0  -9  101.49    7.10
   2   0   9  104.09    5.30
   2   0   9  106.99    6.30
  -2   0  -9   97.49    6.60
   2   0   9  104.39    7.90
   2   0   9  100.89    5.30
  -2   0  -9  104.59    6.60
  -3   0  -9   34.50    4.70
  -3   0  -9   32.60    3.90
   3   0   9   33.20    4.50
  -3   0  -9   26.40    4.10
   3   0   9   39.60    6.30
  -4   0  -9   95.19    8.00
  -4   0  -9  112.39    8.20
  -4   0  -9  102.69    7.00
   4   0   9  113.99    9.70
  -4   0  -9  102.99    8.20
   4   0   9  105.49    8.00
  -5   0  -9    9.10    3.50
   5   0   9    0.60    3.00
   5   0   9    4.00    3.30
  -5   0  -9    0.20    2.90
  -5   0  -9    0.80    3.00
   6   0   9   22.50    5.90
  -6   0  -9   27.30    6.00
  -6   0  -9   25.10    5.80
  -6   0  -9   19.10    5.10
   6   0   9   26.90    6.30
  -7   0  -9   10.10    5.60
   7   0   9    9.60    5.30
   7   0   9   19.60    6.40
  -7   0  -9   15.60    6.10
  -7   0  -9   16.90    6.10
  -9  -1   9   20.70    6.90
   9  -1  -9   19.70    8.30
   9   1  -9   29.10    5.20
  -9   1   9   33.40    8.20
   9   1  -9   18.90    7.80
  -8  -1   9   62.79   10.10
   8  -1  -9   58.19   10.40
   8  -1  -9   40.10    5.50
   8  -1  -9   46.80    6.00
   8   1  -9   38.10    8.90
  -8   1   9   46.30    8.40
   8   1  -9   50.99    6.70
   8   1  -9   63.89    7.50
  -8   1   9   59.09    9.10
  -7  -1   9   68.39   10.30
   7  -1  -9   76.09   10.80
   7  -1  -9   78.09    6.80
  -7  -1   9   71.99    9.00
   7  -1  -9   87.79    6.90
  -7   1   9   71.89    9.60
   7   1  -9   88.69    7.30
   7   1  -9   81.59   11.50
   7   1  -9   88.99    7.20
  -7   1   9   86.09    9.90
   6  -1  -9  307.27   15.50
   6  -1  -9  320.97   15.60
  -6  -1   9  302.67   18.50
   6  -1  -9  306.17   19.40
   6  -1  -9  322.77   17.30
  -6  -1   9  310.37   17.10
   6   1  -9  339.97   16.30
  -6   1   9  328.07   17.80
  -6   1   9  309.27   18.10
   6   1  -9  306.87   19.60
   6   1  -9  312.77   16.00
   5  -1  -9   72.99    5.70
   5  -1  -9   91.79    8.70
   5  -1  -9   78.19    7.20
   5  -1  -9   82.39    5.80
  -5  -1   9   87.09    7.00
  -5  -1   9   89.49    7.90
   5   1  -9   72.79    5.90
  -5   1   9   76.39    7.20
  -5   1   9   78.69    7.30
   5   1  -9   87.89    6.20
   5   1  -9   81.49    9.60
   4  -1  -9   39.10    5.10
  -4  -1   9   32.90    4.50
   4  -1  -9   34.20    3.70
   4  -1  -9   34.10    5.90
   4  -1  -9   21.40    3.80
   4  -1  -9   28.10    3.40
  -4  -1   9   27.30    4.70
   4   1  -9   32.90    4.30
   4   1  -9   28.20    3.60
   4   1  -9   32.20    5.80
   4   1  -9   29.50    3.70
  -4   1   9   32.40    4.60
  -4   1   9   29.00    4.50
   3  -1  -9  614.34   27.10
   3  -1  -9  606.14   25.70
   3  -1  -9  598.44   27.00
  -3  -1   9  606.04   26.40
  -3  -1   9  603.34   27.30
   3  -1  -9  599.04   25.60
   3   1  -9  618.44   26.00
   3   1  -9  626.94   26.50
  -3   1   9  624.44   26.80
   3   1  -9  605.14   25.90
  -3   1   9  626.64   27.00
   2  -1  -9    1.20    1.90
  -2  -1   9    2.30    1.40
   2  -1  -9    1.40    1.10
  -2  -1   9    2.20    1.50
   2  -1  -9    3.40    1.30
   2  -1  -9    2.90    2.10
  -2   1   9    0.90    1.40
   2   1  -9    1.30    1.80
  -2   1   9    1.80    1.60
   2   1  -9    1.80    1.20
   2   1  -9    0.20    1.00
  -2   1   9    2.00    1.50
   1  -1  -9 1350.86   54.59
   1  -1  -9 1370.76   53.29
  -1  -1   9 1306.87   53.49
   1  -1  -9 1319.77   54.29
  -1  -1   9 1410.86   54.69
   1  -1  -9 1343.27   53.29
   1   1  -9 1322.17   52.79
  -1   1   9 1294.57   54.19
   1   1  -9 1388.86   54.09
   1   1  -9 1277.67   52.79
   1   1  -9 1322.17   53.19
  -1   1   9 1318.47   53.39
  -1   1   9 1316.27   53.49
   0  -1  -9   -1.90    1.50
   0  -1   9   -0.10    1.20
   0  -1   9   -0.40    1.30
   0  -1  -9    1.00    0.90
   0  -1  -9    0.50    1.80
   0   1  -9    2.00    1.50
   0   1  -9    2.00    1.00
   0   1  -9    1.80    1.50
   0   1   9    1.90    1.80
   0   1   9    1.40    1.20
   0   1   9    1.40    1.20
   0   1  -9    1.90    0.90
   1  -1   9  404.36   17.50
   1  -1   9  469.25   19.00
   1  -1   9  443.16   20.70
   1  -1   9  423.96   17.50
  -1  -1  -9  437.36   18.70
   1  -1   9  421.76   18.50
  -1  -1  -9  424.56   19.30
  -1  -1  -9  417.36   19.30
  -1  -1  -9  458.15   20.00
  -1   1  -9  383.26   18.50
   1   1   9  451.15   18.80
  -1   1  -9  443.66   19.20
  -1   1  -9  429.66   17.30
  -1   1  -9  434.06   19.20
   1   1   9  457.85   18.80
   1   1   9  420.96   20.50
  -1   1  -9  437.96   17.30
   1   1   9  422.06   19.00
  -2  -1  -9  204.28   11.40
  -2  -1  -9  198.08   10.40
   2  -1   9  208.28   10.40
   2  -1   9  209.68   12.30
  -2  -1  -9  201.68   11.00
   2  -1   9  199.38   10.50
   2   1   9  206.48   12.20
   2   1   9  195.28   11.00
  -2   1  -9  205.68   10.90
   2   1   9  215.78   10.20
  -2   1  -9  184.58   10.50
  -2   1  -9  220.88   10.70
   2   1   9  210.58   10.20
   3  -1   9  250.97   12.40
  -3  -1  -9  249.58   13.10
  -3  -1  -9  237.88   13.00
   3  -1   9  237.48   12.70
  -3  -1  -9  239.88   13.00
   3  -1   9  261.27   14.70
   3   1   9  236.58   11.80
  -3   1  -9  229.48   12.60
   3   1   9  242.18   13.40
  -3   1  -9  236.28   12.90
   3   1   9  241.68   14.60
   3   1   9  252.47   11.90
  -3   1  -9  241.08   12.30
   4  -1   9  190.38   11.20
   4  -1   9  184.28   11.60
   4  -1   9  192.48   13.20
  -4  -1  -9  190.08   11.70
  -4  -1  -9  196.28   11.60
  -4  -1  -9  186.08   11.60
   4   1   9  187.68   12.30
  -4   1  -9  180.98   11.40
  -4   1  -9  193.48   11.50
  -4   1  -9  184.98   10.50
   4   1   9  209.88   13.70
   5  -1   9  133.09    9.70
  -5  -1  -9  134.39   10.30
   5  -1   9  149.99   12.00
  -5  -1  -9  130.79   10.00
  -5  -1  -9  129.29   10.30
   5   1   9  142.99   11.90
  -5   1  -9  135.69   10.20
  -5   1  -9  134.49    9.80
   5   1   9  137.59   11.50
  -6  -1  -9    6.80    4.70
   6  -1   9   11.60    5.50
   6  -1   9   10.60    4.60
  -6  -1  -9   18.10    5.20
  -6  -1  -9    9.60    4.40
  -6   1  -9    9.60    4.90
   6   1   9    8.30    5.30
  -6   1  -9    4.90    4.10
   6   1   9    6.40    4.40
  -6   1  -9    8.80    4.80
  -7  -1  -9    9.00    5.00
   7  -1   9   14.00    6.20
   7  -1   9   19.90    6.00
  -7  -1  -9   22.70    6.30
   7   1   9   14.80    6.00
   7   1   9   21.20    7.40
  -7   1  -9   18.30    6.20
  -7   1  -9   15.20    6.00
  -7   1  -9   12.30    5.40
  -8  -2   9   58.39    9.40
  -8  -2   9   83.89   11.40
   8  -2  -9   52.59    6.80
   8   2  -9   68.29    8.40
  -8   2   9   72.09    8.80
   8   2  -9   56.29    7.40
   8   2  -9   73.79   11.60
   7  -2  -9  232.68   13.70
  -7  -2   9  234.78   16.80
   7  -2  -9  244.28   13.80
   7  -2  -9  247.48   17.80
  -7  -2   9  251.97   16.40
   7  -2  -9  249.38   16.20
  -7   2   9  239.28   15.20
   7   2  -9  245.78   18.20
   7   2  -9  262.87   14.50
  -7   2   9  251.27   15.30
   7   2  -9  263.87   14.40
  -7   2   9  259.27   16.10
   6  -2  -9   33.10    4.70
   6  -2  -9   41.30    6.90
   6  -2  -9   38.10    7.80
   6  -2  -9   32.00    4.50
  -6  -2   9   49.99    8.20
  -6  -2   9   30.30    6.10
   6  -2  -9   34.90    6.10
  -6   2   9   39.70    6.40
   6   2  -9   40.40    5.50
  -6   2   9   38.60    6.10
   6   2  -9   37.40    5.40
   6   2  -9   41.10    7.90
  -6   2   9   35.70    5.50
   5  -2  -9   10.30    4.40
  -5  -2   9    6.50    3.00
   5  -2  -9    9.00    3.90
   5  -2  -9    4.70    2.30
   5  -2  -9    8.40    3.60
  -5  -2   9    5.40    2.80
   5  -2  -9    4.60    2.20
  -5   2   9    1.40    2.70
   5   2  -9    4.40    3.00
   5   2  -9    6.10    2.40
  -5   2   9   11.20    3.30
  -5   2   9    8.60    2.80
   5   2  -9    4.50    2.50
  -4  -2   9  395.26   20.30
   4  -2  -9  407.26   20.40
   4  -2  -9  412.96   18.70
   4  -2  -9  404.76   20.30
  -4  -2   9  411.66   20.10
   4  -2  -9  402.86   18.60
   4   2  -9  397.16   22.00
  -4   2   9  396.36   19.20
   4   2  -9  428.46   19.30
  -4   2   9  398.36   19.30
   4   2  -9  396.46   19.00
  -4   2   9  414.06   19.20
   3  -2  -9  236.58   13.70
   3  -2  -9  255.07   12.30
  -3  -2   9  245.28   13.30
   3  -2  -9  236.58   12.20
   3  -2  -9  246.58   13.60
  -3  -2   9  252.57   13.30
   3   2  -9  239.38   12.30
  -3   2   9  246.48   12.50
  -3   2   9  250.07   12.40
  -3   2   9  246.18   12.50
   3   2  -9  251.67   12.50
   2  -2  -9   87.79    5.80
   2  -2  -9   84.89    6.90
  -2  -2   9   83.19    6.00
   2  -2  -9   86.09    6.70
   2  -2  -9   61.19    5.70
  -2  -2   9   88.49    6.50
   2   2  -9   86.49    5.60
   2   2  -9   83.49    5.50
  -2   2   9   88.89    5.70
  -2   2   9   81.59    5.70
  -2   2   9   80.09    5.80
   2   2  -9   86.39    6.00
  -1  -2   9  215.88   11.10
   1  -2  -9  206.28   11.30
   1  -2  -9  197.18   11.70
  -1  -2   9  211.58   11.20
   1  -2  -9  192.28   10.90
   1   2  -9  197.48    9.80
  -1   2   9  188.68   10.20
  -1   2   9  201.38   10.30
   1   2  -9  206.18   10.40
  -1   2   9  190.68   10.50
   1   2  -9  202.28    9.80
   0  -2   9  787.72   34.10
   0  -2   9  850.91   34.60
   0  -2  -9  823.02   34.10
   0  -2  -9  817.52   34.30
   0  -2  -9  818.52   34.80
   0   2   9  777.02   34.10
   0   2   9  776.82   33.40
   0   2  -9  802.32   32.30
   0   2  -9  740.53   32.20
   0   2  -9  805.22   33.50
   0   2   9  802.12   33.50
   0   2  -9  770.52   33.00
   1  -2   9   76.39    5.10
  -1  -2  -9   65.89    5.20
  -1  -2  -9   75.29    5.70
   1  -2   9   77.99    6.00
   1  -2   9   72.39    6.30
  -1  -2  -9   79.09    6.70
  -1  -2  -9   72.69    6.20
   1   2   9   67.19    6.00
  -1   2  -9   76.89    5.70
   1   2   9   71.69    5.50
  -1   2  -9   62.89    3.60
  -1   2  -9   68.69    5.40
   1   2   9   71.39    5.40
  -2  -2  -9  226.18   12.50
   2  -2   9  209.58   11.70
  -2  -2  -9  207.38   11.60
   2  -2   9  216.08   11.20
   2  -2   9  218.48   12.80
  -2  -2  -9  224.88   12.60
   2   2   9  227.48   13.10
   2   2   9  228.18   11.70
  -2   2  -9  200.68   12.10
   2   2   9  231.28   11.70
  -2   2  -9  211.88   11.70
  -2   2  -9  211.38   12.00
   3  -2   9  947.31   39.80
   3  -2   9  934.71   39.90
  -3  -2  -9  920.21   40.50
   3  -2   9  957.10   41.80
  -3  -2  -9  951.00   40.90
  -3  -2  -9  926.41   40.60
   3   2   9  936.51   42.20
  -3   2  -9  926.01   40.60
  -3   2  -9  942.71   40.50
  -3   2  -9  935.81   40.00
  -4  -2  -9  212.18   13.60
  -4  -2  -9  233.98   13.80
   4  -2   9  202.38   12.50
   4  -2   9  244.18   13.40
  -4  -2  -9  229.18   13.30
   4  -2   9  236.08   14.90
  -4   2  -9  211.48   13.60
   4   2   9  208.68   13.50
   4   2   9  230.48   15.40
   4   2   9  229.88   15.00
  -4   2  -9  231.28   13.70
  -4   2  -9  214.98   12.60
   5  -2   9   21.60    5.10
   5  -2   9   20.60    5.10
   5  -2   9   31.60    6.70
  -5  -2  -9   33.90    6.20
  -5  -2  -9   25.90    5.20
  -5  -2  -9   28.70    5.90
  -5   2  -9   28.40    5.60
   5   2   9   18.60    5.90
  -5   2  -9   27.80    5.00
  -5   2  -9   25.70    5.60
  -6  -2  -9   91.59   10.60
   6  -2   9   61.79    8.70
   6  -2   9   81.99   11.20
  -6  -2  -9   72.79    9.80
   6  -2   9   56.99    7.50
  -6   2  -9   64.89    8.80
   6   2   9   77.59   11.00
  -6   2  -9   54.69    7.70
  -7  -2  -9   18.30    6.60
   7  -2   9   13.70    5.50
   7  -2   9   14.30    6.50
  -7  -2  -9    5.90    5.50
  -7   2  -9   10.00    5.90
   7   2   9   10.90    6.60
  -7   2  -9   15.50    6.90
  -7   2  -9   12.10    5.20
  -8  -3   9   34.40    8.40
  -8  -3   9   32.60    7.30
   8   3  -9   33.20    9.00
   8   3  -9   49.70    7.30
   7  -3  -9   27.60    5.10
  -7  -3   9   21.10    5.80
   7  -3  -9   13.70    5.80
   7  -3  -9   26.50    5.40
  -7  -3   9   27.80    6.90
   7  -3  -9   31.90    7.60
   7   3  -9   28.60    8.00
   7   3  -9   37.90    6.30
   7   3  -9   21.10    4.80
  -7   3   9   22.10    5.20
  -7   3   9   19.70    5.20
   6  -3  -9   33.10    5.40
   6  -3  -9   46.30    7.80
   6  -3  -9   53.89    8.50
  -6  -3   9   41.90    7.30
  -6  -3   9   55.29    8.60
   6  -3  -9   39.10    5.60
   6   3  -9   56.09    6.90
  -6   3   9   48.00    6.30
   6   3  -9   57.39    9.60
   6   3  -9   64.79    7.30
  -6   3   9   44.60    6.40
   5  -3  -9   20.00    4.10
  -5  -3   9   30.70    5.60
   5  -3  -9   28.20    4.50
   5  -3  -9   27.80    5.90
  -5  -3   9   32.30    6.50
   5  -3  -9   33.60    6.80
  -5   3   9   34.60    5.20
  -5   3   9   23.40    4.80
   5   3  -9   37.30    5.50
   5   3  -9   45.80    5.80
   5   3  -9   31.20    6.70
   4  -3  -9  128.69   10.40
  -4  -3   9  125.79    9.00
   4  -3  -9  118.19    8.40
  -4  -3   9  130.79    9.90
   4  -3  -9  120.19   10.20
   4  -3  -9  126.79    8.50
   4   3  -9  121.19   10.70
  -4   3   9  123.79    8.60
   4   3  -9  131.19    8.70
   4   3  -9  116.99    8.50
  -4   3   9  136.69    8.80
   3  -3  -9  404.26   21.00
   3  -3  -9  403.26   20.80
  -3  -3   9  398.06   19.50
  -3  -3   9  413.16   20.80
   3  -3  -9  381.06   19.30
   3   3  -9  414.46   19.20
  -3   3   9  397.46   19.10
   3   3  -9  409.16   19.30
  -3   3   9  392.66   19.20
   3   3  -9  410.76   18.60
   2  -3  -9   37.10    5.70
   2  -3  -9   43.70    6.20
  -2  -3   9   47.20    4.50
  -2  -3   9   51.79    6.50
   2  -3  -9   38.10    5.30
  -2   3   9   42.40    5.20
   2   3  -9   43.10    4.90
   2   3  -9   47.60    5.00
  -2   3   9   39.90    4.80
   2   3  -9   39.30    4.60
   1  -3  -9  599.34   27.80
  -1  -3   9  632.14   27.70
   1  -3  -9  603.34   27.10
   1  -3  -9  597.54   27.10
  -1  -3   9  487.35   25.60
   1   3  -9  639.24   25.60
   1   3  -9  585.94   25.70
  -1   3   9  520.75   25.30
  -1   3   9  609.64   26.30
  -1   3   9  599.34   26.20
   1   3  -9  604.84   25.50
   0  -3   9   41.10    5.70
   0  -3  -9   31.40    4.20
   1  -3   9  249.78   13.80
  -1  -3  -9  249.68   14.40
  -1  -3  -9  243.38   13.10
  -1  -3  -9  240.28   13.10
  -1  -3  -9  250.97   14.40
   1  -3   9  258.77   14.20
   1  -3   9  251.07   12.80
  -1   3  -9  246.18   13.60
   1   3   9  230.68   13.40
   1   3   9  258.57   13.60
  -1   3  -9  249.78   13.20
   1   3   9  248.18   13.50
   2  -3   9  182.48   11.50
  -2  -3  -9  184.08   12.30
  -2  -3  -9  183.68   12.00
   2  -3   9  202.78   11.00
   2  -3   9  193.28   11.80
  -2   3  -9  174.38   11.60
   2   3   9  174.38   11.70
   2   3   9  191.38   11.40
  -2   3  -9  183.78   11.20
   2   3   9  174.18   11.00
  -3  -3  -9   67.19    8.40
   3  -3   9   34.90    6.20
   3  -3   9   66.59    6.50
   3  -3   9   56.49    6.90
  -3  -3  -9   73.39    8.20
  -3  -3  -9   62.09    7.60
  -3   3  -9   49.90    7.10
   3   3   9   65.69    8.40
   3   3   9   59.69    6.80
  -3   3  -9   44.70    5.90
   3   3   9   78.29    6.80
  -4  -3  -9  232.28   15.00
   4  -3   9  232.28   14.00
   4  -3   9  213.98   13.70
  -4  -3  -9  236.88   14.60
  -4  -3  -9  236.08   15.30
  -4   3  -9  247.88   14.40
  -4   3  -9  248.68   15.30
   4   3   9  240.58   13.90
   4   3   9  230.28   13.80
  -4   3  -9  233.88   15.80
   4   3   9  223.08   15.50
   5  -3   9   46.60    6.80
  -5  -3  -9   49.30    8.10
   5  -3   9   22.10    5.10
  -5  -3  -9   50.39    7.50
  -5  -3  -9   45.40    8.00
  -5   3  -9   34.40    6.50
   5   3   9   51.89    8.70
  -5   3  -9   47.20    6.80
  -5   3  -9   29.70    7.10
   6  -3   9   24.30    6.10
  -6  -3  -9   20.70    6.30
  -6  -3  -9   27.70    6.80
   6  -3   9   22.60    6.30
  -6   3  -9   35.00    7.70
  -6   3  -9   26.00    6.00
  -6   3  -9   23.80    6.40
   6   3   9   28.50    7.90
   7  -3   9   23.60    7.40
  -7  -3  -9   38.00    9.30
   7  -3   9   24.70    5.90
  -7  -3  -9   44.90    8.90
   7   3   9   49.30   10.60
  -7   3  -9   17.80    6.30
  -7   3  -9   30.80    7.80
  -7  -4   9    3.00    4.00
   7  -4  -9   -7.10    5.10
  -7  -4   9    3.10    4.40
   7  -4  -9    3.00    5.60
  -7   4   9    9.10    6.40
   7   4  -9   -0.90    3.10
   7   4  -9    8.10    5.90
   6  -4  -9   27.40    7.80
   6  -4  -9   22.10    6.70
  -6  -4   9   26.60    7.10
  -6  -4   9   18.90    5.20
  -6   4   9   29.90    5.70
   6   4  -9   35.00    5.90
   6   4  -9   32.90    6.00
   6   4  -9   40.10    8.50
  -6   4   9   29.10    5.90
  -5  -4   9   62.49    7.90
   5  -4  -9   79.19    8.80
  -5  -4   9   58.19    9.20
   5  -4  -9   65.39    9.90
   5  -4  -9   84.19   10.60
   5   4  -9   89.49    9.10
  -5   4   9   75.79    8.40
   5   4  -9   72.79    8.40
  -5   4   9   70.19    8.00
   5   4  -9   65.99   10.20
   4  -4  -9   33.40    6.80
  -4  -4   9   37.60    7.00
   4  -4  -9   38.40    6.20
   4  -4  -9   43.30    7.50
  -4  -4   9   37.20    5.70
  -4   4   9   47.40    6.30
   4   4  -9   48.10    6.40
  -4   4   9   43.60    6.20
   4   4  -9   47.10    6.30
   3  -4  -9   -2.70    3.00
  -3  -4   9    1.10    2.10
   3  -4  -9   -1.20    3.20
   3  -4  -9   -0.40    3.40
  -3  -4   9   -0.90    2.70
  -3   4   9    1.30    3.00
   3   4  -9   -1.50    2.10
   3   4  -9    1.00    2.40
  -3   4   9    0.40    2.70
   2  -4  -9 1383.96   57.29
   2  -4  -9 1296.77   56.19
   2  -4  -9 1316.27   57.49
  -2  -4   9 1319.77   54.59
  -2  -4   9 1293.07   56.99
  -2   4   9 1307.07   55.39
   2   4  -9 1257.77   53.99
   2   4  -9 1366.96   54.89
   2   4  -9 1389.46   54.99
  -2   4   9 1224.98   55.19
   1  -4  -9  173.78   12.30
  -1  -4   9  193.58   12.90
  -1  -4   9  176.28   10.90
   1  -4  -9  179.18   13.00
   1  -4  -9  176.88   12.50
   1   4  -9  186.38   10.80
  -1   4   9  183.48   11.60
  -1   4   9  201.68   11.70
   1   4  -9  178.58   10.40
   1   4  -9  189.68   10.70
   0  -4  -9   87.29    8.30
   0  -4  -9   98.19    9.30
   0  -4  -9  100.19    9.20
   0  -4   9   96.19    8.80
   0  -4   9   91.59    7.50
   0   4  -9   97.99    7.60
   0   4   9   90.89    7.90
   0   4   9   93.19    8.00
   0   4  -9   89.49    7.70
  -1  -4  -9   75.29    9.10
   1  -4   9   69.49    6.80
  -1  -4  -9   61.09    8.10
   1  -4   9   53.39    7.20
  -1  -4  -9   63.39    7.40
  -1  -4  -9   48.20    9.90
  -1   4  -9   52.69    6.50
   1   4   9   57.19    7.10
   1   4   9   70.99    8.10
  -1   4  -9   46.90    6.80
   2  -4   9   95.99    8.60
  -2  -4  -9   96.39   10.70
  -2  -4  -9   96.29    9.50
  -2  -4  -9   87.19    8.40
   2  -4   9   84.89    8.60
   2   4   9  102.99    8.80
  -2   4  -9  105.29    9.50
  -2   4  -9   99.69    8.40
   2   4   9   98.39    8.80
   3  -4   9   51.19    7.20
  -3  -4  -9   58.49    8.40
   3  -4   9   58.29    7.70
  -3  -4  -9   59.09    8.10
  -3  -4  -9   46.50    8.20
   3   4   9   57.99    7.80
  -3   4  -9   55.39    7.20
  -3   4  -9   52.19    7.80
   3   4   9   60.89    7.90
  -4  -4  -9    2.20    4.50
   4  -4   9    1.80    3.60
  -4  -4  -9    0.40    3.80
   4  -4   9    3.30    3.30
  -4  -4  -9    1.40    3.70
  -4   4  -9   -0.80    3.50
   4   4   9    1.50    3.50
   4   4   9    6.70    4.10
   4   4   9    1.00    3.90
  -4   4  -9    2.50    4.50
   5  -4   9   54.89    8.20
   5  -4   9   58.59    8.40
  -5  -4  -9   65.29   10.20
  -5  -4  -9   56.19    9.90
  -5   4  -9   60.09    8.60
   5   4   9   58.69    8.40
  -5   4  -9   54.19    8.90
   5   4   9   75.09   11.30
  -5   4  -9   60.39   10.30
   5   4   9   77.09    9.40
   6  -4   9   -1.50    4.20
  -6  -4  -9   -0.30    5.60
   6  -4   9    1.40    5.40
  -6  -4  -9   -0.10    5.60
  -6   4  -9   -3.20    6.10
  -6   4  -9   -2.00    4.90
   6   4   9    0.90    6.30
  -6   4  -9    3.00    4.50
   6  -5  -9   29.90    8.10
   6  -5  -9   39.40    9.70
   6  -5  -9   24.60    8.40
  -6  -5   9   28.90    7.80
  -6   5   9   39.30    7.20
   6   5  -9   35.40    6.70
  -6   5   9   34.00    9.40
  -5  -5   9   57.49   10.30
   5  -5  -9   41.70    7.40
   5  -5  -9   50.79    9.80
   5  -5  -9   45.60    9.80
  -5   5   9   40.80    7.30
   5   5  -9   32.20    6.40
  -5   5   9   51.59    7.40
  -5   5   9   43.30    9.50
   5   5  -9   52.09    7.40
  -4  -5   9    1.30    4.00
   4  -5  -9    1.00    4.70
   4  -5  -9    0.20    4.70
   4  -5  -9   -2.20    4.40
   4   5  -9    0.20    3.50
   4   5  -9    3.80    3.40
  -4   5   9   -8.30    3.50
  -4   5   9   -0.10    3.60
  -3  -5   9   45.00    7.90
   3  -5  -9   56.79    9.30
   3  -5  -9   55.99    9.30
   3  -5  -9   33.10    7.50
  -3   5   9   67.59    8.20
   3   5  -9   63.59    7.80
   3   5  -9   60.79    7.70
  -3   5   9   57.59    7.50
  -2  -5   9   73.99    9.90
   2  -5  -9   92.99   10.70
   2  -5  -9   91.59   10.60
   2  -5  -9   86.69   11.10
  -2   5   9   92.99    9.70
   2   5  -9   89.59    8.00
   2   5  -9   91.49    8.20
  -2   5   9   93.89    9.70
   2   5  -9   74.79    7.20
   1  -5  -9   71.19   10.10
   1  -5  -9   92.29   10.30
   1  -5  -9   83.69   10.70
  -1  -5   9   68.39    9.30
   1   5  -9   88.89    7.90
   1   5  -9   92.29    7.70
  -1   5   9   83.19    9.10
  -1   5   9   93.89    9.80
   1   5  -9   84.49    7.60
   0  -5   9   29.40    6.80
   0  -5  -9   37.40    7.40
   0  -5  -9   38.00    7.80
   0  -5   9   26.30    5.40
   0  -5  -9   35.50    6.50
   0   5  -9   36.10    5.80
   0   5   9   42.10    6.90
   0   5   9   26.60    5.50
  -1  -5  -9   81.49   11.10
   1  -5   9   83.69    9.10
  -1  -5  -9   76.29   10.00
   1  -5   9   62.99    8.90
   1  -5   9   77.89    8.50
   1   5   9   86.19    9.70
  -1   5  -9   58.79    7.90
   1   5   9   80.79    9.40
  -1   5  -9   63.99    8.40
  -2  -5  -9  204.28   14.30
  -2  -5  -9  175.48   15.00
   2  -5   9  164.28   13.20
   2  -5   9  172.98   12.70
   2  -5   9  181.48   14.40
   2   5   9  195.08   13.50
  -2   5  -9  172.88   12.80
  -2   5  -9  162.78   14.00
   2   5   9  176.88   13.30
   3  -5   9   19.80    5.70
  -3  -5  -9   33.70    7.80
   3  -5   9   25.20    6.00
  -3  -5  -9   18.70    7.10
   3  -5   9   35.80    7.70
  -3  -5  -9   21.90    6.60
  -3   5  -9   19.80    6.00
   3   5   9   32.00    6.80
  -3   5  -9   31.30    7.50
   3   5   9   17.50    5.40
   4  -5   9   39.00    7.30
   4  -5   9   43.00    7.80
  -4  -5  -9   54.99   10.50
  -4  -5  -9   37.30    8.10
   4   5   9   56.79    8.40
   4   5   9   67.89    9.10
  -4   5  -9   46.20    8.80
  -4   5  -9   50.29    7.90
   5  -5   9   -0.20    5.40
  -5  -5  -9    3.10    6.50
  -5  -5  -9    2.30    6.10
   5  -5   9   -5.10    4.10
   5   5   9    0.10    5.20
  -5   5  -9    2.20    5.00
  -5   5  -9   21.10    9.20
  -5   5  -9   -3.90    5.00
   4  -6  -9   19.80    7.50
   4  -6  -9   20.20    7.10
  -4  -6   9   22.30    6.80
   4  -6  -9   19.60    8.90
   4   6  -9   25.20    6.40
  -4   6   9   18.70    8.10
  -4   6   9   18.60    6.40
   3  -6  -9   33.80    8.60
   3  -6  -9   33.30    8.40
  -3  -6   9   25.60    6.90
   3  -6  -9   21.10    7.20
  -3   6   9   24.80    8.10
  -3   6   9   29.80    7.00
   3   6  -9   25.20    5.90
   3   6  -9   26.60    5.90
  -3   6   9   33.70    7.30
  -2  -6   9    8.10    5.20
   2  -6  -9    0.30    5.40
   2  -6  -9    1.90    6.30
   2  -6  -9    1.40    5.60
  -2   6   9    5.20    4.70
   2   6  -9    2.80    4.00
   2   6  -9   16.40    4.90
  -2   6   9    6.00    6.90
  -2   6   9   -1.30    4.40
   1  -6  -9   17.80    7.20
   1  -6  -9   30.10    7.90
   1  -6  -9   20.40    7.10
  -1  -6   9   14.20    5.80
  -1   6   9   11.60    5.40
  -1   6   9   14.90    5.40
   1   6  -9   14.00    4.80
  -1   6   9   12.70    6.50
   0  -6  -9   68.09   10.20
   0  -6   9   57.59    9.30
   0  -6  -9   59.39   10.60
   0  -6   9   61.79    8.90
   0   6   9   67.49    9.50
   0   6  -9   51.29    7.80
   0   6   9   63.99    9.00
  -1  -6  -9   27.30    7.80
   1  -6   9   23.40    6.70
   1  -6   9   20.00    5.80
  -1  -6  -9   17.50    7.10
   1   6   9   44.60   13.20
   1   6   9   29.30    6.70
  -1   6  -9   20.10    5.70
   2  -6   9    9.30    5.00
  -2  -6  -9   12.80    6.10
   2  -6   9   17.50    6.80
   2  -6   9   20.90    6.70
  -2  -6  -9   18.80    7.90
  -2   6  -9   11.00    5.40
  -2   6  -9   14.70    6.50
   2   6   9   14.90    6.20
   3  -6   9  142.19   15.20
   3  -6   9  110.09   12.20
  -3  -6  -9  123.69   15.50
  -3   6  -9  103.09   12.40
  -3   6  -9  112.79   14.10
   3   6   9  153.98   13.40
   9   0 -10    8.70    6.10
   9   0 -10    7.80    3.80
  -9   0  10   11.60    6.00
  -8   0  10   -0.60    4.00
   8   0 -10   -1.50    2.30
   8   0 -10    7.10    3.40
   8   0 -10    0.40    4.60
   7   0 -10   43.00    5.30
   7   0 -10   34.40    7.70
  -7   0  10   51.39    8.30
   7   0 -10   36.90    5.10
   6   0 -10    8.00    2.70
   6   0 -10    5.10    3.70
   6   0 -10    9.50    2.60
  -6   0  10    6.00    3.30
   5   0 -10    0.10    1.60
   5   0 -10    0.20    1.40
  -5   0  10    0.60    2.10
   5   0 -10    1.70    2.10
   5   0 -10    4.50    3.50
   4   0 -10   76.49    5.30
   4   0 -10   85.39    6.50
  -4   0  10   72.69    6.20
  -4   0  10   75.79    6.60
   4   0 -10   76.29    5.30
   3   0 -10  360.16   16.10
   3   0 -10  360.46   17.40
   3   0 -10  363.66   16.10
  -3   0  10  357.96   17.60
   2   0 -10  504.65   20.40
   2   0 -10  461.35   21.60
   2   0 -10  467.75   21.10
  -2   0  10  459.25   21.60
   2   0 -10  491.35   20.30
   1   0 -10  458.25   18.70
  -1   0  10  444.66   20.50
  -1   0  10  441.96   19.60
   1   0 -10  437.86   20.00
   1   0 -10  452.15   20.40
   1   0 -10  443.46   18.70
   0   0 -10  471.45   21.40
   0   0  10  474.15   20.30
   0   0  10  485.25   20.30
   0   0 -10  491.05   20.00
   0   0 -10  482.55   21.60
   0   0 -10  494.35   20.10
   0   0  10  478.35   22.40
   1   0  10  210.78   10.00
  -1   0 -10  225.08   11.30
  -1   0 -10  214.08   11.30
   1   0  10  226.78    9.70
  -1   0 -10  201.58   10.60
   1   0  10  204.58   12.20
   1   0  10  206.78    9.60
   2   0  10    1.70    1.10
  -2   0 -10    1.00    2.20
  -2   0 -10    2.70    2.40
   2   0  10    1.90    1.50
   2   0  10   -1.00    1.80
  -2   0 -10    3.70    2.10
  -3   0 -10    4.00    2.50
   3   0  10    2.90    2.90
  -3   0 -10    8.20    3.20
  -3   0 -10   11.20    3.30
   3   0  10   12.80    3.20
  -4   0 -10    9.90    3.60
  -4   0 -10   11.60    3.70
   4   0  10   10.00    4.40
  -4   0 -10    7.70    3.60
   4   0  10    5.40    3.20
  -4   0 -10    0.90    2.80
  -5   0 -10  121.89   10.10
   5   0  10  141.49   12.00
  -5   0 -10  140.89   10.60
   5   0  10  127.79   10.10
  -5   0 -10  129.69   10.50
  -6   0 -10   22.10    5.70
  -6   0 -10   23.40    6.00
   6   0  10   22.80    6.50
  -6   0 -10   15.90    5.60
   6   0  10   17.00    6.00
  -7   0 -10   -2.80    5.20
  -7   0 -10   -0.90    4.20
  -7   0 -10   -0.50    5.30
   7   0  10    4.30    4.60
   7   0  10    0.10    4.10
   8  -1 -10   27.50    4.80
   8  -1 -10   27.60    4.70
   8  -1 -10   20.50    7.10
  -8  -1  10   32.30    7.40
  -8   1  10   21.30    6.40
  -8   1  10   18.90    6.00
   8   1 -10   30.50    8.30
   8   1 -10   32.20    5.40
   8   1 -10   20.90    4.50
   7  -1 -10   91.39    7.30
  -7  -1  10   81.69   10.40
   7  -1 -10   91.99    7.20
   7  -1 -10   85.79   11.60
  -7   1  10   84.09    9.90
   7   1 -10   89.19    7.60
  -7   1  10   78.29    9.90
   7   1 -10   72.89   11.30
   7   1 -10   84.09    7.40
   6  -1 -10   78.49    8.40
   6  -1 -10   63.09    9.60
   6  -1 -10   66.69    6.00
   6  -1 -10   65.99    5.80
  -6  -1  10   66.49    9.10
  -6  -1  10   60.99    7.70
  -6   1  10   81.79    9.30
   6   1 -10   68.39    6.10
  -6   1  10   74.39    8.40
   6   1 -10   69.99    7.10
   6   1 -10   72.79   10.50
   5  -1 -10   87.69    6.40
  -5  -1  10   98.39    8.40
   5  -1 -10  108.09    8.10
   5  -1 -10   85.09    6.30
   5  -1 -10   94.29    9.50
  -5  -1  10   98.89    7.40
   5   1 -10   90.19    7.00
  -5   1  10   83.39    7.50
   5   1 -10   92.29    9.50
   5   1 -10  105.89    7.00
   5   1 -10   92.29    6.80
  -5   1  10   83.29    7.90
  -4  -1  10  239.18   13.70
   4  -1 -10  233.58   11.80
   4  -1 -10  243.28   13.10
   4  -1 -10  236.98   11.90
   4  -1 -10  262.67   13.70
  -4  -1  10  236.48   12.70
   4   1 -10  258.37   12.40
  -4   1  10  235.18   13.30
   4   1 -10  231.88   15.30
   4   1 -10  240.38   12.30
  -4   1  10  252.07   13.40
   3  -1 -10  163.58    8.50
   3  -1 -10  157.98    9.90
   3  -1 -10  163.98    9.80
   3  -1 -10  162.98    8.60
  -3  -1  10  152.18    8.90
  -3  -1  10  167.98    9.90
  -3   1  10  169.88    9.70
   3   1 -10  167.78    9.50
   3   1 -10  166.48    8.80
   3   1 -10  166.18    8.80
  -3   1  10  153.58    9.40
   2  -1 -10  385.06   16.00
  -2  -1  10  381.26   17.30
   2  -1 -10  343.27   15.70
   2  -1 -10  357.06   17.30
  -2  -1  10  327.37   16.00
   2  -1 -10  365.46   17.30
   2   1 -10  344.27   15.70
  -2   1  10  347.57   16.90
  -2   1  10  346.67   16.40
   2   1 -10  352.56   16.70
   2   1 -10  350.76   15.70
  -2   1  10  363.86   16.40
   1  -1 -10  576.44   25.10
   1  -1 -10  570.84   25.20
   1  -1 -10  592.44   23.90
  -1  -1  10  580.74   25.20
   1  -1 -10  559.44   23.70
  -1  -1  10  532.15   23.80
  -1   1  10  529.15   24.80
  -1   1  10  569.34   24.00
   1   1 -10  559.14   23.30
   1   1 -10  571.44   23.30
  -1   1  10  554.74   23.90
   1   1 -10  547.25   23.80
   1   1 -10  569.54   24.70
   0  -1  10   42.50    5.10
   0  -1 -10   32.90    4.00
   0  -1 -10   51.09    5.40
   0  -1  10   41.50    3.80
   0  -1 -10   41.80    4.70
   0   1 -10   50.29    4.40
   0   1  10   41.60    3.60
   0   1 -10   42.50    4.60
   0   1 -10   40.70    2.80
   0   1  10   46.80    5.50
   0   1  10   45.20    3.70
   0   1 -10   44.50    2.90
   1  -1  10  135.09    9.00
  -1  -1 -10  120.69    7.70
   1  -1  10  127.79    7.20
  -1  -1 -10  128.49    8.30
   1  -1  10  123.19    7.10
   1  -1  10  120.39    5.90
  -1  -1 -10  128.49    7.90
   1  -1  10  120.19    5.90
  -1  -1 -10  127.69    7.00
   1   1  10  127.79    7.00
  -1   1 -10  134.19    7.80
  -1   1 -10  127.29    7.80
   1   1  10  136.19    7.10
   1   1  10  122.09    8.60
  -1   1 -10  128.59    5.80
  -1   1 -10  129.69    5.70
   1   1  10  117.29    7.30
  -2  -1 -10  282.17   14.30
   2  -1  10  292.07   14.30
  -2  -1 -10  305.47   14.50
   2  -1  10  307.37   16.40
  -2  -1 -10  292.27   14.80
   2  -1  10  311.07   14.20
  -2  -1 -10  307.47   15.40
   2   1  10  269.37   14.60
   2   1  10  309.57   13.90
   2   1  10  295.07   16.30
   2   1  10  310.17   14.00
  -2   1 -10  298.97   14.40
  -2   1 -10  311.17   14.90
  -2   1 -10  266.17   14.30
  -3  -1 -10  230.18   13.00
   3  -1  10  233.48   12.80
   3  -1  10  232.88   12.20
  -3  -1 -10  226.48   12.90
  -3  -1 -10  241.38   12.90
   3  -1  10  258.37   14.80
  -3   1 -10  231.78   12.10
  -3   1 -10  228.18   12.70
  -3   1 -10  215.38   12.50
   3   1  10  236.18   13.30
   3   1  10  215.78   14.20
  -4  -1 -10  112.99    9.00
  -4  -1 -10  115.69    9.00
   4  -1  10  103.99    8.20
  -4  -1 -10  123.49    8.90
   4  -1  10  119.79   10.40
   4   1  10  109.79   10.20
   4   1  10  113.39    9.60
  -4   1 -10  111.59    8.70
  -4   1 -10  111.69    7.80
  -4   1 -10  119.19    9.00
  -5  -1 -10   42.90    6.80
  -5  -1 -10   46.30    6.80
   5  -1  10   38.10    6.00
  -5  -1 -10   52.29    7.00
   5  -1  10   53.89    8.50
   5   1  10   62.19    9.10
  -5   1 -10   28.10    5.60
  -5   1 -10   54.59    7.20
   5   1  10   37.00    7.20
   6  -1  10   37.60    6.70
  -6  -1 -10   53.89    8.30
   6  -1  10   33.50    8.10
  -6  -1 -10   51.59    7.10
  -6  -1 -10   65.59    9.10
  -6   1 -10   40.80    7.60
   6   1  10   51.39    9.00
  -6   1 -10   54.69    7.70
  -6   1 -10   47.30    7.40
   6   1  10   40.20    8.10
   7  -1  10   35.60    9.20
  -7  -1 -10   36.90    8.20
   7  -1  10   18.80    6.20
  -7  -1 -10   30.90    7.40
  -7   1 -10   20.30    6.60
  -7   1 -10   31.10    6.90
   7   1  10   32.30    8.40
  -7   1 -10   32.90    7.60
   7   1  10   22.80    7.70
   8  -2 -10   80.19    8.50
   8  -2 -10   82.49    8.40
  -8  -2  10   68.89   10.90
   8   2 -10   96.39    9.80
  -8   2  10   75.69    9.80
   8   2 -10   88.69   13.70
  -8   2  10   95.59   10.10
   7  -2 -10   46.10    9.00
  -7  -2  10   59.89    9.40
   7  -2 -10   42.20    5.90
   7  -2 -10   47.20    8.00
   7  -2 -10   55.59    6.50
  -7  -2  10   60.49    9.10
  -7   2  10   53.99    7.40
   7   2 -10   50.49    9.30
   7   2 -10   40.10    6.20
  -7   2  10   51.89    7.40
   7   2 -10   69.29    7.60
  -7   2  10   60.99    8.60
   6  -2 -10   49.10    7.60
   6  -2 -10   45.20    5.60
   6  -2 -10   49.80    8.70
  -6  -2  10   44.20    7.10
   6  -2 -10   44.70    5.50
   6  -2 -10   51.69    8.00
  -6  -2  10   50.99    7.70
   6   2 -10   58.09    6.60
   6   2 -10   52.79    6.20
  -6   2  10   49.60    7.00
  -6   2  10   43.50    6.10
  -6   2  10   58.29    7.50
   6   2 -10   65.19   10.20
   5  -2 -10   68.19    5.80
   5  -2 -10   58.99    5.50
   5  -2 -10   45.90    6.80
  -5  -2  10   69.79    8.10
   5  -2 -10   69.79    8.20
  -5  -2  10   77.49    8.90
  -5   2  10   64.99    7.00
   5   2 -10   61.89    6.50
  -5   2  10   56.09    6.80
   5   2 -10   66.69    9.60
   5   2 -10   67.09    5.90
  -5   2  10   55.69    6.60
  -4  -2  10   89.19    7.60
   4  -2 -10  103.19    8.20
   4  -2 -10   97.19    8.20
   4  -2 -10   93.79    6.60
   4  -2 -10   98.99    6.80
  -4  -2  10  102.29    7.80
  -4   2  10   83.79    7.10
   4   2 -10   96.09    6.90
   4   2 -10  104.79    7.10
  -4   2  10   87.69    7.00
   4   2 -10   95.49    6.90
  -4   2  10   96.19    7.10
   3  -2 -10  160.68    9.20
  -3  -2  10  177.08   10.40
  -3  -2  10  171.68   10.50
   3  -2 -10  159.78   10.60
   3  -2 -10  175.08    9.50
   3  -2 -10  159.18   10.90
  -3   2  10  171.28    9.80
   3   2 -10  180.18    9.60
   3   2 -10  175.38    9.80
  -3   2  10  181.68    9.80
   3   2 -10  168.68    9.50
  -3   2  10  161.18    9.50
   2  -2 -10   46.40    4.30
  -2  -2  10   44.20    4.60
   2  -2 -10   54.99    6.60
   2  -2 -10   53.69    6.10
  -2  -2  10   53.29    5.10
  -2   2  10   54.59    4.70
   2   2 -10   47.20    4.10
   2   2 -10   49.99    5.10
   2   2 -10   49.00    4.10
  -2   2  10   38.00    4.40
  -2   2  10   48.30    4.50
  -1  -2  10  529.75   23.60
  -1  -2  10  560.94   23.80
   1  -2 -10  518.85   23.70
   1  -2 -10  520.85   24.30
  -1   2  10  504.55   22.70
   1   2 -10  485.15   21.90
   1   2 -10  524.45   22.90
   1   2 -10  490.95   21.90
  -1   2  10  510.05   23.30
  -1   2  10  519.65   22.70
   0  -2 -10   66.99    6.00
   0  -2 -10   62.39    6.10
   0  -2 -10   61.69    5.50
   0  -2  10   63.39    5.80
   0  -2  10   74.59    5.80
   0   2 -10   68.19    5.30
   0   2  10   58.99    5.00
   0   2 -10   49.20    4.60
   0   2 -10   61.89    3.90
   0   2  10   55.49    5.50
   0   2 -10   63.19    3.90
   0   2  10   57.99    4.90
  -1  -2 -10    2.80    2.20
  -1  -2 -10    6.20    2.20
   1  -2  10    8.40    2.30
   1  -2  10    6.90    2.90
  -1  -2 -10    4.90    2.60
  -1  -2 -10    4.30    2.70
   1  -2  10    5.70    2.50
   1   2  10    6.60    2.30
  -1   2 -10    6.60    2.30
  -1   2 -10    4.70    2.60
   1   2  10    7.50    2.80
  -1   2 -10    5.30    2.10
   1   2  10    8.70    2.50
   2  -2  10   89.69    6.40
   2  -2  10   82.49    6.70
  -2  -2 -10   79.79    6.30
  -2  -2 -10   83.09    6.60
  -2  -2 -10   97.59    7.70
  -2  -2 -10   80.99    7.30
   2  -2  10   88.69    7.70
   2   2  10   84.79    6.40
  -2   2 -10   87.49    7.10
  -2   2 -10   78.29    6.40
   2   2  10   96.69    6.70
  -2   2 -10   89.09    7.30
   2   2  10   88.19    7.70
   3  -2  10  591.24   26.30
  -3  -2 -10  582.54   27.00
  -3  -2 -10  593.54   27.40
   3  -2  10  579.84   26.40
  -3  -2 -10  595.54   27.60
   3  -2  10  598.94   28.50
   3   2  10  573.24   28.60
  -3   2 -10  607.94   26.60
  -3   2 -10  576.14   27.00
   3   2  10  557.14   26.10
   3   2  10  584.64   26.10
  -3   2 -10  552.14   26.80
   4  -2  10  136.69   10.00
  -4  -2 -10  144.09   10.90
   4  -2  10  169.78   11.00
  -4  -2 -10  172.18   11.80
  -4  -2 -10  167.58   11.10
   4  -2  10  183.08   12.80
  -4   2 -10  166.38   10.60
   4   2  10  157.38   12.40
  -4   2 -10  158.18   11.30
  -4   2 -10  146.99   10.90
   5  -2  10   -2.10    2.90
  -5  -2 -10    1.90    3.70
   5  -2  10   -2.40    3.80
  -5  -2 -10    0.80    3.10
   5  -2  10   -0.90    3.70
  -5  -2 -10    1.90    3.40
  -5   2 -10   -1.10    3.10
  -5   2 -10    1.70    3.90
  -5   2 -10   -4.00    2.70
   5   2  10    0.50    4.30
  -6  -2 -10   35.30    7.50
  -6  -2 -10   30.70    6.90
  -6  -2 -10   35.30    6.40
   6  -2  10   27.80    5.50
   6  -2  10   28.20    7.60
   6  -2  10   30.80    7.00
  -6   2 -10   32.00    6.50
  -6   2 -10   27.40    6.80
   6   2  10   30.20    7.70
   7  -2  10   24.70    6.50
   7  -2  10   39.70    9.20
  -7  -2 -10   31.30    7.50
  -7  -2 -10   46.90    8.90
  -7   2 -10   30.80    7.00
   7   2  10   28.20    8.00
  -7   2 -10   33.80    8.40
  -7   2 -10   35.50    8.00
  -8  -3  10    7.40    4.60
  -8  -3  10   18.60    6.60
   8   3 -10    8.20    6.20
   8   3 -10   12.50    4.70
   7  -3 -10   90.69   11.40
  -7  -3  10   67.79    9.90
   7  -3 -10   71.49    8.20
  -7  -3  10   67.79    9.60
   7  -3 -10   63.49    7.60
   7   3 -10   63.89    8.20
  -7   3  10   61.59    7.90
  -7   3  10   59.69    8.00
   7   3 -10   79.79   12.10
   7   3 -10   82.99    8.90
  -6  -3  10   19.40    5.50
   6  -3 -10   15.10    4.10
  -6  -3  10   23.90    6.00
   6  -3 -10   17.60    4.30
   6  -3 -10   21.80    6.20
   6  -3 -10   15.40    6.00
  -6   3  10   22.00    4.60
   6   3 -10   22.70    6.50
   6   3 -10   23.40    4.70
  -6   3  10   22.90    5.00
   6   3 -10   28.20    5.40
  -5  -3  10   13.50    3.90
   5  -3 -10   19.00    5.00
   5  -3 -10   14.90    5.30
  -5  -3  10   10.80    3.90
   5  -3 -10   11.00    3.40
   5   3 -10   18.30    5.80
   5   3 -10   16.70    3.80
   5   3 -10   17.90    3.90
  -5   3  10   13.80    3.90
  -5   3  10   14.80    3.90
   4  -3 -10  149.09   11.10
  -4  -3  10  135.69    9.60
   4  -3 -10  147.99    9.40
  -4  -3  10  127.19   10.20
   4  -3 -10  125.99   10.60
   4   3 -10  151.18    9.40
  -4   3  10  123.29    9.10
   4   3 -10  139.19    9.30
  -4   3  10  126.59    9.10
   3  -3 -10   20.20    4.60
   3  -3 -10   18.60    4.20
  -3  -3  10   14.30    4.30
  -3  -3  10   17.80    3.70
   3  -3 -10   15.90    4.50
   3   3 -10   20.80    3.80
  -3   3  10   18.00    3.70
  -3   3  10   15.40    3.60
   3   3 -10   18.40    3.50
  -2  -3  10   68.99    5.80
   2  -3 -10   68.09    8.20
  -2  -3  10   57.89    7.10
   2  -3 -10   72.99    7.70
   2  -3 -10   57.49    6.70
  -2   3  10   58.09    5.50
   2   3 -10   63.39    5.70
  -2   3  10   62.79    6.60
   2   3 -10   70.99    5.50
   2   3 -10   64.49    5.50
  -1  -3  10   83.69    6.80
   1  -3 -10   92.99    8.30
  -1  -3  10   99.89    8.10
   1  -3 -10   99.89    8.30
   1  -3 -10   97.39    7.90
   1   3 -10   90.79    6.30
  -1   3  10   98.79    7.10
  -1   3  10   79.59    6.50
  -1   3  10   98.09    7.20
   1   3 -10   96.39    6.20
   1   3 -10  107.89    6.90
   0  -3 -10  179.58   11.20
   0  -3  10  187.88   11.70
   0  -3 -10  189.18   12.00
   0  -3 -10  190.48   12.40
   0  -3  10  197.88   10.30
   0   3  10  182.88   10.80
   0   3 -10  164.18   10.60
   0   3  10  169.98   10.70
   0   3 -10  199.78    9.70
   0   3 -10  189.68   10.70
   0   3 -10  191.78    9.50
   0   3  10  199.88   11.10
  -1  -3 -10  177.08   11.90
   1  -3  10  178.38   10.20
  -1  -3 -10  170.88   13.70
   1  -3  10  184.08   11.50
  -1  -3 -10  160.18   11.50
  -1  -3 -10  169.48   10.50
  -1   3 -10  177.48   10.90
  -1   3 -10  170.88   10.50
   1   3  10  177.28   11.00
   1   3  10  179.98   10.80
   1   3  10  174.18   10.70
   2  -3  10  218.48   13.00
  -2  -3 -10  239.58   14.20
  -2  -3 -10  220.58   13.00
  -2  -3 -10  212.08   13.60
   2  -3  10  207.88   12.00
   2   3  10  220.58   13.50
   2   3  10  205.68   12.60
   2   3  10  215.68   12.70
  -2   3 -10  215.98   13.30
  -2   3 -10  223.88   12.70
  -3  -3 -10   81.99    9.60
   3  -3  10   70.89    7.50
   3  -3  10   62.19    8.40
  -3  -3 -10   70.89    8.70
   3  -3  10   82.39    7.60
  -3  -3 -10   73.79    7.60
   3   3  10   85.79    7.50
   3   3  10   83.59    8.40
  -3   3 -10   82.89    8.80
   3   3  10   86.89    9.80
  -3   3 -10   86.99    7.60
  -3   3 -10   79.39    9.40
   4  -3  10   74.39    8.20
  -4  -3 -10   79.39    9.10
  -4  -3 -10   79.39   10.10
  -4  -3 -10   83.99    9.70
   4  -3  10   75.99    8.60
   4  -3  10   72.19    9.50
   4   3  10   83.39    8.40
  -4   3 -10   84.59    8.00
  -4   3 -10   75.99    9.70
  -4   3 -10   75.49    8.80
   4   3  10   80.89    8.40
   4   3  10   74.19   10.00
  -5  -3 -10   26.90    6.20
  -5  -3 -10   28.60    6.80
   5  -3  10   28.10    6.30
   5  -3  10   14.40    4.60
  -5  -3 -10   24.90    6.50
  -5   3 -10   34.90    7.50
   5   3  10   47.90    9.10
  -5   3 -10   24.30    5.80
  -5   3 -10   23.30    5.40
   6  -3  10    2.20    4.00
   6  -3  10   -3.20    4.70
  -6  -3 -10   -0.60    4.70
  -6  -3 -10    5.60    5.30
  -6   3 -10   -0.80    4.00
  -6   3 -10    0.00    4.60
   6   3  10   -0.20    5.40
  -6   3 -10    1.50    5.70
  -7  -4  10    5.90    4.30
   7  -4 -10    3.20    6.40
  -7  -4  10    4.40    4.60
   7  -4 -10    2.80    6.70
   7   4 -10    5.50    6.40
   7   4 -10    8.10    4.30
  -7   4  10    0.70    4.60
  -7   4  10    0.80    6.00
   6  -4 -10  146.49   15.30
   6  -4 -10  134.69   14.30
  -6  -4  10  144.59   11.60
  -6  -4  10  130.29   12.60
   6   4 -10  155.08   16.70
  -6   4  10  120.59   10.70
   6   4 -10  133.19   10.80
   6   4 -10  143.89   11.10
  -6   4  10  144.99   11.40
  -5  -4  10   51.29    8.60
  -5  -4  10   44.90    7.10
   5  -4 -10   69.39    9.90
   5  -4 -10   46.60    8.40
   5  -4 -10   46.20    7.00
  -5   4  10   55.59    7.20
   5   4 -10   63.59    7.50
   5   4 -10   71.69    8.00
  -5   4  10   41.60    6.70
   4  -4 -10   22.70    5.20
  -4  -4  10   29.00    5.20
   4  -4 -10   34.50    6.80
   4  -4 -10   24.20    6.30
  -4  -4  10   25.00    6.20
  -4   4  10   25.30    5.20
   4   4 -10   26.80    5.00
   4   4 -10   35.50    5.60
  -4   4  10   20.60    4.70
  -3  -4  10    4.10    2.60
   3  -4 -10    1.20    3.50
   3  -4 -10    1.90    3.70
  -3  -4  10    4.50    3.90
   3  -4 -10    7.80    4.20
  -3   4  10    7.10    3.30
  -3   4  10    5.90    3.40
   3   4 -10    3.10    2.80
   3   4 -10    3.50    2.80
   2  -4 -10  189.48   12.50
  -2  -4  10  135.09    9.90
  -2  -4  10  164.18   12.10
   2  -4 -10  180.78   13.10
   2  -4 -10  174.88   12.70
   2   4 -10  184.68   10.70
   2   4 -10  184.48   10.60
  -2   4  10  173.28   11.10
   2   4 -10  158.58   10.00
  -2   4  10  165.98   11.10
  -1  -4  10   48.90    7.30
   1  -4 -10   60.69    8.20
   1  -4 -10   76.49    8.60
   1  -4 -10   71.09    9.10
  -1   4  10   66.29    7.40
  -1   4  10   51.39    6.70
   1   4 -10   64.09    6.10
   1   4 -10   63.59    5.80
   1   4 -10   65.09    5.70
   0  -4 -10   34.60    6.60
   0  -4  10   29.20    4.60
   0  -4  10   24.80    5.40
   0  -4 -10   42.10    6.30
   0  -4 -10   31.40    6.30
   0   4 -10   32.20    5.00
   0   4  10   37.10    5.70
   0   4 -10   22.90    4.40
   0   4  10   33.00    5.60
  -1  -4 -10  116.89   10.90
   1  -4  10  120.89    8.90
   1  -4  10  127.39   10.10
  -1  -4 -10  115.29   10.50
  -1  -4 -10  127.69    9.50
   1   4  10  120.49    9.40
  -1   4 -10  124.79    9.20
  -1   4 -10  126.99    9.80
   1   4  10  112.39    9.50
   2  -4  10   36.30    6.10
  -2  -4 -10   28.90    6.70
   2  -4  10   38.40    6.00
  -2  -4 -10   42.50    7.50
  -2   4 -10   34.50    5.60
  -2   4 -10   39.00    6.50
   2   4  10   60.29    7.70
   2   4  10   48.30    7.00
   3  -4  10   29.00    5.50
  -3  -4 -10   26.80    6.10
  -3  -4 -10   33.00    6.60
   3  -4  10   22.30    5.70
  -3  -4 -10   19.50    6.40
  -3   4 -10   24.80    5.30
   3   4  10   22.20    5.30
   3   4  10   39.20    6.50
  -3   4 -10   18.70    5.10
  -4  -4 -10    9.20    5.00
  -4  -4 -10    6.20    5.80
   4  -4  10    1.10    3.40
   4  -4  10    1.50    4.30
  -4  -4 -10    2.70    4.30
  -4   4 -10   -1.70    3.90
   4   4  10    1.00    3.60
   4   4  10    8.80    6.20
  -4   4 -10    5.90    6.10
  -4   4 -10    2.40    3.70
   4   4  10   10.90    4.30
  -5  -4 -10    4.80    5.60
  -5  -4 -10    7.50    6.40
   5  -4  10    6.10    5.00
   5  -4  10   -1.30    3.70
  -5   4 -10    6.30    5.50
  -5   4 -10    8.80    6.40
  -5   4 -10    1.40    4.60
   5   4  10    4.70    5.70
  -6  -4 -10   -0.40    5.90
   6  -4  10    2.30    5.30
   6  -4  10   -1.40    4.40
  -6  -4 -10    5.70    6.50
  -6   4 -10    5.10    6.80
  -6   4 -10    5.30    5.90
  -6   4 -10    6.20    5.20
   6   4  10    6.40    7.00
   6  -5 -10   53.79   11.20
   6  -5 -10   45.50   10.20
  -6  -5  10   38.90    8.90
  -6   5  10   45.00    7.80
   6   5 -10   60.19    8.30
  -6   5  10   33.10    9.40
   5  -5 -10   16.40    5.90
   5  -5 -10   20.70    7.10
  -5  -5  10   20.70    6.60
   5  -5 -10   13.70    6.60
  -5   5  10    9.40    5.10
   5   5 -10    6.90    4.60
  -5   5  10   14.30    5.00
  -5   5  10   21.20    6.90
   5   5 -10    3.10    5.10
  -4  -5  10   14.20    5.50
   4  -5 -10   14.70    6.20
   4  -5 -10   11.70    5.80
   4  -5 -10   21.80    6.40
   4   5 -10   17.60    5.00
  -4   5  10   16.00    5.20
   4   5 -10   14.80    4.60
  -4   5  10   20.80    5.60
   3  -5 -10   46.50    8.90
  -3  -5  10   40.10    7.70
   3  -5 -10   47.60    8.20
   3  -5 -10   58.09    9.10
  -3   5  10   49.60    7.30
   3   5 -10   54.69    7.20
   3   5 -10   46.10    6.70
  -3   5  10   52.09    7.40
   2  -5 -10   30.50    6.70
   2  -5 -10   22.10    6.50
   2  -5 -10   36.70    7.40
  -2  -5  10   14.10    5.00
  -2   5  10   24.50    5.60
   2   5 -10   22.00    4.30
   2   5 -10   23.20    4.90
   2   5 -10   20.70    4.70
  -2   5  10   27.40    5.80
   1  -5 -10   60.49    9.30
   1  -5 -10   59.19    9.20
  -1  -5  10   44.60    7.80
   1  -5 -10   61.19    8.50
  -1   5  10   62.09    8.00
  -1   5  10   55.19    7.50
   1   5 -10   43.50    6.20
   0  -5 -10   38.80    6.90
   0  -5  10   28.20    6.30
   0  -5 -10   43.10    8.10
   0  -5  10   44.10    6.30
   0  -5 -10   43.10    8.80
   0   5 -10   42.20    6.40
   0   5  10   41.80    6.60
   0   5  10   41.00    7.00
   1  -5  10  100.29    9.40
   1  -5  10  101.79    9.90
  -1  -5 -10  109.79   12.50
  -1  -5 -10  109.29   13.00
   1   5  10  114.89   11.30
  -1   5 -10  111.99   10.20
   1   5  10  110.79   10.30
  -1   5 -10  103.29    9.50
  -2  -5 -10  217.38   16.90
  -2  -5 -10  215.38   15.60
   2  -5  10  198.08   13.90
   2  -5  10  203.78   14.90
  -2   5 -10  206.38   14.30
  -2   5 -10  206.58   15.50
   2   5  10  216.38   14.80
   2   5  10  222.98   15.20
  -3  -5 -10   10.30    6.40
  -3  -5 -10    8.00    5.30
   3  -5  10    6.00    4.90
   3  -5  10    5.40    4.80
  -3   5 -10    9.50    4.40
   3   5  10    6.00    4.40
   3   5  10    5.40    4.30
  -3   5 -10    2.80    5.10
   4  -5  10   28.10    6.70
   4  -5  10   36.90    7.30
  -4  -5 -10   63.09   11.10
   4   5  10   55.79    8.80
  -4   5 -10   48.40    8.40
   4   5  10   33.90    7.00
  -4   5 -10   48.00    9.30
  -4  -6  10   -4.50    4.40
   4  -6 -10   15.70    7.60
   4  -6 -10   -4.10    6.50
   4  -6 -10    3.50    5.70
   4   6 -10   -1.90    4.40
  -4   6  10   -0.30    5.30
  -4   6  10   10.10    7.10
   3  -6 -10   53.19   10.80
  -3  -6  10   43.50    9.10
   3  -6 -10   62.19   11.00
   3  -6 -10   59.39   10.20
   3   6 -10   47.80    7.60
  -3   6  10   64.49    9.10
   3   6 -10   60.59    8.60
  -3   6  10   56.89   10.90
  -2  -6  10    9.80    5.90
   2  -6 -10   24.30    8.30
   2  -6 -10   25.70    7.80
   2  -6 -10   20.00    7.80
   2   6 -10   30.50    7.20
  -2   6  10   21.50    7.40
  -2   6  10   25.70    6.50
   1  -6 -10   16.10    7.00
   1  -6 -10   30.10    8.50
   1  -6 -10   10.90    6.60
  -1  -6  10   15.10    6.20
   1   6 -10   17.00    5.50
  -1   6  10   20.00    7.00
  -1   6  10   28.70    7.60
  -1   6  10   19.20    5.80
   0  -6 -10   26.00    7.40
   0  -6  10   29.00    8.00
   0  -6 -10   35.70    8.90
   0   6  10   23.20    6.00
   0   6 -10   22.60    5.90
   1  -6  10    1.20    4.60
  -1  -6 -10   11.30    6.40
  -1  -6 -10    7.10    6.90
   1  -6  10   11.20    5.30
   1   6  10    1.10    5.00
  -1   6 -10    2.80    4.70
  -2  -6 -10   29.70    7.60
  -2  -6 -10   25.70    8.90
   2  -6  10   12.00    5.80
   2  -6  10   18.80    6.50
  -2   6 -10   14.60    6.80
   2   6  10   26.50    7.10
  -2   6 -10   25.70    6.20
   3  -6  10   60.99    9.50
  -3  -6 -10   67.59   12.80
   3  -6  10   57.89    9.70
   3   6  10   98.19   11.50
  -3   6 -10   79.19   11.80
  -3   6 -10   55.89    9.50
   8   0 -11   27.30    8.20
   8   0 -11   24.30    4.90
  -8   0  11   22.50    6.60
   8   0 -11   11.70    3.90
   7   0 -11    8.10    3.10
   7   0 -11    8.70    2.90
  -7   0  11    5.90    4.30
   7   0 -11   16.70    5.90
   6   0 -11  933.31   43.90
  -6   0  11  874.91   41.00
   6   0 -11  905.51   38.20
   6   0 -11  859.91   37.90
  -5   0  11  177.28   11.50
   5   0 -11  173.78    9.60
   5   0 -11  153.48   10.30
   5   0 -11  168.78    9.60
   5   0 -11  173.18   13.50
  -4   0  11   10.40    3.20
   4   0 -11   15.20    2.70
   4   0 -11   11.90    2.40
   4   0 -11   15.60    3.60
   3   0 -11  496.65   21.20
   3   0 -11  467.05   22.50
  -3   0  11  488.45   22.90
   3   0 -11  490.75   21.20
   2   0 -11  289.27   14.70
   2   0 -11  288.17   13.10
  -2   0  11  285.67   14.70
   2   0 -11  285.77   13.00
   1   0 -11  354.86   15.00
   1   0 -11  342.37   16.40
   1   0 -11  341.27   15.00
  -1   0  11  350.66   15.90
   1   0 -11  348.17   16.70
  -1   0  11  334.07   16.80
   0   0 -11   60.39    3.80
   0   0 -11   51.99    5.40
   0   0  11   57.99    4.10
   0   0  11   56.09    4.00
   0   0  11   61.79    5.80
   0   0 -11   62.29    5.40
   0   0 -11   57.39    3.80
   1   0  11  346.77   15.10
   1   0  11  350.76   15.20
  -1   0 -11  325.37   16.00
  -1   0 -11  364.06   16.90
   1   0  11  356.76   15.50
   1   0  11  368.76   18.40
  -1   0 -11  358.46   16.90
  -2   0 -11  241.98   13.30
   2   0  11  266.47   15.30
  -2   0 -11  257.67   13.40
  -2   0 -11  275.17   14.10
   2   0  11  272.47   12.80
   3   0  11    6.80    3.00
  -3   0 -11    7.90    3.60
   3   0  11    2.70    2.60
  -3   0 -11    4.90    2.80
  -3   0 -11    7.30    3.20
  -3   0 -11    5.40    3.00
   4   0  11   13.00    4.00
  -4   0 -11    8.60    3.50
  -4   0 -11    8.10    4.20
  -4   0 -11    9.80    4.40
   4   0  11   13.40    4.70
  -4   0 -11   11.80    4.10
  -5   0 -11   21.50    5.60
  -5   0 -11   17.70    4.80
   5   0  11   22.40    6.50
   5   0  11   19.90    5.30
  -5   0 -11   25.60    5.60
   6   0  11    8.60    5.30
  -6   0 -11   20.80    5.70
   6   0  11   12.70    5.80
  -6   0 -11    9.10    5.50
  -6   0 -11   18.10    5.90
   7   0  11    3.50    5.00
  -7   0 -11   -5.10    5.00
  -7   0 -11    3.70    5.30
  -7   0 -11    2.50    5.60
   7   0  11    0.80    5.30
   8  -1 -11   27.60    4.80
   8  -1 -11   30.00    8.80
   8  -1 -11   26.60    4.80
  -8  -1  11   27.60    6.80
   8   1 -11   26.90    4.90
   8   1 -11   22.80    4.90
  -8   1  11   28.80    7.00
  -8   1  11   35.50    7.70
   8   1 -11   35.90    8.60
  -7  -1  11    4.50    3.90
   7  -1 -11   13.10    3.50
   7  -1 -11    9.70    3.10
   7  -1 -11    9.40    5.80
  -7   1  11    7.90    5.20
   7   1 -11   12.30    3.60
  -7   1  11   11.00    4.70
   7   1 -11   19.00    6.40
   7   1 -11   11.20    3.50
   6  -1 -11   38.00    8.00
   6  -1 -11   39.70    5.00
   6  -1 -11   43.10    6.60
  -6  -1  11   32.20    6.40
   6  -1 -11   41.70    5.10
   6   1 -11   46.30    5.40
  -6   1  11   31.60    6.10
   6   1 -11   45.60    5.40
  -6   1  11   42.70    6.80
   6   1 -11   44.60    8.50
   5  -1 -11   18.60    3.30
  -5  -1  11   15.80    4.00
   5  -1 -11   13.20    4.00
   5  -1 -11   13.00    2.70
   5   1 -11   18.20    3.50
  -5   1  11   11.50    4.30
   5   1 -11   12.80    3.00
  -5   1  11   14.70    3.90
   5   1 -11   12.60    3.70
   5   1 -11    9.50    4.90
   4  -1 -11  155.28   10.00
   4  -1 -11  149.79    8.60
   4  -1 -11  145.39   10.20
  -4  -1  11  147.69    9.20
   4  -1 -11  154.88    8.70
  -4  -1  11  165.78   10.50
   4   1 -11  154.98    9.00
  -4   1  11  162.48   10.20
   4   1 -11  151.88    9.70
   4   1 -11  166.68    9.10
  -4   1  11  173.38   10.30
   3  -1 -11  104.89    7.70
   3  -1 -11  103.59    6.30
   3  -1 -11  102.19    7.50
  -3  -1  11  104.39    7.60
  -3  -1  11   94.59    6.60
   3  -1 -11  104.29    6.30
  -3   1  11   99.89    7.10
  -3   1  11   93.79    7.00
  -3   1  11   98.19    7.20
   3   1 -11   97.29    7.10
   3   1 -11  106.39    6.40
   3   1 -11  104.09    6.30
   2  -1 -11  595.14   26.40
   2  -1 -11  590.74   24.80
  -2  -1  11  597.74   26.40
   2  -1 -11  601.34   26.40
   2  -1 -11  579.34   24.80
  -2  -1  11  568.64   24.90
   2   1 -11  593.24   24.60
   2   1 -11  589.34   25.90
  -2   1  11  564.64   25.20
  -2   1  11  575.04   26.10
   2   1 -11  581.04   24.60
  -2   1  11  557.64   25.30
  -1  -1  11  231.38   12.40
   1  -1 -11  232.18   12.40
  -1  -1  11  212.28   10.90
   1  -1 -11  221.58   12.30
   1  -1 -11  227.88   10.90
   1  -1 -11  231.58   10.90
   1   1 -11  224.68   12.00
  -1   1  11  220.78   12.20
  -1   1  11  220.68   11.00
  -1   1  11  216.08   11.10
   1   1 -11  221.58   10.30
   1   1 -11  234.38   10.40
   0  -1 -11  221.08   12.00
   0  -1  11  227.38   12.50
   0  -1 -11  202.58   10.90
   0  -1 -11  205.38   11.60
   0  -1  11  213.68   10.40
   0   1 -11  211.58   11.00
   0   1  11  208.38   10.40
   0   1 -11  210.68    9.40
   0   1 -11  206.08    9.40
   0   1  11  203.28   12.00
   0   1 -11  206.68   11.30
   0   1  11  218.28   10.40
   1  -1  11    9.70    1.80
  -1  -1 -11    6.30    2.00
  -1  -1 -11    6.70    2.60
   1  -1  11    4.40    2.50
   1  -1  11    9.30    2.40
  -1  -1 -11    6.90    2.60
  -1  -1 -11    5.40    2.70
   1  -1  11   10.60    2.30
   1   1  11    6.50    2.40
  -1   1 -11   10.70    2.80
   1   1  11    6.70    1.90
  -1   1 -11    6.10    2.30
   1   1  11   12.50    2.40
   1   1  11    8.90    3.20
  -1   1 -11    8.00    1.40
  -2  -1 -11  110.29    7.20
  -2  -1 -11   94.09    6.70
   2  -1  11  101.59    8.50
   2  -1  11   93.99    6.50
  -2  -1 -11  118.89    8.30
  -2  -1 -11   97.79    7.30
   2  -1  11   89.69    7.00
   2   1  11  102.29    6.40
  -2   1 -11  103.79    7.40
  -2   1 -11   78.59    6.70
   2   1  11   96.09    7.30
  -2   1 -11  105.69    7.30
   2   1  11  100.99    6.40
   2   1  11   93.89    8.20
   3  -1  11   22.30    4.10
  -3  -1 -11   19.80    4.30
  -3  -1 -11   19.20    3.50
  -3  -1 -11   29.10    4.60
  -3  -1 -11   20.80    4.30
   3  -1  11   19.10    4.80
  -3   1 -11   20.60    3.90
   3   1  11   22.00    5.00
  -3   1 -11   21.10    4.20
  -3   1 -11   22.50    4.20
   3   1  11   17.90    4.40
   4  -1  11   96.09    7.70
  -4  -1 -11   97.89    8.50
   4  -1  11   76.19    9.70
  -4  -1 -11   87.09    7.80
  -4  -1 -11   86.99    8.30
   4   1  11   92.69    8.90
  -4   1 -11   84.89    7.10
  -4   1 -11   87.49    8.20
  -4   1 -11   81.39    8.10
   4   1  11   90.09   10.80
   5  -1  11    3.80    3.60
  -5  -1 -11    3.90    3.90
  -5  -1 -11    3.50    3.80
  -5  -1 -11    6.00    3.70
   5  -1  11   -0.80    3.80
   5   1  11    2.10    3.50
   5   1  11    5.30    5.00
  -5   1 -11    6.90    4.50
  -5   1 -11    5.60    4.00
  -6  -1 -11   29.80    6.70
  -6  -1 -11   40.00    7.30
  -6  -1 -11   29.60    6.10
   6  -1  11   31.20    7.60
   6  -1  11   33.90    6.70
  -6   1 -11   32.50    6.60
   6   1  11   16.40    5.80
  -6   1 -11   40.80    7.80
   6   1  11   26.90    7.60
  -6   1 -11   42.50    7.40
   7  -1  11   38.90    9.30
  -7  -1 -11   35.20    7.80
  -7  -1 -11   38.60    7.00
   7  -1  11   26.40    7.10
  -7  -1 -11   36.80    8.10
  -7   1 -11   30.70    7.30
   7   1  11   19.50    7.50
  -7   1 -11   57.49    9.30
  -7   1 -11   40.20    8.40
   7   1  11   30.70    7.30
   8  -2 -11   28.40    5.70
   8  -2 -11   32.80    5.70
  -8  -2  11   25.90    6.90
   8   2 -11   28.00    5.60
  -8   2  11   32.90    7.00
  -8   2  11   35.30    6.80
   8   2 -11   30.20    8.30
   7  -2 -11   71.79    9.40
  -7  -2  11   62.39    9.40
   7  -2 -11   51.09    6.60
   7  -2 -11   60.39   10.80
   7  -2 -11   60.09    6.90
   7   2 -11   56.99    7.00
  -7   2  11   63.19    8.30
  -7   2  11   68.69    8.80
   7   2 -11   64.09   10.30
   7   2 -11   67.79    7.70
  -7   2  11   66.89    8.60
  -6  -2  11  136.89   10.90
   6  -2 -11  126.69   11.20
  -6  -2  11  121.19   10.10
   6  -2 -11  123.09    8.80
   6  -2 -11  135.29    9.10
  -6   2  11  135.19   10.30
   6   2 -11  127.29    9.10
   6   2 -11  133.59    9.20
  -6   2  11  116.09    9.70
  -6   2  11  125.19   10.40
   6   2 -11  123.49   12.50
   5  -2 -11  126.49    9.90
   5  -2 -11  130.59    8.50
   5  -2 -11  120.19    8.20
  -5  -2  11  134.89   10.00
   5  -2 -11  121.89   10.10
  -5  -2  11  122.79    9.40
   5   2 -11  119.29    8.40
  -5   2  11  111.69    8.90
   5   2 -11  128.19    8.60
  -5   2  11  117.99    9.10
  -5   2  11  126.29    9.10
   5   2 -11  120.69   11.60
   4  -2 -11   43.40    6.10
   4  -2 -11   39.20    4.90
  -4  -2  11   41.30    6.00
   4  -2 -11   43.40    4.90
  -4  -2  11   45.20    6.10
   4  -2 -11   43.30    6.30
  -4   2  11   49.60    6.00
  -4   2  11   38.50    5.20
  -4   2  11   43.20    5.40
   4   2 -11   38.40    4.80
   4   2 -11   40.00    5.10
   4   2 -11   44.10    5.10
   3  -2 -11  243.88   12.60
  -3  -2  11  250.37   13.80
   3  -2 -11  239.88   14.10
  -3  -2  11  257.47   13.70
   3  -2 -11  244.98   14.40
   3  -2 -11  236.28   12.60
   3   2 -11  257.77   13.20
   3   2 -11  258.47   12.80
  -3   2  11  246.18   13.10
  -3   2  11  241.78   12.90
   3   2 -11  254.47   12.70
  -3   2  11  237.98   12.90
   2  -2 -11    7.60    2.90
   2  -2 -11    6.80    3.10
  -2  -2  11    7.60    2.40
   2  -2 -11    2.70    1.70
  -2  -2  11    4.20    2.30
   2   2 -11    7.70    2.00
   2   2 -11    3.40    2.40
   2   2 -11    6.40    1.90
  -2   2  11    2.80    1.80
  -2   2  11    7.40    2.50
  -2   2  11    2.70    2.00
  -1  -2  11  421.66   19.50
  -1  -2  11  381.56   18.80
   1  -2 -11  424.46   20.20
   1  -2 -11  393.06   19.30
   1   2 -11  392.46   18.50
  -1   2  11  385.56   18.20
   1   2 -11  388.66   17.30
  -1   2  11  398.66   18.20
  -1   2  11  375.06   18.90
   1   2 -11  393.06   17.40
   0  -2  11  345.77   17.00
   0  -2 -11  307.07   15.90
   0  -2 -11  309.97   15.90
   0  -2  11  343.27   15.90
   0  -2 -11  318.97   16.80
   0   2 -11  310.97   14.90
   0   2  11  295.57   16.10
   0   2 -11  276.67   13.60
   0   2  11  309.77   15.10
   0   2 -11  325.57   15.50
   0   2 -11  314.17   13.80
   0   2  11  334.17   15.30
   1  -2  11   16.70    3.00
  -1  -2 -11   13.20    3.80
  -1  -2 -11   23.90    5.60
  -1  -2 -11   17.40    3.60
   1  -2  11   17.70    4.20
   1  -2  11   19.80    3.70
  -1  -2 -11   22.80    4.30
   1   2  11   15.90    3.10
   1   2  11   14.80    3.80
   1   2  11   23.20    3.80
  -1   2 -11   17.70    3.20
  -1   2 -11   14.10    3.10
  -2  -2 -11   49.40    5.60
   2  -2  11   49.60    7.00
  -2  -2 -11   50.59    6.60
  -2  -2 -11   50.29    5.20
   2  -2  11   44.50    5.40
   2  -2  11   52.49    5.50
  -2  -2 -11   46.80    6.60
  -2   2 -11   45.00    5.20
  -2   2 -11   52.29    5.80
   2   2  11   40.20    6.20
   2   2  11   53.89    5.60
  -2   2 -11   47.90    5.90
   2   2  11   40.70    5.20
  -3  -2 -11   57.89    7.40
   3  -2  11   65.19    6.20
  -3  -2 -11   67.59    6.50
   3  -2  11   61.19    6.60
  -3  -2 -11   70.69    8.10
   3  -2  11   57.79    8.20
   3   2  11   68.39    6.10
   3   2  11   78.49    9.50
  -3   2 -11   70.29    7.00
   3   2  11   59.49    6.40
  -3   2 -11   61.79    7.20
  -3   2 -11   50.99    6.50
   4  -2  11   21.80    5.60
  -4  -2 -11   22.60    5.70
  -4  -2 -11   28.80    5.50
   4  -2  11   27.80    5.20
  -4  -2 -11   15.20    4.80
   4  -2  11   27.50    5.40
  -4   2 -11   22.00    4.70
  -4   2 -11   20.00    5.10
  -4   2 -11   33.40    5.20
   4   2  11   24.30    6.40
   5  -2  11    9.70    4.20
  -5  -2 -11   14.90    5.50
  -5  -2 -11   15.50    5.30
   5  -2  11   11.40    5.70
  -5  -2 -11   14.30    4.80
   5  -2  11   20.10    5.40
   5   2  11   29.00    7.40
  -5   2 -11   24.70    5.40
  -5   2 -11   17.50    5.80
  -5   2 -11   14.80    4.30
   6  -2  11   23.90    7.40
  -6  -2 -11   36.60    7.40
  -6  -2 -11   24.30    5.50
  -6  -2 -11   25.70    6.80
   6  -2  11   26.20    5.60
   6   2  11   17.50    6.80
  -6   2 -11   28.30    7.00
  -6   2 -11   20.10    5.60
   7  -2  11    0.40    4.80
  -7  -2 -11    5.80    5.50
   7  -2  11   -0.20    5.90
  -7  -2 -11    5.80    6.30
  -7   2 -11    4.70    6.00
  -7   2 -11   -7.70    4.60
   7   2  11    3.10    5.00
  -7   2 -11    0.80    6.00
  -8  -3  11    8.30    5.10
   8  -3 -11    5.00    3.90
   8   3 -11   10.30    6.90
  -8   3  11   13.70    5.40
   8   3 -11    7.50    4.00
   7  -3 -11   92.99   10.00
  -7  -3  11  122.99   11.70
   7  -3 -11  122.29   10.10
   7  -3 -11  138.79   12.70
  -7  -3  11  109.29   10.90
  -7   3  11  117.29   10.80
  -7   3  11  111.99   10.50
   7   3 -11  116.79    9.80
   7   3 -11  132.59   15.60
   6  -3 -11  187.18   12.00
   6  -3 -11  176.48   11.80
  -6  -3  11  188.78   13.60
   6  -3 -11  175.78   14.00
   6  -3 -11  183.68   14.00
  -6  -3  11  170.68   12.90
  -6   3  11  172.18   12.10
   6   3 -11  195.18   12.10
  -6   3  11  174.28   12.30
   6   3 -11  189.48   12.20
   6   3 -11  188.08   16.00
  -5  -3  11   14.10    4.20
   5  -3 -11   13.10    5.10
   5  -3 -11   10.00    3.50
  -5  -3  11    8.60    4.20
   5  -3 -11    9.10    4.90
  -5   3  11    9.90    3.80
   5   3 -11    9.50    3.40
   5   3 -11    5.50    2.90
  -5   3  11    7.60    3.40
   4  -3 -11  212.58   12.60
   4  -3 -11  225.48   14.70
  -4  -3  11  220.28   13.20
  -4  -3  11  224.78   14.10
   4  -3 -11  224.48   14.60
   4   3 -11  219.48   12.60
  -4   3  11  208.88   12.60
   4   3 -11  216.78   12.50
  -4   3  11  223.58   12.80
  -3  -3  11   63.69    7.70
   3  -3 -11   71.59    8.40
   3  -3 -11   67.49    8.80
  -3  -3  11   64.89    6.20
  -3   3  11   63.09    6.70
   3   3 -11   60.99    6.50
  -3   3  11   67.39    6.90
   3   3 -11   74.79    6.20
   3   3 -11   63.39    5.90
  -2  -3  11  135.39    9.10
   2  -3 -11  123.59   10.50
   2  -3 -11  125.29    9.40
   2  -3 -11  141.39   10.10
  -2  -3  11  136.49    9.80
  -2   3  11  132.39    8.80
   2   3 -11  152.18    8.70
   2   3 -11  133.19    8.70
   2   3 -11  143.89    8.50
  -2   3  11  125.99    8.80
   1  -3 -11   27.50    5.60
   1  -3 -11   26.20    5.10
   1  -3 -11   31.70    5.20
  -1  -3  11   13.20    3.90
  -1  -3  11   23.60    4.20
   1   3 -11   23.90    3.50
  -1   3  11   22.30    4.00
  -1   3  11   31.10    4.70
   1   3 -11   28.40    3.70
  -1   3  11   25.80    4.30
   1   3 -11   24.30    3.90
   0  -3  11   98.09    8.10
   0  -3 -11   98.39    8.80
   0  -3 -11  104.09    8.80
   0  -3  11  104.09    8.10
   0  -3 -11   87.79    7.80
   0   3 -11  110.29    7.40
   0   3  11   96.89    7.60
   0   3 -11   79.19    7.00
   0   3  11   91.09    7.40
   0   3  11  106.59    7.60
  -1  -3 -11  181.98   12.10
   1  -3  11  170.38   11.50
   1  -3  11  170.28   11.30
   1  -3  11  193.28   10.30
  -1  -3 -11  159.18   11.70
  -1  -3 -11  177.68   10.80
  -1   3 -11  160.98   10.40
   1   3  11  183.28   11.00
  -1   3 -11  154.68   10.30
   1   3  11  178.08   11.40
   1   3  11  176.28   10.90
  -2  -3 -11   35.70    6.30
   2  -3  11   29.60    4.50
   2  -3  11   39.00    6.50
  -2  -3 -11   31.70    6.30
   2  -3  11   32.60    5.70
  -2   3 -11   27.50    4.80
   2   3  11   39.60    5.80
   2   3  11   44.10    5.80
   2   3  11   47.90    6.90
  -2   3 -11   35.70    5.40
   3  -3  11  132.49    9.80
  -3  -3 -11  120.19   10.80
   3  -3  11  126.89    9.60
   3  -3  11  137.49   11.20
  -3  -3 -11  139.29   10.40
  -3  -3 -11  142.79   11.70
  -3   3 -11  137.19   10.10
  -3   3 -11  141.39   10.50
   3   3  11  121.69   10.90
   3   3  11  146.19   10.00
  -3   3 -11  123.29   11.40
   3   3  11  132.19    9.80
  -4  -3 -11    6.70    4.30
   4  -3  11    4.10    4.10
  -4  -3 -11    7.80    4.10
   4  -3  11    5.20    4.50
  -4  -3 -11    6.50    4.60
   4  -3  11    8.60    3.90
   4   3  11    6.60    4.50
  -4   3 -11   -0.90    4.30
  -4   3 -11    7.30    4.00
  -4   3 -11    4.70    3.80
  -5  -3 -11    7.40    5.20
   5  -3  11    3.70    4.90
  -5  -3 -11   14.80    5.70
  -5  -3 -11   21.20    6.60
   5  -3  11    8.80    4.50
   5   3  11   23.60    7.00
  -5   3 -11   12.30    5.60
  -5   3 -11   11.70    4.80
  -5   3 -11   11.20    4.90
  -6  -3 -11   25.30    7.30
   6  -3  11   16.50    5.50
   6  -3  11   31.10    7.40
  -6  -3 -11   38.60    8.10
   6   3  11   23.30    7.80
  -6   3 -11   24.90    7.40
  -6   3 -11   16.70    6.20
   7  -4 -11   10.10    6.80
   7  -4 -11    4.30    6.70
  -7  -4  11   16.50    6.50
  -7  -4  11   13.50    5.00
  -7   4  11    8.30    5.50
   7   4 -11   24.60    8.70
  -7   4  11   16.10    7.30
   7   4 -11   28.90    6.10
   6  -4 -11   11.50    5.60
  -6  -4  11    6.10    3.80
  -6  -4  11    7.90    4.50
   6  -4 -11    3.00    5.50
  -6   4  11    7.00    4.30
   6   4 -11   11.80    4.20
   6   4 -11    1.20    3.00
  -6   4  11    4.30    4.00
   5  -4 -11   77.09   10.40
   5  -4 -11   89.09   11.50
  -5  -4  11   64.59    9.40
  -5  -4  11   78.69    8.00
   5   4 -11   67.39    8.20
  -5   4  11   73.09    8.50
  -5   4  11   76.09    8.80
   5   4 -11   84.59    9.00
  -4  -4  11   42.70    6.10
   4  -4 -11   58.99    9.00
   4  -4 -11   51.09    8.70
  -4  -4  11   45.10    7.80
   4  -4 -11   45.60    6.70
   4   4 -11   57.19    7.20
  -4   4  11   52.39    7.10
   4   4 -11   58.29    6.90
  -4   4  11   39.40    6.40
  -3  -4  11   59.99    8.20
   3  -4 -11   57.69    8.70
   3  -4 -11   61.89    9.00
   3  -4 -11   61.39    8.10
  -3  -4  11   64.39    6.30
  -3   4  11   68.69    7.90
   3   4 -11   53.99    6.40
  -3   4  11   63.89    7.30
   3   4 -11   72.39    7.50
   3   4 -11   78.79    7.80
   2  -4 -11   41.00    7.30
   2  -4 -11   60.19    7.80
  -2  -4  11   30.00    6.00
   2  -4 -11   31.00    6.40
  -2   4  11   31.30    5.30
   2   4 -11   32.20    5.10
   2   4 -11   32.40    5.00
   2   4 -11   41.30    5.30
  -2   4  11   33.80    5.50
   1  -4 -11  266.97   15.90
   1  -4 -11  238.88   15.10
   1  -4 -11  242.18   16.20
  -1  -4  11  241.28   15.40
  -1   4  11  255.07   14.40
   1   4 -11  261.57   13.20
   1   4 -11  246.38   13.60
  -1   4  11  229.48   14.20
   1   4 -11  236.88   12.90
   0  -4 -11   39.30    6.40
   0  -4 -11   34.80    6.80
   0  -4 -11   36.80    7.10
   0  -4  11   26.90    4.90
   0  -4  11   27.20    6.20
   0   4  11   36.20    5.80
   0   4 -11   31.70    5.00
   0   4  11   44.30    6.40
   0   4 -11   23.90    4.50
  -1  -4 -11  143.49   11.90
  -1  -4 -11  156.18   12.50
  -1  -4 -11  143.99   10.60
   1  -4  11  149.88   10.10
   1  -4  11  141.09   11.30
  -1   4 -11  128.99   10.30
   1   4  11  147.59   10.80
  -1   4 -11  139.49   10.30
   1   4  11  153.88   11.00
   2  -4  11   30.60    5.40
   2  -4  11   21.60    5.20
  -2  -4 -11   38.80    7.70
  -2  -4 -11   21.90    5.80
   2   4  11   33.30    6.10
   2   4  11   20.60    4.70
  -2   4 -11   38.40    6.50
  -2   4 -11   28.10    5.10
  -3  -4 -11    7.60    4.40
   3  -4  11    6.80    3.90
  -3  -4 -11    6.80    5.80
   3  -4  11    2.20    3.70
   3   4  11    4.60    3.80
  -3   4 -11    4.40    4.10
   3   4  11    0.60    3.70
  -3   4 -11    5.60    3.70
  -4  -4 -11    9.60    4.90
  -4  -4 -11    8.50    6.00
   4  -4  11   -0.30    4.40
   4  -4  11    3.70    4.30
  -4   4 -11    8.30    5.00
  -4   4 -11    7.60    4.50
   4   4  11    3.90    3.90
   4   4  11    2.00    3.70
  -4   4 -11    8.30    6.40
   5  -4  11   55.99    8.90
  -5  -4 -11   83.79   12.00
   5  -4  11   47.90    8.00
  -5  -4 -11   58.29    9.80
  -5   4 -11   72.99   10.30
  -5   4 -11   85.89   12.00
   5   4  11   88.49   12.30
  -5   4 -11   68.49    9.30
  -6  -5  11    4.00    5.40
   6  -5 -11   12.90    7.10
   6  -5 -11   10.20    6.90
  -6   5  11   -2.50    4.90
   6   5 -11    0.70    3.90
  -6   5  11    3.70    6.60
  -5  -5  11    6.80    5.20
   5  -5 -11   17.50    6.70
   5  -5 -11   11.20    6.70
   5   5 -11    5.20    4.30
  -5   5  11   14.20    5.20
  -5   5  11    5.70    4.80
  -4  -5  11   12.20    5.20
   4  -5 -11   27.20    7.10
   4  -5 -11   17.80    6.10
   4  -5 -11   13.60    6.40
   4   5 -11   16.70    4.80
   4   5 -11   14.60    4.90
  -4   5  11   17.20    5.40
  -4   5  11   26.40    5.90
   3  -5 -11  136.79   12.90
   3  -5 -11  133.09   14.00
  -3  -5  11  110.49   11.10
   3  -5 -11   93.99   11.50
   3   5 -11  103.09    9.70
   3   5 -11  117.49    9.60
  -3   5  11  119.59   10.10
  -3   5  11  119.49   10.60
   2  -5 -11   36.30    7.90
   2  -5 -11   23.60    6.80
   2  -5 -11   36.50    7.70
  -2  -5  11   22.90    6.50
  -2   5  11   40.40    6.80
   2   5 -11   27.30    5.10
   2   5 -11   29.60    5.30
  -2   5  11   39.20    6.50
   2   5 -11   23.60    5.00
   1  -5 -11    8.00    5.20
  -1  -5  11    6.90    4.30
   1  -5 -11    9.50    5.60
   1  -5 -11   10.70    4.80
   1   5 -11    9.30    3.90
  -1   5  11    5.40    3.90
  -1   5  11   14.30    4.50
   0  -5 -11   18.80    6.30
   0  -5 -11   26.00    6.80
   0  -5  11   11.70    5.10
   0  -5 -11   14.10    5.20
   0   5 -11   11.00    4.50
   0   5  11   16.50    4.70
   0   5  11   14.40    4.80
  -1  -5 -11   41.60    8.20
   1  -5  11   25.00    6.30
  -1  -5 -11   27.70    7.50
   1  -5  11   20.90    5.30
   1   5  11   14.40    5.10
  -1   5 -11   11.10    5.20
  -1   5 -11   15.50    4.90
   1   5  11   30.20    6.40
  -2  -5 -11   15.60    6.30
  -2  -5 -11   14.90    6.70
   2  -5  11   14.80    6.00
   2  -5  11   10.30    5.00
  -2   5 -11   15.10    5.50
  -2   5 -11   13.20    4.80
   2   5  11    0.40    4.20
   2   5  11   11.50    5.20
   3  -5  11   26.20    6.40
   3  -5  11   13.30    5.20
  -3  -5 -11   34.00    7.80
  -3  -5 -11   14.00    7.10
  -3   5 -11   24.30    5.90
   3   5  11   22.90    6.30
   3   5  11   25.50    6.10
  -3   5 -11   25.00    6.70
   4  -5  11   28.40    6.70
   4  -5  11   16.30    6.20
  -4  -5 -11   32.30    9.00
  -4   5 -11   22.50    7.40
   4   5  11   47.80    8.50
  -4   5 -11   38.40    7.40
   4  -6 -11    5.70    6.40
   4  -6 -11   -2.00    6.60
   4  -6 -11   17.50    7.80
  -4  -6  11    5.30    5.30
  -4   6  11    4.90    5.50
  -4   6  11   17.10    8.20
   4   6 -11    9.80    5.30
   3  -6 -11   45.20    9.10
   3  -6 -11   36.70    9.40
   3  -6 -11   53.99   10.40
  -3  -6  11   32.40    7.90
  -3   6  11   47.60    9.90
   3   6 -11   53.69    8.20
  -3   6  11   27.70    7.20
   3   6 -11   55.49    7.90
   2  -6 -11   51.19    9.80
   2  -6 -11   61.29   10.90
  -2  -6  11   59.19    9.60
   2  -6 -11   62.59   10.60
  -2   6  11   52.09    8.60
   1  -6 -11  131.39   14.60
   1  -6 -11  118.99   13.60
  -1  -6  11   86.99   12.20
   1  -6 -11  114.19   14.00
   1   6 -11   94.39   10.30
  -1   6  11  113.69   11.90
   0  -6  11   10.60    5.70
   0  -6 -11   28.30    9.10
   0  -6 -11   21.90    8.10
   0   6  11   23.10    6.60
   0   6 -11   17.30    5.90
   1  -6  11   15.00    6.30
  -1  -6 -11   15.30    7.30
  -1  -6 -11   13.80    7.50
  -1   6 -11   22.80    6.30
   1   6  11   19.30    6.70
   2  -6  11   27.10    8.00
   2  -6  11   50.69    8.30
  -2  -6 -11   51.49   11.00
  -2  -6 -11   36.70    9.50
  -2   6 -11   40.60    8.00
   2   6  11   50.39    8.60
  -2   6 -11   25.00    8.10
   8   0 -12   55.99   11.20
   8   0 -12   52.89    6.80
  -8   0  12   47.70    8.40
   8   0 -12   56.99    7.00
   7   0 -12   18.60    4.10
   7   0 -12   15.80    6.80
  -7   0  12   19.60    5.60
   7   0 -12   15.90    4.00
   6   0 -12  177.48   15.30
   6   0 -12  197.88   11.10
  -6   0  12  178.38   13.00
   6   0 -12  190.38   11.00
   5   0 -12   15.10    3.00
  -5   0  12   13.50    4.10
   5   0 -12   14.90    3.10
   5   0 -12   14.80    3.90
   4   0 -12   20.70    3.30
   4   0 -12   30.10    3.70
   4   0 -12   22.90    4.40
  -4   0  12   30.10    4.90
  -2   0  12   42.00    5.10
  -2   0  12   49.80    6.00
   2   0 -12   47.50    3.80
   2   0 -12   48.70    5.70
   2   0 -12   44.40    3.70
   1   0 -12   79.79    6.50
   1   0 -12   94.89    5.40
  -1   0  12   88.29    6.90
  -1   0  12   85.19    5.90
   1   0 -12   88.99    6.90
   1   0 -12   96.79    5.30
  -1   0  12   91.49    6.10
   0   0 -12  102.29    7.40
   0   0  12   99.69    5.90
   0   0 -12  101.69    5.70
   0   0 -12  104.49    7.50
   0   0  12   99.69    5.90
   0   0  12  108.29    8.10
   0   0 -12  104.09    5.80
   1   0  12  501.05   23.50
   1   0  12  456.55   19.60
   1   0  12  477.55   20.00
  -1   0 -12  449.95   21.40
   1   0  12  451.15   19.60
  -1   0 -12  452.05   21.40
  -2   0 -12  179.18   11.30
   2   0  12  199.58   12.80
  -2   0 -12  188.08   10.90
   2   0  12  192.58   10.20
  -2   0 -12  180.28   10.80
  -3   0 -12   14.20    3.70
  -3   0 -12   18.10    4.30
  -3   0 -12   21.10    4.70
   3   0  12   19.80    4.00
  -3   0 -12   23.00    4.60
   3   0  12   18.10    5.00
   4   0  12  276.37   15.40
  -4   0 -12  286.37   15.90
  -4   0 -12  273.57   16.20
   4   0  12  262.87   17.50
  -4   0 -12  273.27   15.70
  -5   0 -12   79.39    9.20
   5   0  12   61.89    9.60
   5   0  12   61.99    8.10
  -5   0 -12   76.29    8.90
  -5   0 -12   68.19    8.50
   6   0  12    5.80    5.70
  -6   0 -12   18.70    5.80
  -6   0 -12   12.40    5.80
   6   0  12    5.30    4.60
  -6   0 -12   23.70    6.50
  -7   0 -12   -0.30    5.70
   7   0  12    8.90    6.40
  -7   0 -12    8.70    6.40
   7   0  12    8.90    5.90
  -7   0 -12   22.10    7.30
  -8  -1  12    7.10    4.60
   8  -1 -12   13.20    3.90
   8  -1 -12    9.70    7.60
   8  -1 -12   22.80    4.80
  -8   1  12   11.00    6.20
  -8   1  12   21.10    6.10
   8   1 -12   12.20    6.60
   8   1 -12   20.60    4.70
   7  -1 -12  326.57   17.30
   7  -1 -12  346.87   23.30
  -7  -1  12  323.67   20.20
   7  -1 -12  345.67   17.50
   7   1 -12  351.46   18.00
  -7   1  12  358.66   20.30
   7   1 -12  350.76   18.00
  -7   1  12  342.97   20.00
   7   1 -12  310.67   22.50
   6  -1 -12   34.30    4.80
   6  -1 -12   35.80    6.20
  -6  -1  12   27.60    5.60
   6  -1 -12   23.40    4.10
   6   1 -12   31.40    4.90
  -6   1  12   30.60    6.10
   6   1 -12   30.10    7.60
   6   1 -12   26.30    4.50
  -6   1  12   32.70    6.10
   5  -1 -12   10.50    2.80
  -5  -1  12   10.60    3.60
   5  -1 -12   19.20    4.30
   5  -1 -12   14.70    3.10
   5   1 -12    4.40    2.40
   5   1 -12    9.90    2.70
  -5   1  12   13.20    4.20
   5   1 -12    3.70    2.80
  -5   1  12    7.40    3.10
   4  -1 -12  116.19    9.40
   4  -1 -12  118.89    7.40
   4  -1 -12  126.09    9.00
  -4  -1  12  124.39    9.00
   4  -1 -12  116.99    7.40
   4   1 -12  118.39    8.70
  -4   1  12  112.49    8.70
  -4   1  12  125.99    8.90
   4   1 -12  128.69    7.80
   4   1 -12  114.89    7.60
   3  -1 -12   43.10    5.80
   3  -1 -12   44.90    4.20
   3  -1 -12   49.99    4.30
  -3  -1  12   47.60    5.90
   3  -1 -12   43.30    5.80
   3   1 -12   48.90    4.30
  -3   1  12   41.20    5.10
   3   1 -12   47.10    5.70
  -3   1  12   51.59    5.20
   3   1 -12   46.50    4.30
  -3   1  12   53.19    5.80
   2  -1 -12   34.60    5.00
   2  -1 -12   33.90    3.90
   2  -1 -12   39.10    4.10
  -2  -1  12   32.20    4.70
   2  -1 -12   28.20    4.70
  -2  -1  12   29.30    3.70
  -2   1  12   34.00    4.60
  -2   1  12   35.30    4.50
  -2   1  12   29.70    3.90
   2   1 -12   26.20    4.40
   2   1 -12   32.20    3.40
   2   1 -12   30.20    3.40
   1  -1 -12   28.70    4.60
  -1  -1  12   41.90    5.30
   1  -1 -12   36.00    3.90
  -1  -1  12   27.00    3.50
   1  -1 -12   37.20    5.00
   1  -1 -12   44.30    4.30
  -1   1  12   33.80    4.10
  -1   1  12   36.10    4.10
  -1   1  12   28.80    4.70
   1   1 -12   36.80    3.00
   1   1 -12   34.50    4.80
   1   1 -12   34.70    3.00
   0  -1  12  102.89    6.20
   0  -1 -12   99.19    7.50
   0  -1  12  107.99    8.10
   0  -1  12   94.59    6.10
   0  -1 -12  104.89    7.80
   0   1 -12   93.79    5.10
   0   1  12   98.69    6.20
   0   1 -12   86.19    7.00
   0   1  12   99.99    6.20
   0   1 -12   95.99    7.30
   0   1 -12  101.79    5.20
   0   1  12   96.69    7.70
   1  -1  12  120.99    7.10
   1  -1  12  115.69    9.20
  -1  -1 -12  131.89    7.70
  -1  -1 -12  123.29    8.70
  -1  -1 -12  111.59    8.10
  -1  -1 -12  106.59    7.90
  -1   1 -12  106.79    6.90
   1   1  12  108.69    8.90
   1   1  12  137.49    8.50
  -1   1 -12  120.99    8.10
   1   1  12  124.69    7.10
   1   1  12  119.59    7.10
  -1   1 -12  112.79    8.10
  -2  -1 -12  185.88   10.90
  -2  -1 -12  197.48   12.00
  -2  -1 -12  187.78   10.50
   2  -1  12  194.98   10.40
  -2  -1 -12  175.58   11.20
   2  -1  12  196.68   12.90
   2   1  12  191.48   11.20
   2   1  12  197.58   10.20
   2   1  12  215.48   11.60
  -2   1 -12  178.28   10.60
   2   1  12  175.68   12.40
  -2   1 -12  201.78   11.30
  -2   1 -12  188.98   11.00
   3  -1  12   58.99    6.00
  -3  -1 -12   60.09    6.90
  -3  -1 -12   55.79    5.80
  -3  -1 -12   54.69    7.20
   3  -1  12   60.39    8.50
  -3  -1 -12   65.79    6.20
  -3   1 -12   51.39    6.40
  -3   1 -12   63.19    6.40
   3   1  12   66.59    7.50
   3   1  12   57.99    8.20
  -3   1 -12   70.79    7.00
  -4  -1 -12   14.30    4.50
   4  -1  12   14.80    5.20
  -4  -1 -12   14.40    4.30
  -4  -1 -12   19.20    4.70
   4  -1  12   14.80    3.90
   4   1  12   26.00    6.10
   4   1  12   17.10    5.60
  -4   1 -12   16.80    4.70
  -4   1 -12   16.80    4.20
  -4   1 -12   20.60    4.90
  -5  -1 -12   35.90    6.50
   5  -1  12   17.10    5.50
  -5  -1 -12   26.50    6.10
  -5  -1 -12   24.30    5.70
   5  -1  12   27.90    5.70
   5   1  12   29.90    7.30
   5   1  12   15.80    5.30
  -5   1 -12   25.40    5.90
  -5   1 -12   32.10    6.40
  -6  -1 -12   22.80    6.60
  -6  -1 -12   18.60    5.70
   6  -1  12   23.80    7.50
   6  -1  12   15.40    5.90
  -6  -1 -12   18.60    5.70
  -6   1 -12   23.20    6.90
   6   1  12    7.70    4.90
   6   1  12   17.10    6.80
  -6   1 -12   17.30    5.80
  -6   1 -12   14.70    5.80
  -7  -1 -12   63.69   10.00
  -7  -1 -12   71.49   10.00
  -7  -1 -12   50.59    8.30
   7  -1  12   54.69    9.10
   7  -1  12   66.39   12.30
  -7   1 -12   58.79    9.50
  -7   1 -12   68.29   10.20
  -7   1 -12   71.29   10.50
   7   1  12   38.70    9.00
   8  -2 -12   32.60    5.90
  -8  -2  12   28.80    7.10
   8   2 -12   34.80    5.90
  -8   2  12   35.40    6.90
   8   2 -12   52.09   11.00
   7  -2 -12   46.50    6.50
  -7  -2  12   54.69    9.10
   7  -2 -12   60.79    7.00
   7  -2 -12   56.39    9.10
  -7   2  12   60.89    8.30
  -7   2  12   43.00    8.80
   7   2 -12   60.99    7.60
  -7   2  12   60.09    8.10
   7   2 -12   65.99   11.30
   7   2 -12   48.70    6.70
   6  -2 -12   63.99    6.90
   6  -2 -12   65.39    7.00
   6  -2 -12   86.59    9.70
  -6  -2  12   68.09    8.80
   6   2 -12   65.19    7.10
   6   2 -12   73.39   11.50
  -6   2  12   58.59    7.80
  -6   2  12   56.89    7.60
   6   2 -12   58.89    6.70
  -6   2  12   69.09    7.80
   5  -2 -12   68.79    8.60
   5  -2 -12   59.69    6.30
  -5  -2  12   65.99    7.90
  -5  -2  12   53.89    7.40
   5  -2 -12   68.59    8.40
   5  -2 -12   67.89    6.30
  -5   2  12   66.09    7.20
  -5   2  12   55.69    7.10
  -5   2  12   69.19    7.80
   5   2 -12   59.49    6.60
   5   2 -12   80.79    6.40
   4  -2 -12  128.99   10.10
   4  -2 -12  123.39    8.30
  -4  -2  12  127.59    9.40
   4  -2 -12  122.39    9.90
   4  -2 -12  132.39    8.50
  -4  -2  12  121.09    9.20
  -4   2  12  142.39    9.10
  -4   2  12  131.09    8.90
   4   2 -12  134.89    8.50
   4   2 -12  120.69    8.20
  -4   2  12  139.79    9.40
   3  -2 -12  105.69    7.20
   3  -2 -12  124.19    9.40
   3  -2 -12  112.19    7.30
  -3  -2  12  109.79    8.20
  -3  -2  12  106.89    8.00
   3  -2 -12  102.59    8.50
  -3   2  12  105.99    7.80
  -3   2  12  107.89    7.60
   3   2 -12   95.59    6.80
   3   2 -12  108.49    7.10
   3   2 -12  103.49    7.80
  -3   2  12   97.59    7.50
   2  -2 -12   52.89    4.90
   2  -2 -12   47.80    6.20
  -2  -2  12   50.59    5.90
  -2  -2  12   46.20    6.00
   2  -2 -12   45.30    6.70
  -2   2  12   48.40    5.40
   2   2 -12   45.40    4.60
  -2   2  12   51.99    5.90
   2   2 -12   48.90    4.20
  -2   2  12   44.90    5.30
   2   2 -12   49.99    5.80
   1  -2 -12  215.38   13.00
  -1  -2  12  210.08   11.70
   1  -2 -12  202.78   12.20
  -1  -2  12  222.38   12.40
   1  -2 -12  210.28   11.90
   1   2 -12  204.48   11.70
  -1   2  12  208.18   11.20
   1   2 -12  201.78   10.20
  -1   2  12  204.68   12.10
   1   2 -12  214.88   10.30
  -1   2  12  213.08   11.30
   0  -2 -12   73.59    7.20
   0  -2  12   62.59    6.00
   0  -2 -12   66.99    6.40
   0  -2 -12   64.59    6.30
   0  -2  12   69.19    6.70
   0   2  12   72.59    5.70
   0   2 -12   70.69    6.10
   0   2 -12   59.69    4.20
   0   2  12   73.89    6.80
   0   2  12   64.69    5.60
   0   2 -12   63.59    5.70
  -1  -2 -12    8.80    3.60
  -1  -2 -12   20.50    4.40
   1  -2  12   16.00    4.30
  -1  -2 -12   16.40    3.60
   1  -2  12   10.50    2.80
   1  -2  12   10.80    3.10
   1   2  12   17.10    4.30
   1   2  12   22.00    3.90
  -1   2 -12   11.50    3.20
  -1   2 -12   11.60    3.10
  -1   2 -12   15.80    3.30
   1   2  12    9.80    2.80
  -2  -2 -12   94.19    8.50
   2  -2  12  105.89    7.50
  -2  -2 -12   87.69    9.20
   2  -2  12   92.29    7.20
  -2  -2 -12   78.29    7.20
   2  -2  12  112.79    9.20
  -2   2 -12   93.19    7.40
  -2   2 -12  104.89    7.90
   2   2  12   93.89    8.70
  -2   2 -12   92.29    7.80
  -3  -2 -12  242.18   15.00
   3  -2  12  258.37   16.40
   3  -2  12  253.67   14.10
  -3  -2 -12  241.28   15.20
   3  -2  12  256.37   13.90
  -3   2 -12  233.68   13.50
  -3   2 -12  236.78   14.10
  -3   2 -12  244.08   14.40
   3   2  12  261.77   16.20
  -4  -2 -12   60.09    7.80
  -4  -2 -12   53.49    7.90
   4  -2  12   47.00    6.30
   4  -2  12   52.39    8.40
   4  -2  12   47.10    6.90
  -4  -2 -12   51.59    7.40
  -4   2 -12   45.20    6.90
   4   2  12   48.30    8.30
  -4   2 -12   52.69    6.80
  -4   2 -12   53.69    6.50
  -5  -2 -12    3.30    4.00
   5  -2  12    3.40    3.60
  -5  -2 -12    2.30    3.80
   5  -2  12    0.00    4.50
  -5  -2 -12    4.20    4.80
   5  -2  12    6.90    5.10
  -5   2 -12    5.70    4.10
  -5   2 -12    4.90    4.80
  -5   2 -12    4.30    3.30
   5   2  12    4.90    4.30
  -6  -2 -12  131.69   11.20
  -6  -2 -12  127.19   13.50
   6  -2  12  145.29   16.20
  -6  -2 -12  122.79   12.10
   6  -2  12  111.09   10.60
  -6   2 -12  142.49   13.30
   6   2  12   98.49   13.30
  -6   2 -12  136.39   12.40
   7  -3 -12    5.10    3.90
   7  -3 -12   13.50    4.70
   7  -3 -12   12.30    6.30
  -7  -3  12    3.20    3.60
  -7   3  12   11.80    5.30
   7   3 -12    2.50    5.40
   7   3 -12    2.80    3.20
  -7   3  12   13.80    5.00
  -6  -3  12   36.00    6.90
   6  -3 -12   34.00    5.70
   6  -3 -12   34.80    7.40
   6  -3 -12   44.80    8.60
  -6  -3  12   32.80    6.20
   6   3 -12   26.10    5.30
   6   3 -12   32.80    5.50
  -6   3  12   36.10    6.20
  -6   3  12   41.80    6.50
  -5  -3  12   75.29    7.80
  -5  -3  12   77.59    9.90
   5  -3 -12   87.39   10.70
   5  -3 -12   85.39    8.50
   5  -3 -12   77.19    9.70
  -5   3  12   78.99    8.60
   5   3 -12   82.99    7.70
   5   3 -12   71.69    8.00
  -5   3  12   85.69    7.90
   4  -3 -12  147.79   10.10
  -4  -3  12  166.68   11.60
   4  -3 -12  152.98   11.90
  -4  -3  12  161.18   10.90
   4  -3 -12  151.48   12.10
  -4   3  12  155.78   10.40
   4   3 -12  167.68   10.30
   4   3 -12  152.48   10.00
  -4   3  12  144.99   10.10
  -3  -3  12  118.19    9.40
   3  -3 -12  111.19    8.70
   3  -3 -12  117.89    9.80
   3  -3 -12  117.99   10.30
  -3  -3  12  126.69    8.90
   3   3 -12  120.99    8.20
   3   3 -12  112.79    8.80
  -3   3  12  115.09    8.50
  -3   3  12  125.19    8.60
   3   3 -12  117.29    8.20
   2  -3 -12  271.97   15.80
  -2  -3  12  279.57   15.30
   2  -3 -12  237.58   14.70
  -2  -3  12  268.37   15.50
   2  -3 -12  269.47   16.40
  -2   3  12  273.97   14.60
   2   3 -12  297.97   14.10
   2   3 -12  276.47   14.50
   2   3 -12  303.87   14.20
  -2   3  12  258.27   14.50
   1  -3 -12   38.40    6.00
   1  -3 -12   47.80    6.60
  -1  -3  12   33.80    5.20
  -1  -3  12   38.00    6.10
   1  -3 -12   43.80    6.80
   1   3 -12   45.90    5.40
   1   3 -12   37.80    4.40
  -1   3  12   42.00    5.60
  -1   3  12   40.40    5.60
  -1   3  12   36.70    5.20
   1   3 -12   39.10    4.20
   0  -3  12   28.10    5.00
   0  -3 -12   28.60    5.40
   0  -3 -12   33.70    5.20
   0  -3  12   22.70    4.50
   0  -3 -12   26.50    5.40
   0   3 -12   29.20    4.40
   0   3  12   35.10    5.00
   0   3  12   36.50    5.10
   0   3  12   20.90    4.40
   0   3 -12   23.90    3.80
   1  -3  12   27.90    5.20
  -1  -3 -12   32.90    6.20
   1  -3  12   23.80    5.20
  -1  -3 -12   32.90    5.00
   1  -3  12   26.70    4.10
  -1  -3 -12   33.00    6.10
  -1   3 -12   26.20    4.60
   1   3  12   37.10    5.60
  -1   3 -12   31.20    4.70
   1   3  12   34.70    5.30
   1   3  12   38.10    6.20
  -2  -3 -12  227.58   15.10
  -2  -3 -12  237.98   15.20
   2  -3  12  239.08   15.10
   2  -3  12  229.98   14.00
   2  -3  12  250.27   13.40
  -2   3 -12  241.48   14.90
   2   3  12  245.58   14.00
   2   3  12  244.18   15.10
  -2   3 -12  229.38   14.10
  -2   3 -12  226.78   13.70
   2   3  12  239.78   13.90
   3  -3  12  288.97   18.00
   3  -3  12  284.87   16.10
  -3  -3 -12  300.37   17.70
   3  -3  12  296.17   16.30
  -3  -3 -12  291.37   18.00
   3   3  12  297.37   16.30
  -3   3 -12  278.37   17.10
   3   3  12  271.57   17.70
  -3   3 -12  278.47   16.80
   3   3  12  293.07   16.20
  -3   3 -12  294.27   16.30
  -4  -3 -12   21.30    5.60
  -4  -3 -12   26.50    6.30
  -4  -3 -12   25.60    6.70
   4  -3  12   29.50    7.00
   4  -3  12   21.90    5.80
   4  -3  12   26.70    5.30
   4   3  12   26.50    7.30
  -4   3 -12   29.30    6.20
  -4   3 -12   17.40    4.70
  -4   3 -12   29.70    6.60
  -5  -3 -12   10.00    5.30
   5  -3  12    9.10    4.90
  -5  -3 -12   13.10    5.60
  -5  -3 -12   14.70    6.50
   5  -3  12    6.40    5.20
   5   3  12   17.30    6.30
  -5   3 -12    6.30    6.10
  -5   3 -12   11.00    4.90
  -5   3 -12   11.70    5.20
  -6  -3 -12   28.90    7.90
   6  -3  12   21.90    7.20
   6  -3  12   17.30    5.60
  -6  -3 -12   27.30    7.50
  -6   3 -12   20.20    6.10
  -6   3 -12   20.50    7.30
   6   3  12   22.20    7.20
   7  -4 -12   11.60    7.40
  -7  -4  12   14.70    5.60
   7  -4 -12    9.50    6.40
  -7  -4  12   14.20    6.10
  -7   4  12   15.00    6.20
   7   4 -12   23.40    5.60
  -6  -4  12   55.09    8.10
   6  -4 -12   51.89    9.60
   6  -4 -12   62.69   10.40
  -6  -4  12   40.40    8.60
  -6   4  12   58.09    8.10
   6   4 -12   53.09    7.60
  -6   4  12   54.79    7.90
  -5  -4  12   35.40    6.30
  -5  -4  12   40.80    7.50
   5  -4 -12   45.30    8.60
   5  -4 -12   49.00    8.70
  -5   4  12   29.90    6.10
   5   4 -12   51.19    7.10
  -5   4  12   45.80    7.00
   5   4 -12   39.60    6.50
  -4  -4  12  105.89   10.30
   4  -4 -12  109.39   12.20
  -4  -4  12   99.59    8.70
   4  -4 -12  128.39   13.30
  -4   4  12   96.39    9.80
   4   4 -12  120.99    9.50
   4   4 -12  106.09    8.80
  -4   4  12  100.19    9.10
  -3  -4  12   39.60    7.40
   3  -4 -12   50.59    8.40
   3  -4 -12   37.00    6.40
  -3  -4  12   42.20    6.10
   3  -4 -12   39.50    8.00
  -3   4  12   47.10    6.80
   3   4 -12   53.99    6.50
   3   4 -12   40.00    5.90
  -3   4  12   46.90    6.70
   3   4 -12   45.00    5.90
   2  -4 -12   41.00    7.50
   2  -4 -12   35.00    6.50
   2  -4 -12   37.60    6.80
  -2  -4  12   39.30    5.90
  -2  -4  12   31.30    6.20
   2   4 -12   31.80    5.10
  -2   4  12   40.80    6.10
   2   4 -12   39.10    5.20
  -2   4  12   32.60    5.40
   2   4 -12   41.60    5.30
   1  -4 -12  167.48   13.00
   1  -4 -12  177.38   12.70
   1  -4 -12  152.78   12.00
  -1  -4  12  159.98   12.10
  -1   4  12  160.38   11.10
  -1   4  12  168.08   11.20
   1   4 -12  135.09   10.00
   0  -4 -12   39.40    7.30
   0  -4  12   24.60    5.50
   0  -4 -12   34.60    7.00
   0  -4 -12   40.40    6.60
   0   4 -12   33.70    5.20
   0   4 -12   20.80    4.00
   0   4  12   41.10    6.20
   0   4  12   39.00    6.10
  -1  -4 -12   40.30    7.60
   1  -4  12   30.90    5.30
  -1  -4 -12   19.40    6.30
   1  -4  12   28.60    6.00
  -1  -4 -12   25.50    5.30
  -1   4 -12   28.80    4.90
  -1   4 -12   22.80    4.70
   1   4  12   35.30    6.00
   1   4  12   31.60    6.30
   2  -4  12   18.10    5.30
  -2  -4 -12   22.00    6.70
   2  -4  12   18.00    4.70
  -2  -4 -12   20.20    5.60
  -2   4 -12   14.30    4.20
  -2   4 -12   20.30    4.80
   2   4  12   17.00    4.90
   2   4  12   19.00    5.10
  -3  -4 -12   10.20    5.10
   3  -4  12    7.90    4.20
   3  -4  12   11.00    4.60
  -3  -4 -12   25.10    7.50
   3   4  12   20.30    5.40
   3   4  12   17.40    4.70
  -3   4 -12   12.40    4.70
  -3   4 -12   19.40    7.30
  -3   4 -12   12.70    4.60
  -4  -4 -12   54.79    8.90
   4  -4  12   46.40    7.50
   4  -4  12   42.20    7.50
  -4  -4 -12   46.00    9.30
  -4   4 -12   55.39    8.20
  -4   4 -12   52.89    9.50
   4   4  12   55.69    8.20
  -4   4 -12   41.90    7.50
   5  -4  12   15.40    6.40
  -5  -4 -12   36.90    9.30
   5  -4  12   17.70    5.60
  -5   4 -12   20.30    6.40
  -5   4 -12   15.40    6.40
   5   4  12   26.00    8.30
  -5   4 -12   24.00    8.30
   5  -5 -12    9.70    6.60
  -5  -5  12   10.50    5.70
   5  -5 -12   22.80    7.60
   5   5 -12    9.70    4.50
  -5   5  12   18.80    5.40
   4  -5 -12    8.30    5.20
  -4  -5  12    4.20    4.80
   4  -5 -12    7.20    5.60
   4  -5 -12    1.80    5.80
   4   5 -12    4.40    4.10
   4   5 -12   12.10    4.30
  -4   5  12    1.70    4.30
  -4   5  12   16.60    5.60
   3  -5 -12   13.10    6.20
   3  -5 -12   10.60    5.80
   3  -5 -12   10.20    5.50
  -3  -5  12    7.10    4.60
   3   5 -12    1.70    3.70
   3   5 -12    7.90    4.30
  -3   5  12   12.00    4.80
  -3   5  12    8.60    4.00
   2  -5 -12  339.77   21.50
  -2  -5  12  309.27   20.10
   2  -5 -12  312.07   20.30
   2  -5 -12  344.07   21.20
  -2   5  12  319.87   19.00
   2   5 -12  410.86   20.10
   2   5 -12  312.57   17.60
  -2   5  12  324.57   19.00
   1  -5 -12   41.90    8.40
   1  -5 -12   63.09    9.60
   1  -5 -12   47.20    8.60
  -1  -5  12   38.70    7.30
  -1   5  12   57.39    8.10
  -1   5  12   42.70    7.20
   1   5 -12   46.90    6.60
   0  -5 -12   18.70    6.20
   0  -5 -12   27.10    7.40
   0  -5  12   20.80    5.90
   0  -5 -12   34.50    8.00
   0   5 -12   25.70    5.50
   0   5  12   27.10    6.30
   0   5  12   29.20    6.30
   1  -5  12   26.10    6.80
  -1  -5 -12   17.90    6.30
  -1  -5 -12   30.80    8.20
   1   5  12   24.90    6.10
   1   5  12   18.70    5.50
  -1   5 -12   14.10    5.00
  -1   5 -12   18.40    5.40
   2  -5  12    9.80    5.00
  -2  -5 -12    0.80    5.70
  -2  -5 -12    3.60    5.40
   2  -5  12    6.30    4.50
  -2   5 -12   -2.00    3.40
   2   5  12   -0.90    4.50
  -2   5 -12   -5.20    4.10
   2   5  12    3.30    4.80
   3  -5  12   50.19    8.50
  -3  -5 -12   59.49   10.00
   3  -5  12   47.70    7.80
  -3  -5 -12   85.99   12.50
   3   5  12   68.29    9.60
  -3   5 -12   53.19    8.80
  -3   5 -12   34.00    7.60
   3   5  12   68.19    9.30
  -4  -5 -12   84.89   13.30
   4  -5  12   50.69    8.80
   4  -5  12   61.69    9.10
  -4   5 -12   72.69   11.00
   4   5  12   97.29   11.80
  -4   5 -12   85.09   14.10
  -4   5 -12   88.09   11.40
   3  -6 -12   43.00   10.20
   3  -6 -12   63.09   11.70
  -3  -6  12   37.70    8.10
   3  -6 -12   44.20    9.50
  -3   6  12   41.20    7.90
   3   6 -12   57.39    8.20
   2  -6 -12  110.69   13.70
   2  -6 -12   70.79   11.70
   2  -6 -12  100.09   12.90
  -2  -6  12   59.39   10.20
  -2   6  12  100.99   11.20
   1  -6 -12   19.70    7.30
   1  -6 -12   18.30    7.60
   1  -6 -12   21.90    7.30
  -1  -6  12   11.40    5.60
   1   6 -12   18.30    5.30
  -1   6  12   13.00    5.50
   0  -6 -12    0.40    6.30
   0  -6  12   -0.40    4.60
   0  -6 -12    1.10    6.80
   0   6  12    9.10    5.30
   0   6 -12    3.60    4.30
  -1  -6 -12   -1.20    6.10
  -1  -6 -12    9.30    7.10
   1  -6  12    4.20    5.10
   1   6  12    2.40    5.70
  -1   6 -12   -0.10    4.30
  -2  -6 -12  153.08   16.70
  -2  -6 -12  147.29   17.00
   2  -6  12  107.39   13.80
   2   6  12  166.28   14.10
  -2   6 -12  118.49   13.10
  -2   6 -12  130.39   14.40
   8   0 -13   47.90    6.50
  -8   0  13   40.50    7.80
   8   0 -13   37.80   10.10
   7   0 -13   56.19   10.70
   7   0 -13   56.79    6.70
  -7   0  13   55.69    8.40
   7   0 -13   53.59    6.40
   6   0 -13    1.10    2.30
  -6   0  13    0.40    3.10
   6   0 -13    3.00    2.50
   6   0 -13    0.60    3.10
  -5   0  13    0.30    2.20
   5   0 -13    2.30    2.90
   5   0 -13   -0.10    1.90
   5   0 -13    3.00    2.30
  -4   0  13   17.40    3.90
   4   0 -13   21.40    3.50
   4   0 -13   23.60    4.50
   4   0 -13   20.70    3.40
  -3   0  13  220.68   13.20
   3   0 -13  230.08   11.50
   3   0 -13  215.08   13.10
   3   0 -13  236.58   11.50
  -2   0  13   25.20    4.10
   2   0 -13   25.60    3.10
  -2   0  13   18.20    4.00
   2   0 -13   19.50    2.80
   2   0 -13   21.20    4.20
   1   0 -13  129.79    8.70
   1   0 -13  131.69    6.80
   1   0 -13  123.89    6.80
  -1   0  13  122.69    7.50
  -1   0  13  126.59    8.80
  -1   0  13  106.09    7.30
   1   0 -13  125.79    8.50
   0   0 -13   67.09    4.50
   0   0 -13   71.29    6.50
   0   0 -13   69.09    4.50
   0   0  13   63.89    4.70
   0   0  13   64.99    7.90
   0   0  13   65.39    4.80
   0   0 -13   69.99    6.50
   1   0  13   94.29    6.00
   1   0  13   97.89    8.50
  -1   0 -13  106.39    7.80
   1   0  13   99.99    6.20
  -1   0 -13   88.09    7.60
  -2   0 -13    1.00    3.30
   2   0  13   -1.70    2.50
  -2   0 -13   -1.30    2.70
  -2   0 -13   -2.30    2.50
   2   0  13   -2.70    2.10
  -3   0 -13   71.99    7.20
  -3   0 -13   76.09    7.60
  -3   0 -13   69.39    7.60
   3   0  13   71.09    6.70
  -3   0 -13   63.69    6.50
   3   0  13   53.39    8.20
  -4   0 -13   10.80    4.40
  -4   0 -13    9.70    3.90
   4   0  13    3.40    3.90
  -4   0 -13    8.00    4.70
   4   0  13    7.30    4.00
   5   0  13   25.90    6.60
  -5   0 -13   26.50    5.70
  -5   0 -13   20.80    6.00
  -5   0 -13   27.50    6.40
   5   0  13   18.90    5.50
  -6   0 -13    1.10    5.10
  -6   0 -13    9.10    5.20
   6   0  13   -0.10    4.20
   6   0  13    3.90    5.80
  -6   0 -13    5.60    5.50
   8  -1 -13   45.30    6.20
  -8  -1  13   52.69    9.40
   8   1 -13   32.50    9.10
   8   1 -13   60.89    7.20
  -8   1  13   52.09    8.90
   7  -1 -13   27.80    4.70
  -7  -1  13   36.40    7.30
   7  -1 -13   27.90    4.80
   7   1 -13   29.80    5.30
  -7   1  13   36.40    7.50
   7   1 -13   38.00    5.50
   7   1 -13   21.90    7.70
  -7   1  13   28.60    6.60
   6  -1 -13   87.49    7.10
   6  -1 -13   93.49    9.70
   6  -1 -13   99.49    7.40
  -6  -1  13   79.79   10.20
   6   1 -13   86.09    7.40
  -6   1  13   91.19   10.20
  -6   1  13   73.79    9.30
   6   1 -13   90.39    7.50
  -5  -1  13    9.70    3.50
   5  -1 -13    9.50    2.80
   5  -1 -13    5.70    3.80
   5  -1 -13    8.50    2.60
   5   1 -13    6.90    2.80
  -5   1  13    9.50    3.60
  -5   1  13   11.70    4.50
   5   1 -13    8.60    3.00
   5   1 -13   10.30    4.00
   4  -1 -13   57.09    5.10
  -4  -1  13   54.89    6.80
   4  -1 -13   55.59    6.80
   4  -1 -13   59.69    7.30
   4  -1 -13   54.89    5.60
   4   1 -13   56.19    6.50
  -4   1  13   48.70    6.40
   4   1 -13   58.19    5.30
  -4   1  13   53.59    6.60
   4   1 -13   56.29    5.10
  -3  -1  13    6.70    2.70
   3  -1 -13    2.70    1.70
   3  -1 -13   10.20    3.50
   3  -1 -13    0.30    2.40
   3  -1 -13    4.20    1.90
  -3   1  13    3.70    2.70
   3   1 -13    2.60    1.80
  -3   1  13    2.90    2.20
   3   1 -13    9.90    3.20
  -3   1  13    4.20    2.40
   3   1 -13    3.80    2.00
   2  -1 -13  585.54   25.70
   2  -1 -13  578.04   27.40
   2  -1 -13  630.54   27.80
   2  -1 -13  612.04   25.80
  -2  -1  13  612.04   27.90
   2   1 -13  577.64   25.30
   2   1 -13  602.24   27.20
   2   1 -13  597.04   25.30
  -2   1  13  603.84   26.40
  -2   1  13  564.24   27.30
  -2   1  13  600.74   26.20
   1  -1 -13   33.40    3.90
  -1  -1  13   26.10    3.50
  -1  -1  13   29.80    4.70
   1  -1 -13   15.50    4.00
   1  -1 -13   35.20    3.90
   1  -1 -13   29.40    4.90
  -1   1  13   31.30    5.10
  -1   1  13   31.70    4.10
   1   1 -13   33.30    4.80
   1   1 -13   31.40    3.20
   1   1 -13   30.00    4.10
   1   1 -13   28.70    3.10
  -1   1  13   32.70    3.90
   0  -1  13  116.19    6.80
   0  -1 -13  114.69    8.30
   0  -1  13  103.99    6.60
   0  -1  13  109.49    8.80
   0  -1 -13  111.79    8.50
   0   1 -13  102.69    5.70
   0   1 -13  114.39    8.30
   0   1 -13  116.89    5.90
   0   1  13  111.29    6.90
   0   1 -13  107.99    7.90
   0   1  13  114.79    6.90
   0   1  13  108.19    8.60
  -1  -1 -13   11.90    3.90
  -1  -1 -13   16.50    3.60
   1  -1  13   22.90    5.00
   1  -1  13   16.10    3.10
  -1  -1 -13   20.80    4.20
  -1   1 -13   16.30    3.80
  -1   1 -13   15.90    4.20
   1   1  13   19.70    4.40
  -1   1 -13   17.20    3.20
   1   1  13   17.20    2.90
   1   1  13   27.50    3.60
  -2  -1 -13  354.86   18.70
  -2  -1 -13  383.66   18.40
   2  -1  13  375.46   17.00
  -2  -1 -13  341.87   17.50
   2  -1  13  352.16   19.90
  -2  -1 -13  333.87   17.80
  -2   1 -13  350.36   17.80
  -2   1 -13  339.87   17.90
   2   1  13  363.06   20.00
  -2   1 -13  342.47   17.10
  -3  -1 -13   26.30    5.10
  -3  -1 -13   18.90    3.80
   3  -1  13   25.10    6.00
  -3  -1 -13   24.20    5.40
   3  -1  13   34.40    5.10
   3   1  13   22.90    5.10
  -3   1 -13   30.70    5.10
  -3   1 -13   22.00    4.60
   3   1  13   25.50    6.10
  -3   1 -13   27.30    5.00
   4  -1  13   29.00    6.60
  -4  -1 -13   26.80    5.70
  -4  -1 -13   27.40    5.80
   4  -1  13   25.20    4.70
  -4  -1 -13   32.60    5.60
   4   1  13   34.30    6.90
  -4   1 -13   31.30    5.90
   4   1  13   26.70    6.60
  -4   1 -13   34.00    5.90
  -4   1 -13   25.20    5.00
  -5  -1 -13   94.29   10.20
   5  -1  13   83.29    8.60
  -5  -1 -13   70.49    8.90
   5  -1  13   59.59   10.00
  -5  -1 -13   85.39    9.70
   5   1  13   60.59   10.20
   5   1  13   69.19   10.00
  -5   1 -13   79.89    9.10
  -5   1 -13   86.29    9.50
   6  -1  13   -2.00    4.20
   6  -1  13   -4.70    4.10
  -6  -1 -13   -0.70    4.10
  -6  -1 -13    5.50    4.80
  -6  -1 -13    6.40    5.10
  -6   1 -13   -2.90    5.00
  -6   1 -13    0.80    4.70
  -6   1 -13    1.50    4.50
   6   1  13    4.20    5.80
   6   1  13    2.80    4.10
  -8  -2  13   78.29   11.00
   8  -2 -13  107.09    9.70
  -8   2  13  110.59   11.80
   8   2 -13  103.79    9.30
   8   2 -13  100.99   14.80
   7  -2 -13   54.29    6.90
   7  -2 -13   67.29    9.80
  -7  -2  13   65.09    9.80
   7  -2 -13   48.20    6.90
   7   2 -13   43.70    9.40
   7   2 -13   56.89    7.10
   7   2 -13   53.99    6.80
  -7   2  13   41.70    7.50
  -7   2  13   68.49    8.80
   6  -2 -13   91.29   10.80
   6  -2 -13   96.49    8.20
  -6  -2  13   97.09    9.50
   6  -2 -13   96.99    8.00
  -6   2  13   96.49    9.00
   6   2 -13   97.69    8.10
  -6   2  13   84.59    9.30
  -6   2  13   97.49    9.80
   6   2 -13   97.99    8.10
   5  -2 -13   21.90    5.20
   5  -2 -13   31.70    4.70
   5  -2 -13   31.80    4.80
   5  -2 -13   31.80    6.40
  -5  -2  13   24.00    5.10
   5   2 -13   27.00    4.50
  -5   2  13   31.00    5.60
   5   2 -13   27.20    4.60
  -5   2  13   26.30    5.00
  -5   2  13   20.80    4.50
  -4  -2  13  164.88   11.40
   4  -2 -13  183.08   12.30
   4  -2 -13  159.38   11.90
   4  -2 -13  183.18   10.40
   4  -2 -13  176.28   10.40
  -4   2  13  167.18   10.80
  -4   2  13  165.58   10.90
   4   2 -13  162.98   10.70
   4   2 -13  187.38   10.40
  -4   2  13  166.58   10.80
   4   2 -13  165.78   10.20
  -3  -2  13   89.09    7.60
  -3  -2  13   81.49    7.20
   3  -2 -13   94.49    8.50
   3  -2 -13   90.79    6.80
   3  -2 -13   95.39    6.90
   3  -2 -13   84.29    9.20
  -3   2  13   96.29    7.40
   3   2 -13   91.79    6.60
   3   2 -13  100.49    6.80
   3   2 -13   93.29    7.70
  -3   2  13   92.19    7.30
  -3   2  13  102.59    7.60
  -2  -2  13   49.70    5.90
   2  -2 -13   50.39    6.90
  -2  -2  13   43.90    6.00
   2  -2 -13   55.69    6.80
   2  -2 -13   44.50    5.10
   2   2 -13   47.60    4.40
   2   2 -13   50.39    6.10
   2   2 -13   44.60    4.60
  -2   2  13   46.90    5.40
  -2   2  13   43.60    5.30
  -2   2  13   48.20    5.90
   1  -2 -13   77.79    7.10
  -1  -2  13   79.29    7.00
  -1  -2  13   71.59    6.40
   1  -2 -13   75.29    6.90
   1  -2 -13   61.59    7.60
   1   2 -13   79.79    7.00
  -1   2  13   76.29    6.10
   1   2 -13   66.69    4.80
  -1   2  13   71.49    6.90
  -1   2  13   79.49    6.30
   1   2 -13   81.59    5.20
   0  -2 -13  149.79   10.50
   0  -2  13  128.89    8.80
   0  -2 -13  131.39    9.40
   0  -2 -13  149.69    9.70
   0  -2  13  139.39   10.20
   0   2  13  134.29    8.60
   0   2  13  125.19    8.40
   0   2  13  129.19    9.70
   0   2 -13  129.19    9.00
   0   2 -13  133.29    8.50
  -1  -2 -13   10.80    3.90
  -1  -2 -13    7.50    3.40
   1  -2  13   12.90    4.40
   1  -2  13    9.20    2.90
  -1  -2 -13    4.40    4.00
   1  -2  13   10.90    3.30
   1   2  13    9.40    2.90
   1   2  13   10.60    3.80
  -1   2 -13   12.90    3.50
  -1   2 -13    9.40    3.30
   1   2  13   13.50    3.50
  -1   2 -13    9.70    3.40
  -2  -2 -13  157.58   11.70
   2  -2  13  158.68   10.00
   2  -2  13  168.08   12.30
  -2  -2 -13  167.98   11.50
   2  -2  13  177.98   10.30
  -2  -2 -13  146.39   10.10
  -2   2 -13  146.99   10.00
  -2   2 -13  169.08   10.70
   2   2  13  145.69   11.70
  -2   2 -13  161.38   10.30
  -3  -2 -13   20.20    5.20
   3  -2  13   15.50    4.40
   3  -2  13   18.80    6.00
  -3  -2 -13   27.90    5.90
   3  -2  13   14.80    4.40
  -3   2 -13   17.90    4.60
  -3   2 -13   18.10    4.20
   3   2  13   16.10    5.30
  -3   2 -13   10.70    4.40
  -4  -2 -13   39.70    6.60
  -4  -2 -13   33.00    6.60
   4  -2  13   36.50    5.80
  -4  -2 -13   40.30    7.20
   4  -2  13   38.20    7.70
   4  -2  13   35.90    6.50
  -4   2 -13   29.60    5.70
  -4   2 -13   39.20    7.00
  -4   2 -13   35.00    5.90
   4   2  13   40.30    8.20
   5  -2  13   39.00    6.70
  -5  -2 -13   40.90    8.20
  -5  -2 -13   29.20    6.50
  -5  -2 -13   46.90    7.40
   5  -2  13   30.40    8.00
  -5   2 -13   36.60    6.30
   5   2  13   44.50    8.90
  -5   2 -13   36.40    7.20
  -5   2 -13   35.10    6.80
  -6  -2 -13  228.68   17.90
  -6  -2 -13  243.68   16.50
  -6  -2 -13  261.67   17.60
   6  -2  13  251.57   19.50
   6   2  13  220.98   18.60
  -6   2 -13  274.97   18.50
  -6   2 -13  255.97   17.60
   7  -3 -13   87.99   11.50
  -7  -3  13   77.49   10.30
   7  -3 -13   70.59    8.80
  -7   3  13   86.79   14.50
  -7   3  13   76.89    9.30
   7   3 -13   73.99    8.70
   6  -3 -13   30.30    7.30
   6  -3 -13   20.30    4.80
   6  -3 -13   20.90    6.90
  -6  -3  13   12.90    4.50
  -6   3  13   22.00    5.40
   6   3 -13   25.50    5.00
  -6   3  13   15.00    4.50
   6   3 -13   20.70    4.10
  -5  -3  13   55.79    8.20
  -5  -3  13   54.69    7.90
   5  -3 -13   67.99    9.50
   5  -3 -13   61.89    7.00
   5  -3 -13   67.99    9.50
  -5   3  13   59.39    7.60
  -5   3  13   79.69    8.40
   5   3 -13   68.29    7.60
   5   3 -13   65.19    7.30
  -4  -3  13   79.39    7.70
  -4  -3  13   96.79    8.80
   4  -3 -13   93.29   10.50
   4  -3 -13   69.09    7.60
   4  -3 -13   97.59   10.90
   4   3 -13   77.69    7.80
  -4   3  13   84.29    7.70
   4   3 -13   95.69    7.60
  -4   3  13   75.49    8.10
  -3  -3  13   69.69    8.20
   3  -3 -13   64.69    8.90
   3  -3 -13   68.29    8.40
  -3  -3  13   66.59    6.70
  -3   3  13   75.09    7.80
   3   3 -13   63.59    5.90
   3   3 -13   65.89    7.20
  -3   3  13   64.09    7.00
   3   3 -13   67.79    6.30
  -2  -3  13   73.29    7.80
   2  -3 -13   85.89    9.10
  -2  -3  13   85.69    7.60
   2  -3 -13   82.39    9.50
   2   3 -13   79.49    6.20
  -2   3  13   82.49    7.20
   2   3 -13   86.49    6.60
   2   3 -13   76.79    7.60
  -2   3  13   78.49    7.00
  -1  -3  13    0.30    2.60
   1  -3 -13    3.90    3.40
   1  -3 -13   -0.40    2.60
  -1  -3  13    0.50    2.80
   1  -3 -13    4.20    4.20
   1   3 -13    2.30    1.90
  -1   3  13    3.30    3.00
  -1   3  13    5.10    2.80
   1   3 -13    7.50    2.40
  -1   3  13    4.00    2.70
   1   3 -13    1.80    2.80
   0  -3 -13    6.60    4.10
   0  -3 -13    8.90    3.80
   0  -3  13    2.90    3.00
   0  -3  13    4.30    3.00
   0  -3 -13    5.00    3.60
   0   3 -13    3.10    2.70
   0   3  13    9.10    3.00
   0   3 -13    2.20    2.60
   0   3  13    5.10    2.80
   0   3  13    2.80    3.30
  -1  -3 -13   26.40    5.20
   1  -3  13   28.50    5.80
   1  -3  13   23.20    4.70
  -1  -3 -13   33.00    6.80
   1  -3  13   24.90    4.20
  -1  -3 -13   27.80    6.00
  -1   3 -13   21.50    4.20
  -1   3 -13   22.90    4.40
   1   3  13   32.20    5.40
   1   3  13   32.60    5.30
   1   3  13   20.70    5.10
  -2  -3 -13   23.20    6.00
  -2  -3 -13   40.60    7.20
   2  -3  13   28.70    5.60
   2  -3  13   33.90    6.60
   2  -3  13   37.00    5.50
   2   3  13   38.50    5.90
  -2   3 -13   47.50    6.10
  -2   3 -13   32.90    5.80
   2   3  13   39.10    6.00
  -2   3 -13   39.10    6.50
   2   3  13   32.90    6.70
   3  -3  13   42.60    8.10
  -3  -3 -13   50.09    8.30
  -3  -3 -13   41.90    7.40
   3  -3  13   40.30    6.40
   3  -3  13   39.80    6.30
  -3   3 -13   43.00    6.30
  -3   3 -13   55.49    7.90
  -3   3 -13   55.79    7.30
   3   3  13   51.39    8.40
   3   3  13   44.40    6.60
   3   3  13   45.00    7.50
  -4  -3 -13   74.59    9.60
   4  -3  13   73.69    8.90
   4  -3  13   75.79    8.90
   4  -3  13   76.39   10.70
  -4  -3 -13   84.49   11.00
  -4   3 -13   72.79    8.40
  -4   3 -13   76.19    9.90
  -4   3 -13   70.19    8.70
   4   3  13   70.99   10.50
   5  -3  13   11.40    5.90
   5  -3  13   20.60    6.10
  -5  -3 -13   33.20    7.70
  -5  -3 -13   26.90    7.90
  -5   3 -13   13.00    5.50
  -5   3 -13   23.00    6.90
   5   3  13   29.40    8.10
  -5   3 -13   18.30    5.30
  -6  -3 -13   16.10    9.70
  -6   3 -13   11.10    6.00
  -6  -4  13   29.20    7.30
  -6  -4  13   25.00    5.90
   6  -4 -13   50.19    9.30
   6  -4 -13   43.40    9.30
  -6   4  13   36.80    7.20
   6   4 -13   23.50    5.40
   5  -4 -13   11.40    6.20
   5  -4 -13   -4.50    4.40
  -5  -4  13   -1.40    3.00
  -5  -4  13    0.60    4.00
   5   4 -13    5.20    3.70
  -5   4  13    5.80    4.30
   5   4 -13    6.20    3.30
  -5   4  13    7.00    4.50
   4  -4 -13   39.40    8.20
   4  -4 -13   27.30    7.10
  -4  -4  13   28.30    6.60
  -4  -4  13   25.10    5.10
  -4   4  13   32.40    6.10
   4   4 -13   35.10    5.90
  -4   4  13   38.00    6.10
   4   4 -13   37.30    5.50
  -3  -4  13  223.18   15.30
   3  -4 -13  253.57   16.50
   3  -4 -13  233.18   14.90
   3  -4 -13  247.18   17.10
  -3  -4  13  232.68   14.20
   3   4 -13  217.08   13.70
   3   4 -13  238.68   13.80
  -3   4  13  222.88   14.30
  -3   4  13  235.48   14.20
   3   4 -13  243.08   13.60
  -2  -4  13    8.40    4.40
   2  -4 -13   18.00    5.60
   2  -4 -13    5.60    4.50
   2  -4 -13   17.70    6.20
  -2  -4  13   14.10    4.00
   2   4 -13   14.10    3.60
   2   4 -13    9.40    3.30
  -2   4  13   16.10    4.40
  -2   4  13   19.90    4.40
   2   4 -13   18.10    4.50
   1  -4 -13   89.39   11.10
  -1  -4  13  109.09    9.80
  -1  -4  13   85.49    9.10
   1  -4 -13   83.29   10.00
   1  -4 -13   99.59   10.50
  -1   4  13  112.99    9.10
  -1   4  13   95.39    8.80
   1   4 -13   84.59    7.90
   0  -4 -13   16.00    5.00
   0  -4 -13    5.50    4.90
   0  -4 -13    7.30    5.00
   0  -4  13   10.90    4.60
   0   4 -13   11.00    3.50
   0   4  13    3.80    3.40
   0   4  13   11.10    4.30
  -1  -4 -13   42.50    8.20
  -1  -4 -13   34.50    7.70
  -1  -4 -13   37.00    7.30
   1  -4  13   30.50    6.20
   1   4  13   49.20    7.20
  -1   4 -13   34.70    5.70
   1   4  13   49.00    7.50
  -1   4 -13   35.30    5.60
   2  -4  13    8.90    4.40
   2  -4  13   19.00    4.60
  -2  -4 -13   23.90    7.10
  -2  -4 -13   28.80    6.80
  -2   4 -13   18.80    4.80
   2   4  13   26.50    6.00
  -2   4 -13    8.50    4.40
   2   4  13   25.20    5.70
  -3  -4 -13   43.20    8.10
   3  -4  13   27.10    5.80
  -3  -4 -13   28.60    7.90
   3  -4  13   26.00    6.10
   3   4  13   35.80    6.70
   3   4  13   28.70    5.90
  -3   4 -13   40.20    8.80
  -3   4 -13   42.20    7.10
  -3   4 -13   30.10    6.50
  -4  -4 -13    5.60    6.50
   4  -4  13    8.10    4.60
   4  -4  13    9.50    5.60
  -4  -4 -13   12.90    6.00
  -4   4 -13    8.70    6.90
  -4   4 -13    2.40    4.60
  -4   4 -13   10.10    5.30
  -5  -4 -13    7.40    7.10
   5  -4  13   10.20    5.20
   5  -4  13   12.50    6.40
  -5   4 -13   10.40    5.70
  -5   4 -13   12.00    7.60
  -5   4 -13    5.70    6.00
   5  -5 -13   35.00    9.00
   5  -5 -13   50.99    9.80
  -5  -5  13   22.50    7.40
   5   5 -13   27.80    6.30
  -5   5  13   40.30    7.30
   4  -5 -13   -3.50    5.80
  -4  -5  13   -0.80    3.80
   4  -5 -13    7.60    5.80
   4   5 -13    7.00    4.40
   4   5 -13    0.50    3.60
  -4   5  13    9.40    4.60
  -3  -5  13   82.89   11.20
   3  -5 -13   98.19   12.80
   3  -5 -13  100.39   11.50
   3  -5 -13  106.79   12.80
  -3   5  13   91.19   10.00
   3   5 -13   96.59    9.60
   3   5 -13   76.79    8.40
  -3   5  13   69.39    8.70
  -2  -5  13   43.90    8.20
   2  -5 -13   44.40    9.30
   2  -5 -13   51.49    9.40
   2  -5 -13   45.10    8.60
   2   5 -13   34.80    6.00
  -2   5  13   28.00    6.30
  -2   5  13   43.80    7.10
   1  -5 -13   60.89    9.80
   1  -5 -13   46.80    8.90
   1  -5 -13   42.80    8.20
  -1  -5  13   32.20    7.00
   1   5 -13   33.50    5.90
  -1   5  13   37.90    7.20
  -1   5  13   36.40    6.90
   0  -5  13    4.40    4.10
   0  -5 -13   -0.70    5.90
   0  -5 -13   -1.50    4.70
   0  -5 -13    5.50    5.80
   0   5  13   -2.60    3.70
   0   5 -13    2.20    3.30
   0   5  13    0.40    3.70
  -1  -5 -13  144.29   13.50
   1  -5  13  113.79   11.40
   1   5  13  130.39   11.90
  -1   5 -13  105.79   10.50
   1   5  13  132.09   11.60
   2  -5  13   11.90    5.60
  -2  -5 -13   15.40    7.50
   2  -5  13   10.10    6.30
  -2  -5 -13   21.00    7.30
   2   5  13   15.20    5.80
  -2   5 -13   12.20    5.20
  -2   5 -13    2.30    4.50
   2   5  13   12.70    5.50
   3  -5  13    9.90    5.40
  -3  -5 -13   14.80    8.10
   3  -5  13   17.00    6.00
  -3  -5 -13   28.40    8.30
   3   5  13   12.00    5.60
  -3   5 -13   16.30    6.00
  -3   5 -13   12.00    5.50
   3  -6 -13   22.10    8.10
   3  -6 -13    4.30    7.20
   3  -6 -13    4.40    7.00
  -3  -6  13   12.60    6.30
   2  -6 -13   44.80    9.80
   2  -6 -13   32.60    8.60
   2  -6 -13   40.20    9.20
  -2  -6  13   28.30    7.60
  -2   6  13   52.79    8.80
   1  -6 -13   10.10    7.10
   1  -6 -13   23.70    7.30
   1  -6 -13   17.50    7.70
  -1  -6  13    1.60    5.20
   1   6 -13    9.80    4.80
  -1   6  13    8.90    5.20
   0  -6  13    8.90    4.60
   0  -6 -13    3.30    6.30
   0  -6 -13   -5.40    6.70
   0   6  13    8.70    5.30
   0   6 -13    1.50    4.60
   1  -6  13   11.60    5.90
  -1  -6 -13    9.00    8.00
  -1  -6 -13   17.30    7.90
   1   6  13    6.10    5.70
  -1   6 -13    6.70    5.10
   8   0 -14    1.30    3.20
  -8   0  14    1.20    3.90
  -7   0  14    0.50    3.40
   7   0 -14   -2.30    2.30
   7   0 -14   -2.00    2.60
   6   0 -14    9.10    3.40
  -6   0  14   12.10    4.60
   6   0 -14   17.90    4.70
   6   0 -14   15.60    3.70
  -5   0  14   14.40    4.20
   5   0 -14   17.20    3.70
   5   0 -14   20.50    3.60
   5   0 -14   12.10    4.10
   4   0 -14   -2.30    3.00
   4   0 -14    5.40    2.40
   4   0 -14    4.00    2.40
  -4   0  14    7.80    3.30
   3   0 -14 1248.48   49.60
   3   0 -14 1199.58   50.69
  -3   0  14 1151.28   50.99
   3   0 -14 1217.48   49.60
  -3   0  14 1197.98   51.99
   3   0 -14 1254.97   51.89
  -2   0  14   89.79    7.50
   2   0 -14   99.29    6.10
   2   0 -14   92.39    6.00
   2   0 -14  102.39    7.60
  -2   0  14   93.99    7.80
   2   0 -14   97.49    8.10
   1   0 -14   78.59    5.20
  -1   0  14   65.79    6.80
   1   0 -14   74.49    6.90
  -1   0  14   79.09    5.80
  -1   0  14   76.19    6.10
   1   0 -14   84.19    5.30
   1   0 -14   74.89    6.90
   0   0 -14  229.28   10.70
   0   0 -14  220.88   12.70
   0   0  14  199.48   10.60
   0   0 -14  215.18   12.70
   0   0  14  219.58   13.70
   0   0 -14  229.78   10.70
   0   0  14  208.28   10.70
  -1   0 -14  427.66   20.00
  -1   0 -14  429.46   20.20
   1   0  14  430.66   21.90
  -1   0 -14  340.97   18.40
   2   0  14  134.79   11.10
  -2   0 -14  129.49    9.60
  -2   0 -14  122.79    9.20
   2   0  14  143.69    9.00
  -2   0 -14  140.39   10.10
  -3   0 -14   57.59    7.60
   3   0  14   70.79    7.00
  -3   0 -14   77.89    7.90
  -3   0 -14   75.69    6.90
  -3   0 -14   58.69    7.10
   3   0  14   62.79    8.90
  -4   0 -14   25.10    5.60
   4   0  14   17.70    5.00
  -4   0 -14   23.60    5.90
  -4   0 -14   20.70    5.20
   4   0  14   14.00    6.00
  -5   0 -14   64.89    8.40
   5   0  14   55.99   10.20
  -5   0 -14   63.09    8.60
  -5   0 -14   62.09    8.90
   5   0  14   55.49    8.20
   6   0  14    2.60    4.30
  -6   0 -14    4.40    5.80
   6   0  14   19.40    6.60
  -6   0 -14    3.00    5.70
  -6   0 -14    8.00    5.80
  -8  -1  14    1.10    3.70
   8  -1 -14   12.90    3.90
   8   1 -14    6.20    3.60
  -8   1  14    9.60    5.20
   7  -1 -14   32.20    5.30
   7  -1 -14   51.19    6.40
  -7  -1  14   53.69    8.90
   7   1 -14   34.70    5.60
   7   1 -14   29.90    5.20
  -7   1  14   38.10    7.70
  -7   1  14   42.80    7.40
   6  -1 -14   20.90    4.00
   6  -1 -14   32.80    6.20
  -6  -1  14   20.30    5.00
   6  -1 -14   22.20    4.20
  -6   1  14   23.70    6.20
   6   1 -14   20.60    4.00
   6   1 -14   26.70    4.60
[truncated: 1,641,401 more chars]
