# Supplementary material for: 2-O-Monoalkyl isosorbide ethers with C8, C10, C12 and C14 chain lengths
Source: Acta Crystallogr E Crystallogr Commun. 2020 May 29;76(Pt 6):924–8. doi: 10.1107/S2056989020006647 (PMC7274014; doi:10.1107/S2056989020006647)
Supplement: Supplementary file 4 [file e-76-00924-iso-c8sup13.hkl]

data_iso-c8                                                                     
_shelx_title ' fgkl2a_0m-1_a.res in P2(1)'                                      
_shelx_refln_list_code          4                                               
_shelx_F_calc_maximum       89.77                                               
_exptl_crystal_F_000       284.00                                               
_reflns_d_resolution_high  0.7486                                               
                                                                                
loop_                                                                           
 _space_group_symop_operation_xyz                                               
 'x, y, z'                                                                      
 '-x, y+1/2, -z'                                                                
                                                                                
_cell_length_a     7.0008                                                       
_cell_length_b     5.5112                                                       
_cell_length_c    18.5440                                                       
_cell_angle_alpha  90.000                                                       
_cell_angle_beta  100.155                                                       
_cell_angle_gamma  90.000                                                       
                                                                                
_shelx_F_squared_multiplier     1.000                                           
                                                                                
loop_                                                                           
 _refln_index_h                                                                 
 _refln_index_k                                                                 
 _refln_index_l                                                                 
 _refln_F_squared_calc                                                          
 _refln_F_squared_meas                                                          
 _refln_F_squared_sigma                                                         
 _refln_observed_status                                                         
   1  -7   0         10.59         17.27         2.50 o                         
   2  -7   0         48.17         50.24         3.71 o                         
   0  -6   0         60.80         60.24         4.46 o                         
   1  -6   0          5.97          6.12         1.68 o                         
   2  -6   0        104.27         99.26         4.54 o                         
   3  -6   0         57.98         52.54         4.53 o                         
   4  -6   0         55.99         53.65         3.61 o                         
   5  -6   0        138.96        126.45         5.20 o                         
   1  -5   0        125.59        124.58         3.38 o                         
   2  -5   0          1.74          3.13         1.11 o                         
   3  -5   0         22.45         22.86         1.96 o                         
   4  -5   0        154.43        161.06         4.72 o                         
   5  -5   0          9.81         10.05         1.94 o                         
   6  -5   0          8.17          7.16         2.10 o                         
   0  -4   0        417.21        450.56        10.39 o                         
   1  -4   0         39.83         45.24         1.92 o                         
   2  -4   0        108.53        111.72         3.21 o                         
   3  -4   0        195.34        164.64         4.42 o                         
   4  -4   0         25.62         35.12         2.09 o                         
   5  -4   0         29.44         31.55         2.24 o                         
   6  -4   0          1.29          2.47         1.43 o                         
   7  -4   0         19.55         15.86         2.22 o                         
   1  -3   0        950.87        973.35        14.12 o                         
   2  -3   0        191.32        211.17         4.51 o                         
   3  -3   0         65.15        110.83         2.98 o                         
   4  -3   0         75.33         83.65         6.06 o                         
   5  -3   0        218.86        207.51         4.85 o                         
   6  -3   0        109.32        110.23         3.81 o                         
   7  -3   0         12.78         15.47         1.96 o                         
   8  -3   0         18.36         23.28         3.09 o                         
   0  -2   0        325.37        325.01         7.07 o                         
   1  -2   0        396.51        414.22         6.68 o                         
   2  -2   0       1555.84       1619.94        24.22 o                         
   3  -2   0        167.66        183.05         3.47 o                         
   4  -2   0        135.45        142.13         2.60 o                         
   5  -2   0        310.99        344.73        10.78 o                         
   6  -2   0         23.42         24.73         1.77 o                         
   7  -2   0          1.26          2.02         1.29 o                         
   8  -2   0         26.00         29.45         2.63 o                         
   1  -1   0       3628.79       3661.22        57.57 o                         
   2  -1   0       1263.81       1299.22        17.27 o                         
   3  -1   0        250.24        265.04         3.91 o                         
   4  -1   0        725.33        740.58        10.32 o                         
   5  -1   0         70.59         72.33         1.67 o                         
   6  -1   0        356.14        341.50         7.48 o                         
   7  -1   0         63.99         69.14         3.12 o                         
   8  -1   0         14.56         20.41         2.60 o                         
   9  -1   0         68.02         74.04         7.76 o                         
   1   0   0        752.64        515.15        20.17 o                         
   2   0   0       1375.74       1491.23        48.30 o                         
   3   0   0        972.19       1146.09        20.46 o                         
   4   0   0         87.36        101.74         2.02 o                         
   5   0   0        116.57        131.43         2.77 o                         
   6   0   0        178.10        190.21         3.89 o                         
   7   0   0        137.03        152.53         5.21 o                         
   8   0   0         29.67         45.76         3.59 o                         
   9   0   0          0.58         10.30         2.61 o                         
   1   1   0       3630.58       3612.82        57.50 o                         
   2   1   0       1264.78       1345.48        22.36 o                         
   3   1   0        250.42        266.57         5.90 o                         
   4   1   0        725.41        768.85        12.85 o                         
   5   1   0         70.44         72.39         2.17 o                         
   6   1   0        355.96        335.09         6.68 o                         
   7   1   0         63.83         63.99         3.77 o                         
   8   1   0         14.47         16.85         2.68 o                         
   9   1   0         68.20         72.00         5.40 o                         
   0   2   0        325.04        319.56         8.06 o                         
   1   2   0        396.51        408.41         7.14 o                         
   2   2   0       1555.91       1601.91        26.06 o                         
   3   2   0        168.00        175.83         3.64 o                         
   4   2   0        135.61        142.48         2.99 o                         
   5   2   0        311.35        328.95         9.78 o                         
   6   2   0         23.41         26.33         1.80 o                         
   7   2   0          1.25          0.09         0.91 o                         
   8   2   0         26.03         28.22         3.31 o                         
   1   3   0        952.36        962.82        14.92 o                         
   2   3   0        191.04        212.23         4.30 o                         
   3   3   0         65.19        118.24         3.10 o                         
   4   3   0         75.45         83.25         3.76 o                         
   5   3   0        218.64        203.38         6.50 o                         
   6   3   0        109.25        120.22         4.00 o                         
   7   3   0         12.84         14.45         1.75 o                         
   8   3   0         18.48         15.64         2.42 o                         
   0   4   0        417.61        446.45        11.79 o                         
   1   4   0         39.65         43.37         2.10 o                         
   2   4   0        108.34        111.27         3.28 o                         
   3   4   0        195.19        165.12         3.94 o                         
   4   4   0         25.54         32.32         2.44 o                         
   5   4   0         29.39         32.89         3.43 o                         
   6   4   0          1.31          2.73         1.37 o                         
   7   4   0         19.53         20.75         2.86 o                         
   1   5   0        125.41        118.69         4.36 o                         
   2   5   0          1.79          3.27         1.05 o                         
   3   5   0         22.47         19.56         2.50 o                         
   4   5   0        153.86        171.54         6.65 o                         
   5   5   0          9.90         14.01         2.18 o                         
   6   5   0          8.21         10.12         4.08 o                         
   0   6   0         60.60         62.76         4.38 o                         
   1   6   0          5.99          3.82         1.47 o                         
   2   6   0        104.09        110.76         4.82 o                         
   3   6   0         57.99         65.68         4.65 o                         
   4   6   0         56.15         56.20         9.64 o                         
   5   6   0        138.80        145.29         7.22 o                         
   1   7   0         10.56         18.62         3.09 o                         
   2   7   0         47.97         41.52         5.28 o                         
  -2  -7   1         29.90         30.49         3.38 o                         
  -1  -7   1         19.12         19.31         2.52 o                         
   0  -7   1          2.90          1.49         2.01 o                         
   1  -7   1         45.09         44.82         3.45 o                         
   2  -7   1         28.11         25.35         2.87 o                         
  -5  -6   1         21.04         30.40         5.54 o                         
  -4  -6   1         80.52         85.29         5.69 o                         
  -3  -6   1         43.87         46.22         2.99 o                         
  -2  -6   1         23.17         27.25         2.51 o                         
  -1  -6   1          4.33          5.62         1.68 o                         
   0  -6   1         22.22         25.23         2.20 o                         
   1  -6   1         11.93         12.64         1.99 o                         
   2  -6   1          9.21         12.17         1.88 o                         
   3  -6   1         24.45         28.26         3.27 o                         
   4  -6   1          5.68          7.78         2.27 o                         
   5  -6   1         52.10         61.55         3.96 o                         
  -6  -5   1          7.79         10.98         2.26 o                         
  -5  -5   1         16.25         18.80         2.05 o                         
  -4  -5   1         46.43         53.77         5.41 o                         
  -3  -5   1         42.02         42.69         2.58 o                         
  -2  -5   1          6.70          5.99         1.27 o                         
  -1  -5   1          4.69         14.43         1.37 o                         
   0  -5   1        131.37        123.98         3.91 o                         
   1  -5   1         15.24         16.15         1.59 o                         
   2  -5   1         51.55         45.43         2.76 o                         
   3  -5   1         63.11         66.24         3.37 o                         
   4  -5   1        113.06        103.62         5.65 o                         
   5  -5   1          8.58          8.52         1.88 o                         
   6  -5   1         10.76         16.77         2.49 o                         
  -7  -4   1         10.47          8.94         2.13 o                         
  -6  -4   1          8.01          5.67         1.44 o                         
  -5  -4   1         46.95         46.66         3.11 o                         
  -4  -4   1         39.85         44.74         2.98 o                         
  -3  -4   1         14.25         24.23         3.54 o                         
  -2  -4   1        235.46        230.04         5.19 o                         
  -1  -4   1        104.42        109.01         2.82 o                         
   0  -4   1        222.65        224.86         4.57 o                         
   1  -4   1         47.36         48.65         1.80 o                         
   2  -4   1         17.32         18.95         1.33 o                         
   3  -4   1          7.06          8.11         1.13 o                         
   4  -4   1         84.12         78.78         3.18 o                         
   5  -4   1          4.85          6.10         1.48 o                         
   6  -4   1          6.87          5.64         1.62 o                         
   7  -4   1         21.16         20.65         2.46 o                         
  -8  -3   1         45.24         41.07         4.75 o                         
  -7  -3   1         42.96         51.66         4.00 o                         
  -6  -3   1         77.55         83.38         3.03 o                         
  -5  -3   1        282.28        268.82         5.81 o                         
  -4  -3   1        209.52        205.80         4.65 o                         
  -3  -3   1        115.43        112.35         2.93 o                         
  -2  -3   1        395.22        401.00         7.51 o                         
  -1  -3   1        109.49        124.29         3.31 o                         
   0  -3   1         34.21         32.08         1.31 o                         
   1  -3   1        820.46        845.65        12.60 o                         
   2  -3   1         82.04         72.30         2.23 o                         
   3  -3   1         28.17         28.21         2.44 o                         
   4  -3   1        378.90        367.76         7.29 o                         
   5  -3   1         11.83          9.50         1.88 o                         
   6  -3   1          6.40          6.51         1.37 o                         
   7  -3   1          4.96          5.66         1.58 o                         
   8  -3   1         64.46         64.60         4.71 o                         
  -8  -2   1         14.25         19.52         2.56 o                         
  -7  -2   1         17.14         17.70         1.76 o                         
  -6  -2   1         19.40         24.87         1.92 o                         
  -5  -2   1        468.33        490.04         7.71 o                         
  -4  -2   1         75.53         87.10         2.72 o                         
  -3  -2   1        638.97        680.39        10.05 o                         
  -2  -2   1        156.14        172.80         4.42 o                         
  -1  -2   1         78.48         79.71         1.96 o                         
   0  -2   1        272.45        281.89         4.38 o                         
   1  -2   1        199.96        201.57         3.59 o                         
   2  -2   1        764.01        774.28        12.05 o                         
   3  -2   1         95.41         99.28         2.31 o                         
   4  -2   1        131.45        130.33         2.65 o                         
   5  -2   1        732.24        685.54        12.27 o                         
   6  -2   1         25.46         30.82         2.42 o                         
   7  -2   1          3.76          2.24         1.27 o                         
   8  -2   1         49.13         54.44         3.43 o                         
  -9  -1   1         11.19         10.30         3.10 o                         
  -8  -1   1         12.85         15.08         2.30 o                         
  -7  -1   1         36.68         41.71         2.72 o                         
  -6  -1   1         70.84         74.46         5.74 o                         
  -5  -1   1        264.25        271.35         4.35 o                         
  -4  -1   1        354.24        399.20         6.70 o                         
  -3  -1   1        358.37        391.54         5.58 o                         
  -2  -1   1        686.62        735.42        12.34 o                         
  -1  -1   1       5968.74       5933.53       102.08 o                         
   0  -1   1        807.11        799.65        22.29 o                         
   1  -1   1         76.67         77.76         1.53 o                         
   2  -1   1        321.76        327.73         4.90 o                         
   3  -1   1        633.21        656.70         9.06 o                         
   4  -1   1        201.94        209.59         3.56 o                         
   5  -1   1         84.25         82.98         2.31 o                         
   6  -1   1        215.94        203.16         5.13 o                         
   7  -1   1          9.74         11.20         1.70 o                         
   8  -1   1         21.18         23.34         2.72 o                         
   9  -1   1         11.38         13.22         2.57 o                         
  -9   0   1          7.74         13.59         3.82 o                         
  -8   0   1         10.71         13.44         2.25 o                         
  -7   0   1        220.58        210.00         6.34 o                         
  -6   0   1        279.36        264.16        14.49 o                         
  -5   0   1        165.38        178.09         6.60 o                         
  -4   0   1        359.30        433.68         8.77 o                         
  -3   0   1        296.60        356.21         6.82 o                         
  -2   0   1         17.32         25.33         2.60 o                         
  -1   0   1         46.92         53.48         2.45 o                         
   1   0   1        190.10        192.57         4.52 o                         
   2   0   1        417.28        431.94         6.65 o                         
   3   0   1        462.13        511.27         9.77 o                         
   4   0   1          0.33          0.17         0.31 o                         
   5   0   1         61.64         60.96         1.83 o                         
   6   0   1         19.47         25.63         1.87 o                         
   7   0   1          8.26         17.76         2.14 o                         
   8   0   1          6.01          4.84         2.05 o                         
   9   0   1          5.36          8.00         2.36 o                         
  -9   1   1         11.23         13.32         2.81 o                         
  -8   1   1         12.88         13.14         2.49 o                         
  -7   1   1         36.62         37.43         3.63 o                         
  -6   1   1         71.03         77.04         3.11 o                         
  -5   1   1        264.19        281.15         5.10 o                         
  -4   1   1        354.28        399.77         7.42 o                         
  -3   1   1        358.56        400.20         7.63 o                         
  -2   1   1        686.98        775.69        23.17 o                         
  -1   1   1       5966.88       5914.03       123.52 o                         
   0   1   1        807.61        783.02        17.47 o                         
   1   1   1         77.20         76.69         1.75 o                         
   2   1   1        321.95        333.32         5.45 o                         
   3   1   1        633.73        676.77        11.24 o                         
   4   1   1        202.02        214.87         4.36 o                         
   5   1   1         84.05         86.61         2.45 o                         
   6   1   1        215.83        201.76         5.81 o                         
   7   1   1          9.74          8.81         1.66 o                         
   8   1   1         21.16         22.02         2.95 o                         
   9   1   1         11.38         13.48         3.11 o                         
  -8   2   1         14.22         16.11         2.77 o                         
  -7   2   1         17.04         16.95         1.59 o                         
  -6   2   1         19.43         20.78         1.67 o                         
  -5   2   1        467.91        498.06         8.41 o                         
  -4   2   1         75.36         85.30         2.27 o                         
  -3   2   1        639.00        679.35        11.58 o                         
  -2   2   1        156.68        187.29         6.99 o                         
  -1   2   1         78.60         78.76         1.86 o                         
   0   2   1        272.12        269.56         4.96 o                         
   1   2   1        199.56        196.33         4.00 o                         
   2   2   1        762.95        774.01        12.90 o                         
   3   2   1         95.54         98.42         2.20 o                         
   4   2   1        131.55        130.83         2.79 o                         
   5   2   1        732.35        698.11        12.40 o                         
   6   2   1         25.38         27.23         1.94 o                         
   7   2   1          3.77          4.04         1.28 o                         
   8   2   1         49.01         45.98         5.11 o                         
  -8   3   1         45.34         43.48         4.85 o                         
  -7   3   1         43.07         49.01         4.86 o                         
  -6   3   1         77.67         74.72         3.87 o                         
  -5   3   1        282.19        266.05         6.94 o                         
  -4   3   1        209.05        209.70         4.49 o                         
  -3   3   1        115.34        104.49         2.70 o                         
  -2   3   1        395.05        401.80         7.33 o                         
  -1   3   1        109.19        114.70         3.74 o                         
   0   3   1         34.22         32.95         1.38 o                         
   1   3   1        819.91        869.39        13.32 o                         
   2   3   1         82.08         74.65         2.06 o                         
   3   3   1         28.21         28.31         1.45 o                         
   4   3   1        379.00        370.07         8.12 o                         
   5   3   1         11.79          9.87         1.46 o                         
   6   3   1          6.43          7.74         1.32 o                         
   7   3   1          4.89          4.15         1.38 o                         
   8   3   1         64.52         58.93        12.92 o                         
  -7   4   1         10.45         10.69         1.90 o                         
  -6   4   1          8.00          5.38         1.73 o                         
  -5   4   1         46.72         51.28         3.02 o                         
  -4   4   1         39.91         45.09         5.02 o                         
  -3   4   1         14.29         17.15         1.76 o                         
  -2   4   1        235.65        235.35         5.44 o                         
  -1   4   1        104.20        104.73         3.12 o                         
   0   4   1        222.52        225.86         4.90 o                         
   1   4   1         47.43         49.21         2.04 o                         
   2   4   1         17.24         15.49         1.37 o                         
   3   4   1          7.06          5.30         0.98 o                         
   4   4   1         84.15         77.78         3.27 o                         
   5   4   1          4.90          6.40         1.42 o                         
   6   4   1          6.84          7.92         1.70 o                         
   7   4   1         21.19         22.69         2.60 o                         
  -6   5   1          7.77         12.27         2.69 o                         
  -5   5   1         16.33         15.96         2.37 o                         
  -4   5   1         46.49         52.83         5.50 o                         
  -3   5   1         41.92         42.69         2.56 o                         
  -2   5   1          6.63          6.41         1.25 o                         
  -1   5   1          4.72         12.64         1.89 o                         
   0   5   1        131.18        126.99         3.53 o                         
   1   5   1         15.19         17.21         1.58 o                         
   2   5   1         51.58         48.41         2.60 o                         
   3   5   1         63.13         69.81         4.36 o                         
   4   5   1        112.96        108.66         4.75 o                         
   5   5   1          8.54          8.00         1.93 o                         
   6   5   1         10.72         13.88         2.91 o                         
  -5   6   1         20.94         40.47         7.87 o                         
  -4   6   1         80.48         87.60        13.26 o                         
  -3   6   1         43.89         44.67         3.98 o                         
  -2   6   1         23.06         25.36         2.28 o                         
  -1   6   1          4.28          5.17         1.47 o                         
   0   6   1         22.08         25.57         2.02 o                         
   1   6   1         11.85          9.26         1.89 o                         
   2   6   1          9.18         10.16         2.38 o                         
   3   6   1         24.57         20.94         2.94 o                         
   4   6   1          5.70          9.03         2.63 o                         
   5   6   1         52.24         56.46         5.06 o                         
  -2   7   1         29.78         27.64         4.52 o                         
  -1   7   1         19.22         21.18         2.78 o                         
   0   7   1          2.87          3.35         2.23 o                         
   1   7   1         44.99         55.20         5.66 o                         
   2   7   1         28.02         27.05         4.54 o                         
  -2  -7   2          3.09         12.74         2.39 o                         
  -1  -7   2          6.98          7.86         2.16 o                         
   0  -7   2          3.96          1.38         2.03 o                         
   1  -7   2         27.68         28.88         2.96 o                         
   2  -7   2          0.51         -1.52         1.89 o                         
  -5  -6   2          4.83         14.74         3.47 o                         
  -4  -6   2         17.11         21.97         2.30 o                         
  -3  -6   2         26.15         30.13         2.59 o                         
  -2  -6   2         32.34         37.10         2.63 o                         
  -1  -6   2         38.25         36.89         2.62 o                         
   0  -6   2         11.18         13.27         1.71 o                         
   1  -6   2         25.99         27.24         2.57 o                         
   2  -6   2         18.18         18.12         2.17 o                         
   3  -6   2          9.71         11.45         2.13 o                         
   4  -6   2          9.51         14.17         2.32 o                         
   5  -6   2          2.88          5.14         2.12 o                         
  -6  -5   2         20.71         21.64         2.54 o                         
  -5  -5   2          0.06          6.59         1.83 o                         
  -4  -5   2         10.35         19.50         3.42 o                         
  -3  -5   2         37.38         34.81         2.35 o                         
  -2  -5   2         38.59         34.16         2.29 o                         
  -1  -5   2        201.49        195.48         4.52 o                         
   0  -5   2        135.36        140.78         3.66 o                         
   1  -5   2         17.09         14.46         1.41 o                         
   2  -5   2         67.37         68.05         3.25 o                         
   3  -5   2        125.50        115.12         4.17 o                         
   4  -5   2          2.75          8.20         1.93 o                         
   5  -5   2         15.97         17.44         2.29 o                         
   6  -5   2         63.72         61.00         4.39 o                         
  -7  -4   2         19.40         18.72         2.40 o                         
  -6  -4   2          4.84          5.88         1.56 o                         
  -5  -4   2         42.16         50.52         2.64 o                         
  -4  -4   2        235.34        213.21         5.04 o                         
  -3  -4   2         60.96         57.41         2.70 o                         
  -2  -4   2        131.39        138.22         3.64 o                         
  -1  -4   2        218.32        221.30         4.53 o                         
   0  -4   2        109.30        112.86         2.84 o                         
   1  -4   2          4.91          5.42         0.83 o                         
   2  -4   2         81.89         79.22         2.60 o                         
   3  -4   2         17.15         17.33         1.68 o                         
   4  -4   2        106.82        100.45         3.61 o                         
   5  -4   2         11.95         14.06         1.85 o                         
   6  -4   2         32.30         37.60         2.79 o                         
   7  -4   2          8.60          6.41         1.94 o                         
  -8  -3   2         45.68         43.90         3.52 o                         
  -7  -3   2         50.32         61.16         3.28 o                         
  -6  -3   2         25.13         31.54         3.07 o                         
  -5  -3   2        140.88        172.89         7.56 o                         
  -4  -3   2         28.00         37.69         5.95 o                         
  -3  -3   2         26.64         26.79         1.72 o                         
  -2  -3   2        106.93        125.36         4.66 o                         
  -1  -3   2         84.48         75.28         1.93 o                         
   0  -3   2         47.55         53.13         3.26 o                         
   1  -3   2         63.97         76.06         2.01 o                         
   2  -3   2          7.21          8.25         0.89 o                         
   3  -3   2         88.80         95.29         2.93 o                         
   4  -3   2         55.61         54.39         3.62 o                         
   5  -3   2         35.28         36.68         2.26 o                         
   6  -3   2         14.90         11.69         1.71 o                         
   7  -3   2         14.50         16.59         2.31 o                         
   8  -3   2          6.31          4.58         1.97 o                         
  -8  -2   2          6.58          7.75         2.07 o                         
  -7  -2   2          2.27          2.17         1.13 o                         
  -6  -2   2        194.11        193.83         4.26 o                         
  -5  -2   2        393.75        407.72         7.99 o                         
  -4  -2   2        190.13        190.03         3.25 o                         
  -3  -2   2        336.90        380.16         9.31 o                         
  -2  -2   2        174.14        195.54         3.57 o                         
  -1  -2   2         81.20         80.82         2.36 o                         
   0  -2   2        134.97        140.66         2.68 o                         
   1  -2   2        751.70        813.49        12.36 o                         
   2  -2   2        179.30        175.71         3.25 o                         
   3  -2   2         20.56         25.04         1.32 o                         
   4  -2   2         51.40         54.83         2.09 o                         
   5  -2   2        128.38        123.97         3.32 o                         
   6  -2   2         99.23         93.05         3.34 o                         
   7  -2   2         26.94         28.73         2.40 o                         
   8  -2   2         68.77         75.25         3.99 o                         
  -9  -1   2         78.95         92.51        10.74 o                         
  -8  -1   2          3.85          6.53         2.19 o                         
  -7  -1   2         36.20         42.83         2.68 o                         
  -6  -1   2         75.87         87.48         2.29 o                         
  -5  -1   2        358.01        386.24         8.04 o                         
  -4  -1   2        387.64        451.00         9.98 o                         
  -3  -1   2         26.90         28.42         0.95 o                         
  -2  -1   2        657.27        706.59        12.61 o                         
  -1  -1   2        805.58        771.01        10.83 o                         
   0  -1   2       1683.31       1649.85        26.06 o                         
   1  -1   2        263.26        248.01         4.00 o                         
   2  -1   2         97.70        102.76         1.83 o                         
   3  -1   2        211.73        208.25         3.40 o                         
   4  -1   2        505.09        483.48         7.42 o                         
   5  -1   2         36.22         41.14         2.06 o                         
   6  -1   2          5.74          7.03         1.26 o                         
   7  -1   2          7.41          6.83         1.68 o                         
   8  -1   2         38.00         44.48         3.65 o                         
  -9   0   2         25.13         22.71         5.39 o                         
  -8   0   2         43.79         51.72         3.66 o                         
  -7   0   2          6.84         10.51         1.94 o                         
  -6   0   2        248.12        267.12         5.48 o                         
  -5   0   2         50.79         62.99         1.89 o                         
  -4   0   2        855.60       1050.49        16.04 o                         
  -3   0   2       2046.20       2426.26        38.70 o                         
  -2   0   2         13.38         17.24         0.66 o                         
  -1   0   2         69.89         71.45         1.77 o                         
   0   0   2          2.15          3.00         0.25 o                         
   1   0   2        527.20        476.30         7.75 o                         
   2   0   2        515.11        478.32         7.35 o                         
   3   0   2        311.01        341.69         5.20 o                         
   4   0   2         17.62         17.05         1.51 o                         
   5   0   2         43.17         42.76         1.79 o                         
   6   0   2          9.51          8.09         1.31 o                         
   7   0   2          2.28          1.86         1.59 o                         
   8   0   2         34.19         32.62         3.77 o                         
   9   0   2         31.55         39.11         4.18 o                         
  -9   1   2         78.93         83.65         7.80 o                         
  -8   1   2          3.85          2.85         1.90 o                         
  -7   1   2         36.20         42.36         2.24 o                         
  -6   1   2         75.87         84.53         2.55 o                         
  -5   1   2        358.01        407.43         6.89 o                         
  -4   1   2        388.08        451.39         8.10 o                         
  -3   1   2         26.91         30.52         1.59 o                         
  -2   1   2        657.26        737.58        19.03 o                         
  -1   1   2        805.37        771.23        13.66 o                         
   0   1   2       1683.26       1613.95        31.82 o                         
   1   1   2        262.91        242.74         4.78 o                         
   2   1   2         97.73        102.71         2.15 o                         
   3   1   2        212.09        215.12         3.56 o                         
   4   1   2        504.87        509.75         9.84 o                         
   5   1   2         36.07         39.36         1.58 o                         
   6   1   2          5.80          4.05         0.81 o                         
   7   1   2          7.42          8.46         1.59 o                         
   8   1   2         37.89         42.46         3.92 o                         
  -8   2   2          6.67          7.11         1.87 o                         
  -7   2   2          2.27          2.93         0.99 o                         
  -6   2   2        193.77        192.58         4.64 o                         
  -5   2   2        393.26        445.47         7.44 o                         
  -4   2   2        190.07        197.09         4.05 o                         
  -3   2   2        336.88        385.07         9.01 o                         
  -2   2   2        174.20        196.63         3.75 o                         
  -1   2   2         81.45         81.78         1.83 o                         
   0   2   2        135.24        138.35         3.04 o                         
   1   2   2        751.02        792.63        13.26 o                         
   2   2   2        179.19        170.09         3.21 o                         
   3   2   2         20.57         24.75         1.50 o                         
   4   2   2         51.24         57.28         2.39 o                         
   5   2   2        128.29        129.01         3.50 o                         
   6   2   2         99.12         97.67         3.03 o                         
   7   2   2         26.84         28.06         3.50 o                         
   8   2   2         68.78         62.22         4.82 o                         
  -8   3   2         45.81         48.67         4.73 o                         
  -7   3   2         50.47         64.17         4.54 o                         
  -6   3   2         25.05         29.69         2.31 o                         
  -5   3   2        140.76        168.14         8.78 o                         
  -4   3   2         27.89         37.48         2.40 o                         
  -3   3   2         26.69         30.18         1.78 o                         
  -2   3   2        106.66        121.26         4.79 o                         
  -1   3   2         84.67         74.78         2.01 o                         
   0   3   2         47.56         50.23         2.68 o                         
   1   3   2         63.73         75.51         2.41 o                         
   2   3   2          7.29          8.43         0.80 o                         
   3   3   2         88.83         89.05         2.28 o                         
   4   3   2         55.61         55.53         3.26 o                         
   5   3   2         35.32         33.58         2.78 o                         
   6   3   2         14.77         10.79         1.47 o                         
   7   3   2         14.37         12.46         1.82 o                         
   8   3   2          6.29          6.94         3.53 o                         
  -7   4   2         19.42         18.82         4.41 o                         
  -6   4   2          4.89          4.92         1.51 o                         
  -5   4   2         41.91         43.75         3.10 o                         
  -4   4   2        235.35        221.27         4.94 o                         
  -3   4   2         61.12         57.00         2.14 o                         
  -2   4   2        131.56        137.06         4.58 o                         
  -1   4   2        218.42        222.10         4.73 o                         
   0   4   2        109.23        105.00         4.56 o                         
   1   4   2          4.91          3.85         0.75 o                         
   2   4   2         81.87         78.24         2.65 o                         
   3   4   2         17.03         20.29         1.80 o                         
   4   4   2        106.95        103.95         3.68 o                         
   5   4   2         11.95          8.49         1.57 o                         
   6   4   2         32.12         32.65         3.64 o                         
   7   4   2          8.55          4.91         1.56 o                         
  -6   5   2         20.79         24.12         3.42 o                         
  -5   5   2          0.06          6.41         3.19 o                         
  -4   5   2         10.38         12.89         2.16 o                         
  -3   5   2         37.30         36.89         2.36 o                         
  -2   5   2         38.51         44.53         2.52 o                         
  -1   5   2        201.19        202.10         4.73 o                         
   0   5   2        135.26        139.95         3.79 o                         
   1   5   2         17.02         15.57         1.61 o                         
   2   5   2         67.33         67.63         3.49 o                         
   3   5   2        125.56        122.56         4.72 o                         
   4   5   2          2.74          3.42         1.64 o                         
   5   5   2         15.98         15.61         2.26 o                         
   6   5   2         63.76         71.28        10.37 o                         
  -5   6   2          4.87         11.57         2.72 o                         
  -4   6   2         17.08         25.59         3.98 o                         
  -3   6   2         26.11         32.84         3.60 o                         
  -2   6   2         32.41         39.27         3.45 o                         
  -1   6   2         38.18         39.15         2.68 o                         
   0   6   2         11.30         12.04         1.62 o                         
   1   6   2         26.11         22.30         2.10 o                         
   2   6   2         18.23         20.62         3.08 o                         
   3   6   2          9.72         11.07         2.32 o                         
   4   6   2          9.46         13.40         3.06 o                         
   5   6   2          2.89          3.10         2.50 o                         
  -2   7   2          3.08         10.28         3.43 o                         
  -1   7   2          7.07          9.04         2.69 o                         
   0   7   2          3.93          4.31         2.10 o                         
   1   7   2         27.63         34.43         4.72 o                         
   2   7   2          0.52          0.90         2.56 o                         
  -2  -7   3         80.92         81.92         4.76 o                         
  -1  -7   3          8.15          8.48         2.26 o                         
   0  -7   3          1.18         -1.29         1.78 o                         
   1  -7   3          3.10          2.74         2.15 o                         
   2  -7   3         12.47         14.63         2.50 o                         
  -5  -6   3         12.46         11.63         2.64 o                         
  -4  -6   3          3.89          7.80         2.09 o                         
  -3  -6   3          4.29          5.48         1.63 o                         
  -2  -6   3          1.05          2.51         1.49 o                         
  -1  -6   3         93.50         93.20         3.75 o                         
   0  -6   3         64.06         64.98         3.13 o                         
   1  -6   3         51.58         47.65         2.91 o                         
   2  -6   3          0.75         -0.42         1.43 o                         
   3  -6   3          9.01         13.18         2.16 o                         
   4  -6   3         91.16         86.71         5.59 o                         
   5  -6   3         81.77         87.57        11.46 o                         
  -6  -5   3         14.98         16.53         2.76 o                         
  -5  -5   3         98.48         95.51         4.24 o                         
  -4  -5   3         32.90         37.01         2.46 o                         
  -3  -5   3         23.05         23.86         2.02 o                         
  -2  -5   3         32.01         35.31         2.23 o                         
  -1  -5   3          8.44         11.51         1.98 o                         
   0  -5   3        197.55        205.01         4.69 o                         
   1  -5   3          2.88          3.91         1.03 o                         
   2  -5   3         53.01         62.99         2.86 o                         
   3  -5   3        204.26        192.00         5.63 o                         
   4  -5   3         44.83         45.52         3.13 o                         
   5  -5   3         27.66         22.95         2.45 o                         
   6  -5   3         41.28         34.16         2.95 o                         
  -7  -4   3          4.87          6.38         1.64 o                         
  -6  -4   3          0.88         -0.14         1.23 o                         
  -5  -4   3         39.52         43.56         2.48 o                         
  -4  -4   3         69.22         78.59         3.77 o                         
  -3  -4   3          2.26          2.85         0.89 o                         
  -2  -4   3        148.18        147.91         3.80 o                         
  -1  -4   3        122.00        134.43         3.53 o                         
   0  -4   3         72.80         73.49         2.25 o                         
   1  -4   3         48.75         55.10         2.80 o                         
   2  -4   3         43.67         45.60         2.20 o                         
   3  -4   3         36.14         29.93         1.95 o                         
   4  -4   3         38.82         38.81         3.05 o                         
   5  -4   3         11.59          8.74         1.84 o                         
   6  -4   3         90.59         86.70         5.77 o                         
   7  -4   3          7.25          6.89         2.02 o                         
  -8  -3   3         16.30         19.85         5.21 o                         
  -7  -3   3         44.35         57.82         3.88 o                         
  -6  -3   3         47.50         61.00         2.82 o                         
  -5  -3   3        260.76        257.29         5.16 o                         
  -4  -3   3         15.35         16.45         2.65 o                         
  -3  -3   3         82.40        150.06         4.02 o                         
  -2  -3   3        251.63        252.24         5.12 o                         
  -1  -3   3         31.01         34.35         1.33 o                         
   0  -3   3        611.70        658.41        13.13 o                         
   1  -3   3         43.88         49.38         1.59 o                         
   2  -3   3         21.55         22.37         1.21 o                         
   3  -3   3        181.77        176.01         4.00 o                         
   4  -3   3        284.43        274.23         6.45 o                         
   5  -3   3        236.69        219.43         5.65 o                         
   6  -3   3          3.70          5.26         1.43 o                         
   7  -3   3         41.66         42.21         3.31 o                         
   8  -3   3          2.21          2.69         3.32 o                         
  -8  -2   3         14.24         15.75         3.42 o                         
  -7  -2   3         39.39         36.76         2.55 o                         
  -6  -2   3        331.67        331.39         6.41 o                         
  -5  -2   3        127.02        130.34         4.18 o                         
  -4  -2   3         88.05         97.99         2.83 o                         
  -3  -2   3        182.47        187.98         3.11 o                         
  -2  -2   3        261.33        268.09         4.34 o                         
  -1  -2   3        167.06        164.46         3.07 o                         
   0  -2   3        120.83        127.01         2.45 o                         
   1  -2   3       1075.60       1128.22        16.95 o                         
   2  -2   3         47.87         52.10         1.45 o                         
   3  -2   3         37.66         36.52         1.54 o                         
   4  -2   3         54.33         46.42         1.99 o                         
   5  -2   3        129.73        133.62         3.50 o                         
   6  -2   3         66.27         66.12         2.87 o                         
   7  -2   3          1.82          0.67         1.36 o                         
   8  -2   3         60.47         58.56         3.79 o                         
  -9  -1   3         44.07         54.76         6.98 o                         
  -8  -1   3          6.45         12.50         2.54 o                         
  -7  -1   3        149.63        149.20         4.47 o                         
  -6  -1   3          5.08         10.63         2.93 o                         
  -5  -1   3         89.55        109.37         8.25 o                         
  -4  -1   3         54.49         55.01         3.35 o                         
  -3  -1   3         38.76         41.51         1.25 o                         
  -2  -1   3         34.62         34.56         1.11 o                         
  -1  -1   3        324.55        288.53         5.09 o                         
   0  -1   3       3922.90       3683.54        57.82 o                         
   1  -1   3        118.22        123.38         2.41 o                         
   2  -1   3         52.52         50.05         1.28 o                         
   3  -1   3         11.41         10.43         0.55 o                         
   4  -1   3        220.35        227.81         4.10 o                         
   5  -1   3        137.99        123.53         3.12 o                         
   6  -1   3         84.71         74.83         2.95 o                         
   7  -1   3         24.69         33.09         2.91 o                         
   8  -1   3         46.99         54.09         3.95 o                         
  -9   0   3         39.76         58.78         6.54 o                         
  -8   0   3         14.49         22.17         3.76 o                         
  -7   0   3          1.28          4.04         0.94 o                         
  -6   0   3        132.76        161.76         5.40 o                         
  -5   0   3         69.29         87.54         3.09 o                         
  -4   0   3         84.63        141.67         7.15 o                         
  -3   0   3        408.03        482.61         8.72 o                         
  -2   0   3        398.65        388.63         6.60 o                         
  -1   0   3       1167.99       1029.96        18.07 o                         
   1   0   3         36.28         34.94         1.13 o                         
   2   0   3        221.99        222.22         3.99 o                         
   3   0   3       3028.55       3097.20        45.66 o                         
   4   0   3         14.15         14.89         0.85 o                         
   5   0   3         70.19         75.53         2.56 o                         
   6   0   3          5.26          5.21         1.11 o                         
   7   0   3         14.51         19.42         2.22 o                         
   8   0   3         17.75         21.23         3.29 o                         
  -9   1   3         43.95         42.67         5.52 o                         
  -8   1   3          6.45          7.71         2.25 o                         
  -7   1   3        149.35        153.39         4.63 o                         
  -6   1   3          5.10         10.72         2.63 o                         
  -5   1   3         89.44        115.15         2.88 o                         
  -4   1   3         54.45         72.19         4.52 o                         
  -3   1   3         38.87         46.04         1.67 o                         
  -2   1   3         34.79         34.96         1.27 o                         
  -1   1   3        324.84        294.58         5.46 o                         
   0   1   3       3923.23       3612.87        70.71 o                         
   1   1   3        117.87        120.43         2.66 o                         
   2   1   3         52.35         52.08         1.86 o                         
   3   1   3         11.44          8.75         0.86 o                         
   4   1   3        220.07        226.38         4.26 o                         
   5   1   3        137.90        122.81         2.84 o                         
   6   1   3         84.73         81.41         3.10 o                         
   7   1   3         24.74         31.52         2.64 o                         
   8   1   3         46.83         52.04         4.29 o                         
  -8   2   3         14.15         17.96         1.89 o                         
  -7   2   3         39.36         46.93         5.15 o                         
  -6   2   3        331.36        354.13         6.22 o                         
  -5   2   3        126.94        139.68         8.31 o                         
  -4   2   3         88.07        104.64         6.51 o                         
  -3   2   3        182.43        195.68         4.26 o                         
  -2   2   3        261.68        269.45         4.89 o                         
  -1   2   3        167.60        167.70         3.53 o                         
   0   2   3        121.00        125.84         2.81 o                         
   1   2   3       1075.26       1105.11        16.87 o                         
   2   2   3         48.07         48.94         1.33 o                         
   3   2   3         37.44         37.51         1.22 o                         
   4   2   3         54.22         50.55         2.13 o                         
   5   2   3        129.72        132.23         3.56 o                         
   6   2   3         66.28         71.59         2.71 o                         
   7   2   3          1.83         -0.02         1.65 o                         
   8   2   3         60.75         60.62         3.94 o                         
  -8   3   3         16.31         18.47         1.92 o                         
  -7   3   3         44.22         49.47         2.79 o                         
  -6   3   3         47.45         60.68         3.03 o                         
  -5   3   3        261.14        268.73         5.59 o                         
  -4   3   3         15.34         17.23         1.25 o                         
  -3   3   3         82.23        154.79         3.47 o                         
  -2   3   3        251.27        248.27         5.33 o                         
  -1   3   3         31.09         32.34         1.54 o                         
   0   3   3        611.97        659.56        12.33 o                         
   1   3   3         43.81         48.51         1.55 o                         
   2   3   3         21.54         22.20         1.16 o                         
   3   3   3        181.85        168.31         4.43 o                         
   4   3   3        284.87        285.87         6.60 o                         
   5   3   3        236.55        228.40         6.53 o                         
   6   3   3          3.72          4.14         1.16 o                         
   7   3   3         41.59         33.35         4.40 o                         
   8   3   3          2.23         -1.03         2.29 o                         
  -7   4   3          4.89          7.79         1.93 o                         
  -6   4   3          0.88          1.28         1.34 o                         
  -5   4   3         39.35         45.77         3.11 o                         
  -4   4   3         68.82         70.04         2.55 o                         
  -3   4   3          2.26          3.02         0.79 o                         
  -2   4   3        148.19        146.46         3.54 o                         
  -1   4   3        121.93        133.26         3.32 o                         
   0   4   3         72.80         71.17         2.27 o                         
   1   4   3         48.70         50.83         2.03 o                         
   2   4   3         43.64         40.36         2.01 o                         
   3   4   3         36.24         28.22         2.16 o                         
   4   4   3         38.85         38.17         2.57 o                         
   5   4   3         11.61         10.86         1.63 o                         
   6   4   3         90.60         90.30         3.91 o                         
   7   4   3          7.23          5.24         1.62 o                         
  -6   5   3         15.07         14.56         2.97 o                         
  -5   5   3         98.24        112.06         8.63 o                         
  -4   5   3         32.94         41.39         3.49 o                         
  -3   5   3         23.08         24.18         2.00 o                         
  -2   5   3         32.06         34.01         2.24 o                         
  -1   5   3          8.43         11.82         1.97 o                         
   0   5   3        197.83        211.98         4.90 o                         
   1   5   3          2.88          2.69         0.94 o                         
   2   5   3         52.94         64.68         3.64 o                         
   3   5   3        204.47        195.85         7.15 o                         
   4   5   3         44.88         44.62         3.37 o                         
   5   5   3         27.78         26.08         3.14 o                         
   6   5   3         41.42         47.26         4.44 o                         
  -5   6   3         12.46         13.82         3.33 o                         
  -4   6   3          3.85         11.59         7.87 o                         
  -3   6   3          4.32          5.91         1.79 o                         
  -2   6   3          1.05         -0.23         1.33 o                         
  -1   6   3         93.57         93.80         3.89 o                         
   0   6   3         64.23         66.17         3.06 o                         
   1   6   3         51.59         57.90         4.19 o                         
   2   6   3          0.76          0.88         1.62 o                         
   3   6   3          9.01         12.95         2.31 o                         
   4   6   3         91.37         88.06         8.55 o                         
  -2   7   3         80.82         82.05         5.67 o                         
  -1   7   3          8.17          8.11         3.05 o                         
   0   7   3          1.19          1.02         2.43 o                         
   1   7   3          3.14          2.66         2.92 o                         
   2   7   3         12.55         13.58         3.12 o                         
  -2  -7   4          2.42          6.32         2.13 o                         
  -1  -7   4         10.27          7.84         2.25 o                         
   0  -7   4         11.48         15.59         2.45 o                         
   1  -7   4          9.13          7.98         2.45 o                         
   2  -7   4         35.27         32.00         3.33 o                         
  -5  -6   4         19.85         19.90         3.07 o                         
  -4  -6   4          2.46          4.35         2.14 o                         
  -3  -6   4         14.11         17.46         2.41 o                         
  -2  -6   4          9.86          9.16         2.01 o                         
  -1  -6   4         75.14         75.42         3.68 o                         
   0  -6   4         54.80         55.47         3.12 o                         
   1  -6   4         71.91         75.62         4.35 o                         
   2  -6   4          1.98          2.72         1.66 o                         
   3  -6   4         25.98         20.75         2.43 o                         
   4  -6   4         66.64         64.25         5.72 o                         
  -6  -5   4         32.30         31.02         3.34 o                         
  -5  -5   4        163.44        148.42         6.20 o                         
  -4  -5   4         59.29         50.68         2.87 o                         
  -3  -5   4         17.22         20.91         2.03 o                         
  -2  -5   4         57.10         50.93         2.67 o                         
  -1  -5   4         34.22         33.49         2.71 o                         
   0  -5   4        208.95        215.41         4.81 o                         
   1  -5   4          3.82          4.45         1.09 o                         
   2  -5   4         58.02         54.28         2.78 o                         
   3  -5   4         30.17         33.79         2.74 o                         
   4  -5   4         36.92         37.57         2.90 o                         
   5  -5   4         53.12         47.28         3.34 o                         
   6  -5   4          1.94          2.03         1.89 o                         
  -7  -4   4         10.56         10.89         2.08 o                         
  -6  -4   4         14.96         14.65         1.78 o                         
  -5  -4   4         81.45         76.06         3.04 o                         
  -4  -4   4        162.21        166.63         4.68 o                         
  -3  -4   4         18.81         16.79         1.32 o                         
  -2  -4   4         52.61         54.37         2.24 o                         
  -1  -4   4        576.78        573.80        10.79 o                         
   0  -4   4         26.89         31.95         1.69 o                         
   1  -4   4        251.32        259.19         5.12 o                         
   2  -4   4        132.17        115.48         3.27 o                         
   3  -4   4        205.99        192.18         4.64 o                         
   4  -4   4          4.20          4.54         1.32 o                         
   5  -4   4          3.79          3.65         1.45 o                         
   6  -4   4         17.95         17.67         3.11 o                         
   7  -4   4         12.18          9.37         2.40 o                         
  -8  -3   4         13.41         14.02         2.83 o                         
  -7  -3   4         21.34         24.10         2.08 o                         
  -6  -3   4        149.70        140.88         4.40 o                         
  -5  -3   4         17.11         17.42         1.49 o                         
  -4  -3   4         28.70         29.72         1.61 o                         
  -3  -3   4        128.84        125.49         3.21 o                         
  -2  -3   4        545.21        550.93         9.77 o                         
  -1  -3   4         78.79         82.39         2.21 o                         
   0  -3   4        690.79        703.18        10.63 o                         
   1  -3   4         42.58         47.55         1.43 o                         
   2  -3   4         66.16         58.51         1.80 o                         
   3  -3   4        121.33        111.61         2.81 o                         
   4  -3   4        202.90        196.93         4.56 o                         
   5  -3   4        125.54        120.45         3.87 o                         
   6  -3   4         11.84         11.40         1.94 o                         
   7  -3   4         89.18         78.72         5.00 o                         
   8  -3   4         19.73         18.11         6.42 o                         
  -8  -2   4          9.63         12.51         2.98 o                         
  -7  -2   4         45.60         50.89         3.00 o                         
  -6  -2   4        292.23        317.72         6.80 o                         
  -5  -2   4         47.23         49.24         2.02 o                         
  -4  -2   4         26.60         33.53         1.22 o                         
  -3  -2   4         13.82         13.16         0.82 o                         
  -2  -2   4         38.28         37.11         1.21 o                         
  -1  -2   4        175.29        168.62         3.39 o                         
   0  -2   4         17.13         18.57         0.81 o                         
   1  -2   4        349.24        354.87         5.39 o                         
   2  -2   4          9.55         10.18         0.79 o                         
   3  -2   4         41.21         41.97         1.45 o                         
   4  -2   4         73.30         69.38         2.05 o                         
   5  -2   4         46.60         46.29         2.21 o                         
   6  -2   4         56.93         60.82         3.16 o                         
   7  -2   4         46.10         51.09         3.17 o                         
   8  -2   4        276.25        265.88         7.38 o                         
  -9  -1   4         38.25         44.73         7.64 o                         
  -8  -1   4         18.52         23.56         3.43 o                         
  -7  -1   4        107.57        112.62         5.11 o                         
  -6  -1   4         56.87         54.01         1.72 o                         
  -5  -1   4        350.29        355.72         6.22 o                         
  -4  -1   4        128.08        122.89         2.76 o                         
  -3  -1   4         36.61         38.04         1.06 o                         
  -2  -1   4         87.16         83.40         1.57 o                         
  -1  -1   4        380.21        353.60         5.99 o                         
   0  -1   4       1285.86       1205.43        19.07 o                         
   1  -1   4         78.26         68.75         1.74 o                         
   2  -1   4        578.86        545.02         9.14 o                         
   3  -1   4         61.08         59.67         1.71 o                         
   4  -1   4          1.43          0.67         0.59 o                         
   5  -1   4         52.36         53.75         2.13 o                         
   6  -1   4        102.82         98.54         3.42 o                         
   7  -1   4          4.49          5.94         1.65 o                         
   8  -1   4         23.97         23.88         2.94 o                         
  -9   0   4         54.32         64.19         6.71 o                         
  -8   0   4         17.25         16.03         3.36 o                         
  -7   0   4         88.08         94.81         3.00 o                         
  -6   0   4         25.88         45.42         4.83 o                         
  -5   0   4        400.19        440.95         8.00 o                         
  -4   0   4          1.26          1.22         0.83 o                         
  -3   0   4         72.73         79.92         2.28 o                         
  -2   0   4          1.95          1.15         0.26 o                         
  -1   0   4       8059.00       7433.13       143.42 o                         
   0   0   4        258.77        231.18         4.31 o                         
   1   0   4          0.02          0.07         0.24 o                         
   2   0   4         15.85         14.04         0.68 o                         
   3   0   4        109.21        107.81         2.37 o                         
   4   0   4         60.56         57.76         1.53 o                         
   5   0   4         67.54         69.27         2.50 o                         
   6   0   4          0.01          0.27         0.90 o                         
   7   0   4          2.62          4.57         1.71 o                         
   8   0   4         67.00         73.94         4.65 o                         
  -9   1   4         38.03         36.61         6.30 o                         
  -8   1   4         18.57         26.42         2.34 o                         
  -7   1   4        107.39        118.97         3.57 o                         
  -6   1   4         56.84         61.92         2.16 o                         
  -5   1   4        350.12        371.09        10.52 o                         
  -4   1   4        128.00        125.35         4.07 o                         
  -3   1   4         36.78         38.98         1.73 o                         
  -2   1   4         86.78         85.04         2.64 o                         
  -1   1   4        379.94        345.96         5.88 o                         
   0   1   4       1285.74       1165.26        18.97 o                         
   1   1   4         77.89         67.06         1.74 o                         
   2   1   4        578.37        534.05        12.20 o                         
   3   1   4         60.71         57.20         1.59 o                         
   4   1   4          1.43          0.94         0.49 o                         
   5   1   4         52.66         50.91         1.84 o                         
   6   1   4        102.71         96.46         3.48 o                         
   7   1   4          4.52          5.51         1.75 o                         
   8   1   4         23.93         29.30         3.42 o                         
  -8   2   4          9.59         15.42         2.85 o                         
  -7   2   4         45.58         56.37         2.73 o                         
  -6   2   4        292.29        345.93         5.94 o                         
  -5   2   4         47.23         50.48         2.76 o                         
  -4   2   4         26.54         37.93         1.57 o                         
  -3   2   4         13.83         15.07         1.18 o                         
  -2   2   4         38.24         37.77         1.17 o                         
  -1   2   4        175.56        166.91         3.54 o                         
   0   2   4         17.11         18.05         0.80 o                         
   1   2   4        348.42        337.85         5.67 o                         
   2   2   4          9.50         11.54         0.70 o                         
   3   2   4         41.03         40.72         1.80 o                         
   4   2   4         72.99         70.61         2.28 o                         
   5   2   4         46.51         45.51         2.13 o                         
   6   2   4         56.80         62.30         3.85 o                         
   7   2   4         46.14         46.25         3.86 o                         
   8   2   4        276.15        258.64        10.14 o                         
  -8   3   4         13.37         16.56         3.16 o                         
  -7   3   4         21.45         31.77         2.77 o                         
  -6   3   4        149.67        146.45         4.53 o                         
  -5   3   4         17.12         28.55         4.40 o                         
  -4   3   4         28.73         29.02         1.61 o                         
  -3   3   4        128.73        127.79         3.30 o                         
  -2   3   4        545.54        538.91         9.49 o                         
  -1   3   4         78.84         79.98         2.28 o                         
   0   3   4        689.83        708.65        13.12 o                         
   1   3   4         42.45         46.46         1.45 o                         
   2   3   4         66.05         60.56         1.73 o                         
   3   3   4        121.05        113.88         3.39 o                         
   4   3   4        202.68        201.37         5.18 o                         
   5   3   4        125.52        120.32         3.87 o                         
   6   3   4         11.88          7.98         1.34 o                         
   7   3   4         89.15         91.37        14.22 o                         
  -7   4   4         10.54         11.50         2.33 o                         
  -6   4   4         15.05         16.44         2.17 o                         
  -5   4   4         81.44         72.78         3.10 o                         
  -4   4   4        161.97        170.01         4.16 o                         
  -3   4   4         18.91         20.93         1.47 o                         
  -2   4   4         52.55         50.14         2.03 o                         
  -1   4   4        577.16        566.29        10.26 o                         
   0   4   4         26.91         29.27         1.56 o                         
   1   4   4        251.53        256.38         4.96 o                         
   2   4   4        132.17        110.92         4.01 o                         
   3   4   4        206.06        185.95         5.75 o                         
   4   4   4          4.19          2.22         1.09 o                         
   5   4   4          3.82          5.45         1.40 o                         
   6   4   4         17.94         18.44         1.99 o                         
   7   4   4         12.17         13.11         2.96 o                         
  -6   5   4         32.33         29.49         4.37 o                         
  -5   5   4        163.38        179.11         6.80 o                         
  -4   5   4         59.21         56.52         2.98 o                         
  -3   5   4         17.25         23.09         2.26 o                         
  -2   5   4         57.13         56.68         4.21 o                         
  -1   5   4         34.23         36.75         2.06 o                         
   0   5   4        209.74        214.24         4.98 o                         
   1   5   4          3.81          3.87         0.95 o                         
   2   5   4         58.03         59.70         3.52 o                         
   3   5   4         30.26         39.63         3.03 o                         
   4   5   4         36.90         38.47         3.15 o                         
   5   5   4         53.05         60.34         3.98 o                         
   6   5   4          1.96         -0.79         2.98 o                         
  -5   6   4         19.86         23.38         4.04 o                         
  -4   6   4          2.48          3.76         2.72 o                         
  -3   6   4         14.16         15.54         1.98 o                         
  -2   6   4          9.80         11.07         1.80 o                         
  -1   6   4         75.23         83.39         3.50 o                         
   0   6   4         54.79         58.82         2.93 o                         
   1   6   4         71.91         75.50         4.31 o                         
   2   6   4          1.99          1.96         1.72 o                         
   3   6   4         25.94         24.86         2.74 o                         
   4   6   4         66.75         62.34         5.13 o                         
  -2   7   4          2.42          2.47         2.62 o                         
  -1   7   4         10.30         12.31         2.92 o                         
   0   7   4         11.49         15.27         3.46 o                         
   1   7   4          9.19         12.35         3.59 o                         
   2   7   4         35.46         32.61         4.05 o                         
  -2  -7   5         85.45         89.68         5.12 o                         
  -1  -7   5         17.15         22.97         2.91 o                         
   0  -7   5         75.91         76.77         4.94 o                         
   1  -7   5         30.32         26.82         5.49 o                         
  -5  -6   5         13.12         13.64         2.84 o                         
  -4  -6   5         23.12         24.60         4.35 o                         
  -3  -6   5         15.26         18.28         4.63 o                         
  -2  -6   5          9.60          9.09         1.90 o                         
  -1  -6   5         40.56         45.15         2.87 o                         
   0  -6   5          0.47          0.52         1.31 o                         
   1  -6   5         40.61         41.70         2.78 o                         
   2  -6   5         16.69         17.44         2.27 o                         
   3  -6   5         12.38         11.30         2.21 o                         
   4  -6   5         59.48         57.64         4.04 o                         
  -6  -5   5         21.66         25.88         3.13 o                         
  -5  -5   5         60.15         62.54         4.22 o                         
  -4  -5   5          4.58          4.43         1.74 o                         
  -3  -5   5         36.81         36.47         2.41 o                         
  -2  -5   5         29.06         30.35         3.13 o                         
  -1  -5   5         30.12         31.18         2.14 o                         
   0  -5   5        105.43        106.31         3.16 o                         
   1  -5   5         24.79         24.39         1.89 o                         
   2  -5   5         92.10         76.80         3.17 o                         
   3  -5   5         63.21         68.69         3.71 o                         
   4  -5   5         18.74         16.41         2.17 o                         
   5  -5   5          2.39          4.20         1.82 o                         
   6  -5   5          1.16          1.43         1.90 o                         
  -7  -4   5         10.60          7.87         1.95 o                         
  -6  -4   5         60.01         55.68         3.60 o                         
  -5  -4   5         52.04         53.56         2.98 o                         
  -4  -4   5         22.41         22.60         1.75 o                         
  -3  -4   5          6.65          4.58         1.09 o                         
  -2  -4   5         48.43         45.30         2.48 o                         
  -1  -4   5        363.36        354.30         7.72 o                         
   0  -4   5         32.01         29.99         1.63 o                         
   1  -4   5         95.08         99.38         2.75 o                         
   2  -4   5         10.86          9.34         1.20 o                         
   3  -4   5        341.02        329.65         6.88 o                         
   4  -4   5         20.46         17.71         1.96 o                         
   5  -4   5         16.67         18.29         2.19 o                         
   6  -4   5          3.52          3.73         1.72 o                         
   7  -4   5          3.09          0.34         1.99 o                         
  -8  -3   5          3.24          7.22         6.57 o                         
  -7  -3   5         24.95         26.71         2.42 o                         
  -6  -3   5         51.94         57.33         3.45 o                         
  -5  -3   5         17.86         20.38         1.44 o                         
  -4  -3   5         75.79         71.73         2.78 o                         
  -3  -3   5         82.92         76.61         2.33 o                         
  -2  -3   5        162.05        153.54         3.32 o                         
  -1  -3   5         31.64         37.87         1.43 o                         
   0  -3   5        269.45        260.10         4.74 o                         
   1  -3   5        157.13        164.93         3.12 o                         
   2  -3   5         35.93         36.96         1.60 o                         
   3  -3   5        124.37        118.22         2.91 o                         
   4  -3   5        158.87        158.34         3.97 o                         
   5  -3   5         23.24         25.38         2.05 o                         
   6  -3   5         42.30         44.69         3.62 o                         
   7  -3   5         30.76         30.00         3.65 o                         
  -8  -2   5          2.25         -0.55         1.80 o                         
  -7  -2   5          0.44          3.91         1.30 o                         
  -6  -2   5         89.72        101.61         4.66 o                         
  -5  -2   5         35.23         38.24         1.48 o                         
  -4  -2   5         32.92         26.70         1.12 o                         
  -3  -2   5        350.68        356.64         5.36 o                         
  -2  -2   5        318.33        307.68         5.26 o                         
  -1  -2   5        102.74         94.49         2.45 o                         
   0  -2   5        106.02        111.18         2.09 o                         
   1  -2   5        402.35        400.37         6.57 o                         
   2  -2   5         72.94         66.62         1.78 o                         
   3  -2   5        178.88        177.06         3.85 o                         
   4  -2   5        754.64        693.75        12.21 o                         
   5  -2   5        144.92        130.52         3.49 o                         
   6  -2   5         58.26         58.05         3.14 o                         
   7  -2   5         17.65         21.78         2.27 o                         
   8  -2   5         54.75         59.62         4.37 o                         
  -9  -1   5         39.87         50.39         5.50 o                         
  -8  -1   5          8.57         11.96         2.62 o                         
  -7  -1   5         56.31         68.78         3.16 o                         
  -6  -1   5         17.90         18.94         1.25 o                         
  -5  -1   5         22.49         27.62         2.37 o                         
  -4  -1   5         56.45         55.23         1.42 o                         
  -3  -1   5         49.18         43.88         1.15 o                         
  -2  -1   5       1514.91       1443.02        23.22 o                         
  -1  -1   5        823.53        801.56        12.05 o                         
   0  -1   5       1885.17       1779.13        30.71 o                         
   1  -1   5         95.20         88.46         1.80 o                         
   2  -1   5        304.90        290.98         5.31 o                         
   3  -1   5        563.38        534.41         9.37 o                         
   4  -1   5         15.70         15.16         1.13 o                         
   5  -1   5        377.56        337.83         6.73 o                         
   6  -1   5         47.63         43.39         2.33 o                         
   7  -1   5         37.53         43.79         3.80 o                         
   8  -1   5          7.59          7.62         2.24 o                         
  -9   0   5          0.17          1.31         2.23 o                         
  -8   0   5          0.08          3.43         1.42 o                         
  -7   0   5          3.66          7.10         1.78 o                         
  -6   0   5          8.24         12.40         1.08 o                         
  -5   0   5        124.52        146.31         3.66 o                         
  -4   0   5        415.24        427.85         7.73 o                         
  -3   0   5         38.43         36.05         1.17 o                         
  -2   0   5        215.41        204.40         3.74 o                         
  -1   0   5       6078.20       5591.75        96.51 o                         
   0   0   5        228.15        219.01         3.50 o                         
   1   0   5        457.89        401.24         6.73 o                         
   2   0   5        665.31        680.10        10.42 o                         
   3   0   5          8.47          6.86         0.61 o                         
   4   0   5         35.18         33.20         1.70 o                         
   5   0   5         54.20         52.91         2.32 o                         
   6   0   5          3.80          9.11         1.94 o                         
   7   0   5         27.93         33.16         2.52 o                         
   8   0   5         14.59         14.74         2.56 o                         
  -9   1   5         39.84         43.47         4.46 o                         
  -8   1   5          8.61          7.24         1.41 o                         
  -7   1   5         56.37         69.18         3.17 o                         
  -6   1   5         17.93         22.79         1.45 o                         
  -5   1   5         22.64         26.98         1.64 o                         
  -4   1   5         56.53         58.15         1.93 o                         
  -3   1   5         49.26         42.20         1.53 o                         
  -2   1   5       1516.99       1433.66        21.48 o                         
  -1   1   5        823.53        784.97        12.90 o                         
   0   1   5       1885.43       1728.33        25.81 o                         
   1   1   5         94.98         88.14         2.12 o                         
   2   1   5        304.63        293.43         4.96 o                         
   3   1   5        563.33        542.03         8.70 o                         
   4   1   5         15.68         16.16         1.02 o                         
   5   1   5        377.58        347.01         7.48 o                         
   6   1   5         47.52         40.98         2.72 o                         
   7   1   5         37.40         36.31         2.92 o                         
   8   1   5          7.54          7.06         2.35 o                         
  -8   2   5          2.21          3.95         1.38 o                         
  -7   2   5          0.44          4.96         1.80 o                         
  -6   2   5         89.90        105.44         3.68 o                         
  -5   2   5         35.34         40.30         2.12 o                         
  -4   2   5         33.06         29.48         1.48 o                         
  -3   2   5        351.06        361.13         6.53 o                         
  -2   2   5        318.64        309.84         5.13 o                         
  -1   2   5        103.00         92.25         2.03 o                         
   0   2   5        105.82        104.39         2.62 o                         
   1   2   5        403.27        399.54         6.47 o                         
   2   2   5         73.01         67.20         1.78 o                         
   3   2   5        178.74        180.60         4.31 o                         
   4   2   5        755.20        699.76        12.34 o                         
   5   2   5        144.87        135.28         4.55 o                         
   6   2   5         58.38         57.06         4.75 o                         
   7   2   5         17.52         16.97         2.68 o                         
   8   2   5         54.67         53.70         3.93 o                         
  -8   3   5          3.27          8.19         2.86 o                         
  -7   3   5         24.83         27.60         2.54 o                         
  -6   3   5         51.81         59.78         2.66 o                         
  -5   3   5         17.95         20.87         1.49 o                         
  -4   3   5         75.82         72.26         2.43 o                         
  -3   3   5         83.20         77.97         2.41 o                         
  -2   3   5        162.04        149.10         3.27 o                         
  -1   3   5         31.60         35.08         1.50 o                         
   0   3   5        270.46        260.30         5.72 o                         
   1   3   5        156.81        159.77         3.21 o                         
   2   3   5         36.03         36.76         1.63 o                         
   3   3   5        124.71        113.26         3.44 o                         
   4   3   5        158.71        157.99         4.44 o                         
   5   3   5         23.34         23.94         1.81 o                         
   6   3   5         42.28         45.66         2.58 o                         
   7   3   5         30.68         33.75         5.26 o                         
  -7   4   5         10.59         11.98         2.27 o                         
  -6   4   5         60.29         60.41         6.71 o                         
  -5   4   5         52.16         53.61         2.56 o                         
  -4   4   5         22.32         21.93         1.65 o                         
  -3   4   5          6.67          6.10         0.95 o                         
  -2   4   5         48.42         43.89         2.00 o                         
  -1   4   5        363.53        342.92         7.30 o                         
   0   4   5         32.05         31.89         1.68 o                         
   1   4   5         95.09        101.59         2.81 o                         
   2   4   5         10.87         11.65         1.55 o                         
   3   4   5        341.03        313.97         8.37 o                         
   4   4   5         20.43         17.80         1.86 o                         
   5   4   5         16.67         14.31         1.80 o                         
   6   4   5          3.55          2.02         1.39 o                         
   7   4   5          3.09          2.14         2.15 o                         
  -6   5   5         21.66         23.88         4.02 o                         
  -5   5   5         59.92         66.73         6.17 o                         
  -4   5   5          4.60          4.66         1.34 o                         
  -3   5   5         36.89         38.50         3.37 o                         
  -2   5   5         29.06         31.92         2.30 o                         
  -1   5   5         30.18         31.62         1.92 o                         
   0   5   5        105.35        107.79         3.04 o                         
   1   5   5         24.85         23.41         2.15 o                         
   2   5   5         92.16         81.16         3.86 o                         
   3   5   5         63.11         58.91         3.71 o                         
   4   5   5         18.71         16.25         2.26 o                         
   5   5   5          2.41          5.19         1.94 o                         
   6   5   5          1.17          2.36         2.42 o                         
  -5   6   5         13.12         12.66         3.58 o                         
  -4   6   5         23.05         23.79         4.13 o                         
  -3   6   5         15.31         16.79         2.06 o                         
  -2   6   5          9.64          9.43         1.70 o                         
  -1   6   5         40.64         46.41         3.58 o                         
   0   6   5          0.46          1.78         1.53 o                         
   1   6   5         40.41         44.10         4.35 o                         
   2   6   5         16.69         19.63         2.54 o                         
   3   6   5         12.35          9.62         3.53 o                         
   4   6   5         59.39         60.89         5.13 o                         
  -2   7   5         85.34         95.61         8.12 o                         
  -1   7   5         17.22         18.16         3.24 o                         
   0   7   5         75.89         70.12         6.23 o                         
   1   7   5         30.32         23.13         5.88 o                         
  -2  -7   6         30.22         32.96         3.87 o                         
  -1  -7   6         10.05          9.42         2.31 o                         
   0  -7   6         41.50         39.91         3.67 o                         
   1  -7   6         23.89         25.32         3.70 o                         
  -5  -6   6          2.00          3.56         2.34 o                         
  -4  -6   6         32.97         30.89         3.47 o                         
  -3  -6   6         24.56         18.82         2.75 o                         
  -2  -6   6         19.37         16.15         2.25 o                         
  -1  -6   6         18.46         18.25         2.32 o                         
   0  -6   6         44.55         41.73         3.04 o                         
   1  -6   6         26.47         26.13         2.31 o                         
   2  -6   6          5.08          6.46         1.80 o                         
   3  -6   6          4.19          5.42         1.88 o                         
   4  -6   6         74.70         67.49         4.81 o                         
  -6  -5   6          7.21          4.30         2.09 o                         
  -5  -5   6          6.56          9.82         3.17 o                         
  -4  -5   6          0.46          0.55         1.60 o                         
  -3  -5   6         64.34         66.50         4.11 o                         
  -2  -5   6        123.98        122.03         4.27 o                         
  -1  -5   6         12.95         12.56         1.50 o                         
   0  -5   6         43.68         44.34         2.27 o                         
   1  -5   6         28.94         25.32         1.95 o                         
   2  -5   6         32.39         36.28         2.39 o                         
   3  -5   6         47.27         45.83         3.00 o                         
   4  -5   6          3.70          3.24         1.65 o                         
   5  -5   6         86.96         89.21         4.68 o                         
  -7  -4   6         10.39         10.25         2.05 o                         
  -6  -4   6         33.22         32.97         2.70 o                         
  -5  -4   6         76.92         68.47         3.28 o                         
  -4  -4   6        116.31        105.77         3.67 o                         
  -3  -4   6          5.00          5.06         0.93 o                         
  -2  -4   6         72.76         68.74         2.45 o                         
  -1  -4   6        273.59        272.00         5.75 o                         
   0  -4   6        101.65        103.90         3.00 o                         
   1  -4   6         55.24         54.48         2.15 o                         
   2  -4   6         33.41         28.68         1.88 o                         
   3  -4   6        162.79        150.14         4.14 o                         
   4  -4   6         32.35         28.78         2.31 o                         
   5  -4   6         18.20         22.00         2.25 o                         
   6  -4   6         24.66         20.08         2.58 o                         
   7  -4   6         24.31         23.92         6.88 o                         
  -8  -3   6         11.42         14.99         3.56 o                         
  -7  -3   6         45.34         48.60         3.13 o                         
  -6  -3   6        105.66        111.11         4.60 o                         
  -5  -3   6         43.68         45.62         2.08 o                         
  -4  -3   6         13.10         14.45         1.15 o                         
  -3  -3   6        194.20        191.62         4.32 o                         
  -2  -3   6        134.07        120.73         3.36 o                         
  -1  -3   6         41.39         42.43         1.53 o                         
   0  -3   6        828.08        837.93        12.22 o                         
   1  -3   6        253.39        241.84         4.50 o                         
   2  -3   6         16.35         17.81         1.21 o                         
   3  -3   6        274.63        256.64         5.06 o                         
   4  -3   6         45.74         47.89         2.30 o                         
   5  -3   6         11.26         12.32         1.86 o                         
   6  -3   6         24.94         25.53         2.55 o                         
   7  -3   6          0.71          2.11         1.88 o                         
  -8  -2   6          1.40         -2.10         2.45 o                         
  -7  -2   6        111.51        107.45         3.54 o                         
  -6  -2   6         69.24         65.23         1.97 o                         
  -5  -2   6         10.20          8.36         0.86 o                         
  -4  -2   6        112.45         98.60         2.72 o                         
  -3  -2   6        354.50        354.24         6.13 o                         
  -2  -2   6        402.74        390.43         6.92 o                         
  -1  -2   6        262.73        237.97         5.05 o                         
   0  -2   6        146.57        146.31         3.07 o                         
   1  -2   6         98.35         91.22         1.94 o                         
   2  -2   6         58.98         61.58         2.05 o                         
   3  -2   6         42.77         44.30         1.76 o                         
   4  -2   6        414.69        402.94         7.54 o                         
   5  -2   6        260.55        240.48         5.38 o                         
   6  -2   6         15.12         14.80         1.74 o                         
   7  -2   6         15.00         21.26         2.37 o                         
   8  -2   6          0.75          0.37         2.06 o                         
  -9  -1   6          5.86          6.96         2.66 o                         
  -8  -1   6         14.04         13.14         2.44 o                         
  -7  -1   6         38.39         47.05         2.29 o                         
  -6  -1   6        171.19        161.61         3.64 o                         
  -5  -1   6        117.23        121.94         2.82 o                         
  -4  -1   6         75.79         79.94         1.98 o                         
  -3  -1   6          3.12          3.58         0.45 o                         
  -2  -1   6       1528.26       1477.17        23.46 o                         
  -1  -1   6        371.31        350.77         6.11 o                         
   0  -1   6        517.35        507.82         9.26 o                         
   1  -1   6        126.78        120.35         2.72 o                         
   2  -1   6        224.85        218.51         4.23 o                         
   3  -1   6       1030.05       1001.85        16.71 o                         
   4  -1   6         37.01         38.69         1.74 o                         
   5  -1   6         61.49         57.83         2.29 o                         
   6  -1   6         14.79         12.03         1.54 o                         
   7  -1   6         12.80         12.33         2.14 o                         
   8  -1   6         23.67         25.52         3.04 o                         
  -9   0   6          1.16         16.19         3.06 o                         
  -8   0   6         37.87         34.99         2.41 o                         
  -7   0   6         36.63         42.27         2.36 o                         
  -6   0   6          0.60          1.46         0.78 o                         
  -5   0   6        120.98        124.66         3.36 o                         
  -4   0   6         83.53         80.44         2.10 o                         
  -3   0   6          0.41          0.99         0.33 o                         
  -2   0   6        353.11        356.91         7.54 o                         
  -1   0   6         31.14         25.00         0.96 o                         
   0   0   6          5.13          5.06         0.34 o                         
   1   0   6          4.33          2.96         0.39 o                         
   2   0   6        125.59        110.57         2.13 o                         
   3   0   6         39.79         46.79         1.35 o                         
   4   0   6         20.63         17.61         1.36 o                         
   5   0   6         58.28         54.53         2.41 o                         
   6   0   6        115.45         99.38         4.37 o                         
   7   0   6         16.69         15.66         1.98 o                         
   8   0   6          8.50         10.20         2.47 o                         
  -9   1   6          5.82          2.65         2.95 o                         
  -8   1   6         14.14         13.25         1.95 o                         
  -7   1   6         38.44         47.07         2.54 o                         
  -6   1   6        171.20        161.45         3.88 o                         
  -5   1   6        117.25        121.08         3.34 o                         
  -4   1   6         75.80         81.41         2.38 o                         
  -3   1   6          3.14          4.11         0.55 o                         
  -2   1   6       1528.26       1419.96        23.44 o                         
  -1   1   6        371.17        349.88         5.99 o                         
   0   1   6        517.92        488.44         7.63 o                         
   1   1   6        126.57        115.38         2.76 o                         
   2   1   6        224.62        221.17         3.93 o                         
   3   1   6       1029.79       1001.01        15.48 o                         
   4   1   6         36.99         37.48         1.45 o                         
   5   1   6         61.43         56.42         2.53 o                         
   6   1   6         14.82         10.36         1.55 o                         
   7   1   6         12.76         14.58         1.99 o                         
   8   1   6         23.71         25.47         3.37 o                         
  -8   2   6          1.39          1.42         1.31 o                         
  -7   2   6        111.82        113.22         3.26 o                         
  -6   2   6         69.41         70.97         2.30 o                         
  -5   2   6         10.17          9.65         1.10 o                         
  -4   2   6        112.57        103.20         2.60 o                         
  -3   2   6        354.46        367.56         6.59 o                         
  -2   2   6        403.17        372.89         7.36 o                         
  -1   2   6        263.20        235.83         4.35 o                         
   0   2   6        146.64        143.72         2.70 o                         
   1   2   6         98.23         87.98         1.89 o                         
   2   2   6         58.88         60.56         2.05 o                         
   3   2   6         42.79         43.72         1.99 o                         
   4   2   6        414.89        387.45        14.70 o                         
   5   2   6        260.61        252.94         5.40 o                         
   6   2   6         15.13         15.64         2.44 o                         
   7   2   6         14.98         12.74         2.51 o                         
   8   2   6          0.74         -0.59         1.82 o                         
  -8   3   6         11.47         12.02         3.13 o                         
  -7   3   6         45.45         54.69         4.63 o                         
  -6   3   6        105.93        111.82         3.34 o                         
  -5   3   6         43.79         44.68         2.31 o                         
  -4   3   6         13.14         13.62         1.25 o                         
  -3   3   6        194.63        204.77         4.64 o                         
  -2   3   6        134.14        125.59         3.11 o                         
  -1   3   6         41.44         42.79         1.61 o                         
   0   3   6        827.81        814.34        12.86 o                         
   1   3   6        252.99        231.84         4.32 o                         
   2   3   6         16.35         14.59         1.33 o                         
   3   3   6        274.81        259.88         6.05 o                         
   4   3   6         45.68         49.89         4.28 o                         
   5   3   6         11.23         11.62         1.44 o                         
   6   3   6         24.91         26.34         2.67 o                         
   7   3   6          0.71          1.72         2.15 o                         
  -7   4   6         10.38         16.28         2.88 o                         
  -6   4   6         33.36         42.90         3.23 o                         
  -5   4   6         77.03         70.31         2.77 o                         
  -4   4   6        116.58        105.00         3.16 o                         
  -3   4   6          5.01          5.58         1.03 o                         
  -2   4   6         72.60         69.60         4.16 o                         
  -1   4   6        273.68        264.83         5.92 o                         
   0   4   6        101.77        102.87         2.82 o                         
   1   4   6         55.20         61.08         2.34 o                         
   2   4   6         33.37         35.01         2.47 o                         
   3   4   6        162.75        162.82         5.18 o                         
   4   4   6         32.33         30.78         2.29 o                         
   5   4   6         18.21         21.20         2.11 o                         
   6   4   6         24.64         22.29         2.18 o                         
  -6   5   6          7.24          4.18         2.66 o                         
  -5   5   6          6.65         10.25         1.86 o                         
  -4   5   6          0.46          2.14         1.21 o                         
  -3   5   6         64.62         64.48         3.07 o                         
  -2   5   6        124.09        129.67         4.04 o                         
  -1   5   6         12.92         11.94         1.34 o                         
   0   5   6         43.71         42.37         2.06 o                         
   1   5   6         28.98         28.05         2.43 o                         
   2   5   6         32.40         29.98         3.18 o                         
   3   5   6         47.23         51.12         4.11 o                         
   4   5   6          3.72          1.48         1.55 o                         
   5   5   6         86.92         84.62         4.78 o                         
  -5   6   6          1.98          4.72         2.70 o                         
  -4   6   6         32.94         29.20         3.08 o                         
  -3   6   6         24.58         29.46         2.52 o                         
  -2   6   6         19.35         18.89         2.09 o                         
  -1   6   6         18.52         18.53         1.79 o                         
   0   6   6         44.61         44.45         4.73 o                         
   1   6   6         26.55         27.37         3.55 o                         
   2   6   6          5.07          5.69         1.98 o                         
   3   6   6          4.20         10.95         2.60 o                         
   4   6   6         74.74         70.03         6.71 o                         
  -2   7   6         30.21         32.52         5.08 o                         
  -1   7   6         10.07          8.09         3.72 o                         
   0   7   6         41.48         45.58         5.05 o                         
   1   7   6         23.79         24.72         4.21 o                         
  -1  -7   7          4.37          4.77         2.45 o                         
   0  -7   7          4.25          8.97         2.59 o                         
  -5  -6   7          3.20         -0.20         2.30 o                         
  -4  -6   7         27.78         21.75         3.16 o                         
  -3  -6   7          1.06          1.31         2.32 o                         
  -2  -6   7         27.26         25.76         3.10 o                         
  -1  -6   7          3.34          2.10         1.68 o                         
   0  -6   7         22.46         24.51         2.74 o                         
   1  -6   7         32.72         34.53         2.81 o                         
   2  -6   7         13.22          9.42         2.04 o                         
   3  -6   7         22.97         23.01         2.78 o                         
   4  -6   7        101.50        104.46         5.12 o                         
  -6  -5   7         29.72         27.00         3.11 o                         
  -5  -5   7          1.09          0.87         1.77 o                         
  -4  -5   7          6.11          5.44         1.91 o                         
  -3  -5   7         43.63         38.69         4.16 o                         
  -2  -5   7        110.06        102.10         3.90 o                         
  -1  -5   7        348.30        347.73         8.22 o                         
   0  -5   7         11.31         12.17         1.35 o                         
   1  -5   7          9.83          9.50         1.46 o                         
   2  -5   7          3.88          2.55         1.30 o                         
   3  -5   7         52.73         56.40         5.65 o                         
   4  -5   7          3.71          4.04         2.06 o                         
   5  -5   7         25.20         22.09         2.60 o                         
  -7  -4   7          9.58         10.80         2.41 o                         
  -6  -4   7         10.78          6.63         1.71 o                         
  -5  -4   7        111.86        107.54         3.89 o                         
  -4  -4   7         16.22         16.03         1.75 o                         
  -3  -4   7         20.40         16.64         2.35 o                         
  -2  -4   7        302.38        279.97         5.93 o                         
  -1  -4   7         42.86         42.45         2.13 o                         
   0  -4   7        120.03        116.87         3.01 o                         
   1  -4   7        132.28        125.77         3.19 o                         
   2  -4   7        192.92        167.99         4.26 o                         
   3  -4   7          7.93          7.99         1.37 o                         
   4  -4   7         27.90         24.46         2.20 o                         
   5  -4   7          4.94          4.95         1.76 o                         
   6  -4   7          0.32         -0.09         1.74 o                         
  -8  -3   7         18.55         19.66         4.16 o                         
  -7  -3   7         20.30         22.71         2.76 o                         
  -6  -3   7          8.61         10.34         1.36 o                         
  -5  -3   7         26.40         25.68         1.75 o                         
  -4  -3   7         48.04         40.93         2.03 o                         
  -3  -3   7         75.59         74.94         2.57 o                         
  -2  -3   7        106.39         98.30         2.66 o                         
  -1  -3   7         37.21         32.68         1.66 o                         
   0  -3   7         73.29         68.34         1.82 o                         
   1  -3   7         99.46        118.31         2.57 o                         
   2  -3   7         43.01         40.79         1.78 o                         
   3  -3   7         42.47         42.92         1.99 o                         
   4  -3   7         12.44         11.06         1.63 o                         
   5  -3   7          9.22          8.51         1.72 o                         
   6  -3   7          2.92          3.20         1.66 o                         
   7  -3   7          7.20          8.66         2.17 o                         
  -8  -2   7          5.70         10.25         3.05 o                         
  -7  -2   7         24.88         25.86         1.99 o                         
  -6  -2   7         75.16         75.18         2.47 o                         
  -5  -2   7         88.43         76.49         2.20 o                         
  -4  -2   7         25.97         25.86         1.22 o                         
  -3  -2   7         66.65         68.08         1.77 o                         
  -2  -2   7         76.44         70.93         2.18 o                         
  -1  -2   7        402.26        388.61         7.62 o                         
   0  -2   7        627.78        650.11        10.09 o                         
   1  -2   7        110.65        120.97         2.54 o                         
   2  -2   7        306.20        310.44         5.90 o                         
   3  -2   7         19.88         20.70         1.35 o                         
   4  -2   7        158.40        155.50         3.78 o                         
   5  -2   7         52.92         48.87         2.39 o                         
   6  -2   7         42.04         37.51         2.58 o                         
   7  -2   7          1.82          1.27         1.59 o                         
  -9  -1   7          3.28          1.77         2.17 o                         
  -8  -1   7         42.40         37.62         2.98 o                         
  -7  -1   7         38.68         34.70         2.10 o                         
  -6  -1   7        110.69        115.54         3.44 o                         
  -5  -1   7        150.36        147.43         3.01 o                         
  -4  -1   7        218.35        211.26         3.73 o                         
  -3  -1   7         20.70         21.55         1.21 o                         
  -2  -1   7         47.41         47.45         1.37 o                         
  -1  -1   7        541.34        523.05         8.80 o                         
   0  -1   7        741.65        718.56        13.04 o                         
   1  -1   7         18.59         21.86         0.94 o                         
   2  -1   7         62.06         63.40         1.79 o                         
   3  -1   7        161.98        155.43         3.46 o                         
   4  -1   7         48.47         42.70         1.91 o                         
   5  -1   7         96.95         85.57         2.79 o                         
   6  -1   7         66.06         60.44         3.11 o                         
   7  -1   7          7.45          7.04         1.90 o                         
   8  -1   7        103.35        107.84         5.27 o                         
  -9   0   7         16.33         22.36         8.29 o                         
  -8   0   7          6.62          7.98         1.42 o                         
  -7   0   7         93.13         95.13         3.38 o                         
  -6   0   7          8.13          8.05         1.10 o                         
  -5   0   7         52.54         53.21         2.05 o                         
  -4   0   7        236.71        224.83         6.44 o                         
  -3   0   7          0.34          0.28         0.34 o                         
  -2   0   7          0.01          0.42         0.58 o                         
  -1   0   7        381.30        404.10         8.40 o                         
   0   0   7         42.45         42.24         1.02 o                         
   1   0   7        111.10         92.01         1.82 o                         
   2   0   7        859.61        823.38        12.58 o                         
   3   0   7         20.01         20.62         1.01 o                         
   4   0   7         43.05         40.49         2.10 o                         
   5   0   7          7.48         11.71         1.37 o                         
   6   0   7         47.01         39.40         2.56 o                         
   7   0   7         51.71         52.22         3.17 o                         
   8   0   7         26.03         24.58         3.54 o                         
  -9   1   7          3.28          5.74         2.10 o                         
  -8   1   7         42.68         42.53         3.73 o                         
  -7   1   7         38.61         42.05         2.28 o                         
  -6   1   7        110.33        109.47         3.41 o                         
  -5   1   7        150.55        146.40         3.81 o                         
  -4   1   7        218.24        210.37         5.02 o                         
  -3   1   7         20.78         22.67         1.13 o                         
  -2   1   7         47.35         47.70         1.35 o                         
  -1   1   7        540.49        512.84         8.68 o                         
   0   1   7        741.54        708.80        10.82 o                         
   1   1   7         18.61         20.66         1.12 o                         
   2   1   7         62.08         62.39         1.62 o                         
   3   1   7        162.14        159.22         4.45 o                         
   4   1   7         48.52         41.66         1.78 o                         
   5   1   7         96.79         88.69         3.10 o                         
   6   1   7         65.96         61.29         3.16 o                         
   7   1   7          7.48          5.98         1.62 o                         
   8   1   7        103.67        105.53         4.96 o                         
  -8   2   7          5.71          8.39         2.01 o                         
  -7   2   7         24.98         26.64         1.85 o                         
  -6   2   7         75.34         71.63         2.59 o                         
  -5   2   7         88.58         79.66         2.44 o                         
  -4   2   7         26.08         25.18         1.38 o                         
  -3   2   7         66.82         71.76         1.96 o                         
  -2   2   7         76.59         69.76         1.78 o                         
  -1   2   7        402.54        373.89         6.66 o                         
   0   2   7        627.47        626.63         9.92 o                         
   1   2   7        110.80        117.05         2.35 o                         
   2   2   7        306.21        305.07         6.46 o                         
   3   2   7         19.91         21.28         1.36 o                         
   4   2   7        158.15        149.88         4.78 o                         
   5   2   7         52.93         48.79         3.00 o                         
   6   2   7         42.05         36.12         3.33 o                         
   7   2   7          1.82          2.56         1.95 o                         
  -8   3   7         18.68         20.69         3.74 o                         
  -7   3   7         20.28         21.79         2.15 o                         
  -6   3   7          8.46         12.75         1.48 o                         
  -5   3   7         26.41         27.18         1.81 o                         
  -4   3   7         48.04         37.69         2.03 o                         
  -3   3   7         75.82         77.23         2.48 o                         
  -2   3   7        106.19        104.54         3.10 o                         
  -1   3   7         37.29         36.08         1.53 o                         
   0   3   7         73.21         67.20         2.42 o                         
   1   3   7         99.42        117.09         2.56 o                         
   2   3   7         42.98         44.80         2.23 o                         
   3   3   7         42.42         42.84         2.79 o                         
   4   3   7         12.47         13.10         1.49 o                         
   5   3   7          9.27         10.44         1.53 o                         
   6   3   7          2.93          2.57         1.72 o                         
   7   3   7          7.24          6.05         3.36 o                         
  -7   4   7          9.64         10.82         5.36 o                         
  -6   4   7         10.83         10.04         1.55 o                         
  -5   4   7        111.84        104.58         5.18 o                         
  -4   4   7         16.34         14.82         1.49 o                         
  -3   4   7         20.38         18.04         1.62 o                         
  -2   4   7        302.21        275.83         6.93 o                         
  -1   4   7         42.86         44.89         2.09 o                         
   0   4   7        119.93        115.62         3.00 o                         
   1   4   7        132.23        131.02         4.28 o                         
   2   4   7        192.96        159.71         5.15 o                         
   3   4   7          7.91          7.31         1.46 o                         
   4   4   7         27.92         31.53         2.35 o                         
   5   4   7          4.94          5.51         1.50 o                         
   6   4   7          0.31          1.60         1.72 o                         
  -6   5   7         29.89         31.52         4.40 o                         
  -5   5   7          1.07          0.92         1.33 o                         
  -4   5   7          6.06          5.44         1.39 o                         
  -3   5   7         43.65         45.15         3.45 o                         
  -2   5   7        109.96        106.21         3.91 o                         
  -1   5   7        348.32        346.78        11.37 o                         
   0   5   7         11.31         14.19         1.49 o                         
   1   5   7          9.86          9.76         1.81 o                         
   2   5   7          3.83          4.26         1.54 o                         
   3   5   7         52.86         59.01         3.75 o                         
   4   5   7          3.69          5.67         1.81 o                         
   5   5   7         25.14         25.17         3.08 o                         
  -5   6   7          3.23         -1.46         2.56 o                         
  -4   6   7         27.76         26.53         3.15 o                         
  -3   6   7          1.08          2.35         1.55 o                         
  -2   6   7         27.17         28.39         2.42 o                         
  -1   6   7          3.35          3.01         1.26 o                         
   0   6   7         22.53         28.89         2.77 o                         
   1   6   7         32.67         33.78         2.97 o                         
   2   6   7         13.23         10.84         2.29 o                         
   3   6   7         22.84         22.29         3.28 o                         
   4   6   7        101.24        112.82         7.84 o                         
  -1   7   7          4.40          7.13         4.81 o                         
   0   7   7          4.23          3.50         3.25 o                         
  -4  -6   8          1.60          3.93         2.33 o                         
  -3  -6   8         21.98         24.59         3.87 o                         
  -2  -6   8         14.98         10.12         2.38 o                         
  -1  -6   8          2.46          0.72         1.95 o                         
   0  -6   8         13.87         13.94         2.41 o                         
   1  -6   8         27.57         26.93         2.89 o                         
   2  -6   8         14.93          9.97         2.12 o                         
   3  -6   8         88.52         77.16         7.89 o                         
  -6  -5   8         81.33         71.85         7.41 o                         
  -5  -5   8          8.14          8.42         2.29 o                         
  -4  -5   8         12.35          9.23         2.13 o                         
  -3  -5   8         26.30         20.49         2.46 o                         
  -2  -5   8         20.85         20.74         2.93 o                         
  -1  -5   8        193.98        191.76         5.48 o                         
   0  -5   8          2.84          3.08         1.27 o                         
   1  -5   8         11.12          8.69         1.60 o                         
   2  -5   8         36.38         33.76         2.39 o                         
   3  -5   8         17.19         17.10         2.01 o                         
   4  -5   8          2.92          4.43         1.81 o                         
   5  -5   8          4.69          6.61         2.23 o                         
  -7  -4   8          5.07          6.05         2.11 o                         
  -6  -4   8         26.80         22.85         2.33 o                         
  -5  -4   8         39.29         34.71         2.57 o                         
  -4  -4   8        104.59         98.66         3.59 o                         
  -3  -4   8          0.54          0.34         0.82 o                         
  -2  -4   8        119.06        117.25         3.70 o                         
  -1  -4   8         21.79         19.97         1.75 o                         
   0  -4   8         55.61         60.22         2.50 o                         
   1  -4   8        183.72        172.76         4.78 o                         
   2  -4   8          1.75          1.15         1.00 o                         
   3  -4   8         27.96         22.15         1.86 o                         
   4  -4   8         10.01          9.96         1.72 o                         
   5  -4   8         66.52         62.87         7.52 o                         
   6  -4   8          1.34          0.22         1.91 o                         
  -8  -3   8          3.71          2.66         2.52 o                         
  -7  -3   8         15.86         13.62         1.73 o                         
  -6  -3   8        188.54        179.17         4.82 o                         
  -5  -3   8         50.60         46.96         2.32 o                         
  -4  -3   8          3.88          3.19         0.84 o                         
  -3  -3   8        289.61        273.56         6.33 o                         
  -2  -3   8         75.71         74.17         2.86 o                         
  -1  -3   8        307.62        279.99         6.98 o                         
   0  -3   8         45.09         44.83         1.66 o                         
   1  -3   8         49.03         41.65         1.65 o                         
   2  -3   8         38.45         38.62         1.98 o                         
   3  -3   8        213.86        205.84         4.74 o                         
   4  -3   8        217.97        203.85         5.39 o                         
   5  -3   8         24.73         23.17         2.34 o                         
   6  -3   8          1.93          1.49         1.88 o                         
   7  -3   8          0.94          2.64         1.90 o                         
  -8  -2   8          1.12          1.96         2.14 o                         
  -7  -2   8        230.97        224.85         5.47 o                         
  -6  -2   8        157.37        150.45         3.65 o                         
  -5  -2   8         47.57         43.60         1.68 o                         
  -4  -2   8         79.05         74.61         2.06 o                         
  -3  -2   8         19.28         19.11         1.26 o                         
  -2  -2   8          3.51          1.93         0.75 o                         
  -1  -2   8        185.14        195.80         4.43 o                         
   0  -2   8        137.67        140.25         3.03 o                         
   1  -2   8         76.65         83.84         2.02 o                         
   2  -2   8        194.53        207.60         4.75 o                         
   3  -2   8        284.90        279.41         5.66 o                         
   4  -2   8         98.81         92.54         2.86 o                         
   5  -2   8         16.79         15.59         1.54 o                         
   6  -2   8         11.08          9.83         1.62 o                         
   7  -2   8        206.50        208.89         6.24 o                         
  -9  -1   8          3.25          0.37         2.67 o                         
  -8  -1   8          4.99          6.38         1.36 o                         
  -7  -1   8         40.87         39.51         2.38 o                         
  -6  -1   8        244.79        229.97         5.64 o                         
  -5  -1   8        204.77        193.41         3.97 o                         
  -4  -1   8        109.55        100.33         2.22 o                         
  -3  -1   8        198.11        195.13         3.94 o                         
  -2  -1   8         24.75         24.53         1.07 o                         
  -1  -1   8        294.48        288.61         5.20 o                         
   0  -1   8        240.66        251.53         5.73 o                         
   1  -1   8        163.69        175.31         3.22 o                         
   2  -1   8         42.83         43.10         1.55 o                         
   3  -1   8        128.31        131.99         3.14 o                         
   4  -1   8         20.60         16.15         1.34 o                         
   5  -1   8         75.09         60.38         2.52 o                         
   6  -1   8        122.15        109.60         3.88 o                         
   7  -1   8          3.14          5.41         1.95 o                         
   8  -1   8        105.19        107.28         5.39 o                         
  -9   0   8          2.58          0.96         1.81 o                         
  -8   0   8         16.27         16.65         2.07 o                         
  -7   0   8         47.28         48.98         2.59 o                         
  -6   0   8         13.90         13.15         1.33 o                         
  -5   0   8         14.56         12.02         1.02 o                         
  -4   0   8         14.45         13.29         0.94 o                         
  -3   0   8          0.01          0.46         0.37 o                         
  -2   0   8          1.80          3.25         0.54 o                         
  -1   0   8        293.89        285.62         5.57 o                         
   0   0   8        692.94        682.25        10.43 o                         
   1   0   8         14.66         15.58         0.72 o                         
   2   0   8        402.37        396.54         6.42 o                         
   3   0   8         15.53         17.17         1.25 o                         
   4   0   8        133.39        138.83         3.80 o                         
   5   0   8         31.35         20.36         1.73 o                         
   6   0   8         24.19         20.09         1.98 o                         
   7   0   8          7.72          7.73         2.16 o                         
   8   0   8          9.47         14.83         2.78 o                         
  -9   1   8          3.21          4.46         2.44 o                         
  -8   1   8          4.92          6.83         1.45 o                         
  -7   1   8         40.74         40.49         2.49 o                         
  -6   1   8        244.94        236.91         5.74 o                         
  -5   1   8        204.62        194.34         4.29 o                         
  -4   1   8        109.42        104.46         2.37 o                         
  -3   1   8        198.49        201.51         4.45 o                         
  -2   1   8         24.61         22.56         0.99 o                         
  -1   1   8        294.52        280.68         5.06 o                         
   0   1   8        240.39        241.65         4.08 o                         
   1   1   8        163.56        171.48         3.08 o                         
   2   1   8         42.77         42.38         1.45 o                         
   3   1   8        128.34        130.83         2.81 o                         
   4   1   8         20.62         18.59         1.53 o                         
   5   1   8         75.05         66.49         3.36 o                         
   6   1   8        122.26        109.19         3.94 o                         
   7   1   8          3.10          1.13         1.51 o                         
   8   1   8        105.08        101.17         5.02 o                         
  -8   2   8          1.14         -1.19         1.19 o                         
  -7   2   8        230.72        232.15         5.42 o                         
  -6   2   8        157.44        153.31         4.48 o                         
  -5   2   8         47.66         44.12         2.00 o                         
  -4   2   8         79.31         78.62         2.27 o                         
  -3   2   8         19.25         18.94         1.03 o                         
  -2   2   8          3.49          3.01         0.52 o                         
  -1   2   8        185.13        189.64         3.75 o                         
   0   2   8        137.45        130.16         2.59 o                         
   1   2   8         76.51         78.04         2.61 o                         
   2   2   8        194.64        203.45         4.71 o                         
   3   2   8        285.08        278.42         7.08 o                         
   4   2   8         99.07         95.84         2.81 o                         
   5   2   8         16.86         13.31         2.18 o                         
   6   2   8         11.10         11.82         2.74 o                         
   7   2   8        207.01        207.53        10.86 o                         
  -8   3   8          3.73          3.60         2.43 o                         
  -7   3   8         15.93         16.95         1.76 o                         
  -6   3   8        188.84        177.46         4.87 o                         
  -5   3   8         50.57         47.81         2.44 o                         
  -4   3   8          3.88          1.95         0.78 o                         
  -3   3   8        289.58        279.18         5.93 o                         
  -2   3   8         75.51         74.71         2.27 o                         
  -1   3   8        307.47        282.12         5.33 o                         
   0   3   8         45.16         43.13         1.47 o                         
   1   3   8         48.97         45.62         2.04 o                         
   2   3   8         38.43         42.82         2.19 o                         
   3   3   8        214.12        207.03         5.21 o                         
   4   3   8        217.60        215.29         5.06 o                         
   5   3   8         24.85         23.97         3.33 o                         
   6   3   8          1.96          0.23         1.60 o                         
   7   3   8          0.97         -0.39         1.99 o                         
  -7   4   8          5.13          5.03         2.99 o                         
  -6   4   8         26.86         25.48         2.01 o                         
  -5   4   8         39.23         35.97         2.33 o                         
  -4   4   8        104.57        105.03         3.72 o                         
  -3   4   8          0.54          0.11         0.87 o                         
  -2   4   8        118.83        118.39         3.37 o                         
  -1   4   8         21.65         21.70         1.83 o                         
   0   4   8         55.54         65.35         2.11 o                         
   1   4   8        183.52        172.64         5.15 o                         
   2   4   8          1.78          1.21         1.09 o                         
   3   4   8         27.92         25.77         2.56 o                         
   4   4   8         10.04         11.72         1.77 o                         
   5   4   8         66.64         71.79         4.52 o                         
   6   4   8          1.37          0.78         1.89 o                         
  -6   5   8         81.51         73.15        18.42 o                         
  -5   5   8          8.22          9.67         2.09 o                         
  -4   5   8         12.34         13.77         2.48 o                         
  -3   5   8         26.33         23.62         2.21 o                         
  -2   5   8         20.90         23.90         1.84 o                         
  -1   5   8        194.12        187.57         5.13 o                         
   0   5   8          2.86          1.35         1.23 o                         
   1   5   8         11.12          9.29         1.73 o                         
   2   5   8         36.40         34.67         2.87 o                         
   3   5   8         17.21         16.34         2.20 o                         
   4   5   8          3.00          3.64         1.72 o                         
   5   5   8          4.70          4.81         2.38 o                         
  -4   6   8          1.59          2.00         2.01 o                         
  -3   6   8         21.86         21.98         2.28 o                         
  -2   6   8         14.90         12.67         1.93 o                         
  -1   6   8          2.44          0.85         1.62 o                         
   0   6   8         13.88         18.11         2.63 o                         
   1   6   8         27.56         25.63         2.77 o                         
   2   6   8         14.91         17.59         3.36 o                         
   3   6   8         88.49         97.33         5.70 o                         
  -4  -6   9         18.04         15.74         2.85 o                         
  -3  -6   9         21.46         21.80         2.93 o                         
  -2  -6   9          7.47          2.31         2.13 o                         
  -1  -6   9         11.93         15.75         2.62 o                         
   0  -6   9         42.08         47.23         3.70 o                         
   1  -6   9         17.93         16.82         2.57 o                         
   2  -6   9         11.41         11.72         2.15 o                         
   3  -6   9         83.99         95.06         6.20 o                         
  -6  -5   9         29.75         23.57         3.22 o                         
  -5  -5   9         39.84         36.91         3.47 o                         
  -4  -5   9          1.05          0.07         1.69 o                         
  -3  -5   9         40.86         36.68         3.83 o                         
  -2  -5   9         66.17         66.13         4.03 o                         
  -1  -5   9         61.57         60.65         4.01 o                         
   0  -5   9         25.38         25.20         2.26 o                         
   1  -5   9         50.18         58.66         3.21 o                         
   2  -5   9        134.98        137.50         4.73 o                         
   3  -5   9         18.59         20.03         2.08 o                         
   4  -5   9         31.89         32.80         3.13 o                         
   5  -5   9          2.38         -0.44         2.01 o                         
  -7  -4   9          2.13          0.54         1.78 o                         
  -6  -4   9         22.01         17.78         2.47 o                         
  -5  -4   9         56.62         53.73         3.64 o                         
  -4  -4   9         31.63         29.03         2.24 o                         
  -3  -4   9          0.08         -0.51         0.94 o                         
  -2  -4   9       1068.21       1010.58        19.30 o                         
  -1  -4   9        142.81        137.39         4.18 o                         
   0  -4   9         72.67         72.11         2.92 o                         
   1  -4   9         51.95         48.45         2.59 o                         
   2  -4   9         81.77         70.21         3.09 o                         
   3  -4   9         44.27         42.06         2.69 o                         
   4  -4   9          0.49          1.41         1.27 o                         
   5  -4   9         46.18         44.72         3.46 o                         
   6  -4   9          0.89         -0.17         1.94 o                         
  -8  -3   9         28.66         25.52         4.21 o                         
  -7  -3   9         20.68         19.33         1.85 o                         
  -6  -3   9         33.83         33.26         2.36 o                         
  -5  -3   9         24.67         21.47         1.65 o                         
  -4  -3   9        108.69         95.48         2.90 o                         
  -3  -3   9        323.32        305.37         6.92 o                         
  -2  -3   9         33.63         33.71         1.88 o                         
  -1  -3   9        491.31        447.54        14.37 o                         
   0  -3   9          1.78         27.07         3.71 o                         
   1  -3   9        179.21        190.26         3.94 o                         
   2  -3   9        147.53        145.23         4.00 o                         
   3  -3   9         46.42         46.65         3.18 o                         
   4  -3   9        184.70        175.84         4.95 o                         
   5  -3   9         35.02         32.66         3.16 o                         
   6  -3   9         21.32         18.31         2.43 o                         
   7  -3   9         24.08         24.86         3.82 o                         
  -8  -2   9         54.34         47.70         6.36 o                         
  -7  -2   9        200.07        185.69         4.85 o                         
  -6  -2   9         28.04         27.51         1.71 o                         
  -5  -2   9          5.64          4.96         0.84 o                         
  -4  -2   9        308.79        310.26         6.14 o                         
  -3  -2   9        197.00        187.77         4.06 o                         
  -2  -2   9         68.57         62.98         2.25 o                         
  -1  -2   9        151.44        156.69         3.84 o                         
   0  -2   9        596.37        626.51        11.75 o                         
   1  -2   9         52.36         56.67         1.68 o                         
   2  -2   9        162.09        165.71         3.75 o                         
   3  -2   9        727.04        717.90        12.66 o                         
   4  -2   9        183.24        173.00         4.33 o                         
   5  -2   9         23.12         20.65         1.75 o                         
   6  -2   9         49.65         54.94         4.26 o                         
   7  -2   9          8.35          9.75         2.28 o                         
  -9  -1   9         25.71         15.47         4.05 o                         
  -8  -1   9         44.54         37.20         3.76 o                         
  -7  -1   9         63.40         60.33         2.83 o                         
  -6  -1   9        254.28        238.74         5.32 o                         
  -5  -1   9         66.26         63.14         2.12 o                         
  -4  -1   9         25.83         23.72         1.45 o                         
  -3  -1   9        472.52        461.96         8.26 o                         
  -2  -1   9          1.96          1.70         0.45 o                         
  -1  -1   9       1025.54       1032.36        16.82 o                         
   0  -1   9          0.72         -0.05         0.42 o                         
   1  -1   9        329.58        330.92         4.81 o                         
   2  -1   9        158.34        155.40         3.41 o                         
   3  -1   9        182.68        187.91         4.09 o                         
   4  -1   9        149.79        145.13         3.67 o                         
   5  -1   9        116.53        103.12         3.55 o                         
   6  -1   9         10.81          8.69         1.65 o                         
   7  -1   9         11.34         12.51         2.22 o                         
  -9   0   9          4.83          6.27         2.88 o                         
  -8   0   9          2.61          2.57         1.26 o                         
  -7   0   9          5.38          3.47         1.68 o                         
  -6   0   9          5.50          8.54         1.44 o                         
  -5   0   9         83.75         81.59         2.39 o                         
  -4   0   9         14.38         15.45         1.05 o                         
  -3   0   9         45.98         60.80         2.06 o                         
  -2   0   9       1560.27       1576.68        27.94 o                         
  -1   0   9        151.12        152.69         3.23 o                         
   0   0   9        356.97        362.71         5.85 o                         
   1   0   9        414.68        409.92         6.59 o                         
   2   0   9         84.15         78.62         1.81 o                         
   3   0   9         22.37         25.03         1.54 o                         
   4   0   9         78.88         80.36         2.52 o                         
   5   0   9          1.61          2.08         1.09 o                         
   6   0   9         13.63         18.49         1.97 o                         
   7   0   9         11.69         10.79         2.00 o                         
  -9   1   9         25.66         21.54         2.92 o                         
  -8   1   9         44.64         41.03         3.15 o                         
  -7   1   9         63.52         65.17         2.96 o                         
  -6   1   9        253.93        245.18         5.95 o                         
  -5   1   9         66.15         60.86         2.37 o                         
  -4   1   9         25.88         23.27         1.33 o                         
  -3   1   9        472.28        473.94         9.03 o                         
  -2   1   9          1.97          0.96         0.42 o                         
  -1   1   9       1025.35       1009.09        15.43 o                         
   0   1   9          0.71          1.35         0.35 o                         
   1   1   9        329.26        330.29         4.75 o                         
   2   1   9        158.13        157.74         3.11 o                         
   3   1   9        182.81        183.58         3.67 o                         
   4   1   9        149.84        145.57         4.01 o                         
   5   1   9        116.78        104.92         4.11 o                         
   6   1   9         10.80          5.71         1.59 o                         
   7   1   9         11.43         12.28         2.09 o                         
  -8   2   9         54.48         50.91         3.33 o                         
  -7   2   9        200.19        194.65         4.83 o                         
  -6   2   9         28.05         29.52         1.87 o                         
  -5   2   9          5.58          4.56         0.89 o                         
  -4   2   9        309.18        310.08         6.11 o                         
  -3   2   9        196.98        188.59         4.25 o                         
  -2   2   9         68.60         64.64         1.78 o                         
  -1   2   9        151.43        151.33         3.17 o                         
   0   2   9        595.91        597.88         9.57 o                         
   1   2   9         52.06         52.59         1.57 o                         
   2   2   9        162.35        167.35         3.75 o                         
   3   2   9        726.99        714.71        15.59 o                         
   4   2   9        183.36        168.64         4.33 o                         
   5   2   9         23.06         19.86         2.10 o                         
   6   2   9         49.74         49.18         4.22 o                         
   7   2   9          8.27          9.19         2.31 o                         
  -8   3   9         28.66         34.13         6.30 o                         
  -7   3   9         20.64         19.92         2.27 o                         
  -6   3   9         33.98         41.29         2.42 o                         
  -5   3   9         24.60         27.10         2.24 o                         
  -4   3   9        108.42         96.72         3.06 o                         
  -3   3   9        323.45        309.58         6.52 o                         
  -2   3   9         33.63         32.49         1.67 o                         
  -1   3   9        491.00        454.76         8.89 o                         
   1   3   9        179.06        188.72         4.60 o                         
   2   3   9        147.63        137.49         3.89 o                         
   3   3   9         46.46         46.62         3.87 o                         
   4   3   9        184.79        181.79         4.59 o                         
   5   3   9         35.17         31.76         3.86 o                         
   6   3   9         21.47         21.55         2.62 o                         
   7   3   9         23.98         24.57         5.92 o                         
  -7   4   9          2.14          2.95         2.56 o                         
  -6   4   9         21.98         25.17         2.12 o                         
  -5   4   9         56.59         57.82         2.98 o                         
  -4   4   9         31.62         35.59         2.41 o                         
  -3   4   9          0.08          0.14         0.95 o                         
  -2   4   9       1068.77       1002.59        21.29 o                         
  -1   4   9        142.70        143.53         3.76 o                         
   0   4   9         72.76         71.11         2.98 o                         
   1   4   9         51.97         43.51         3.15 o                         
   2   4   9         81.98         77.55         3.38 o                         
   3   4   9         44.33         43.34         2.93 o                         
   4   4   9          0.50          1.56         1.31 o                         
   5   4   9         46.24         49.18         2.91 o                         
   6   4   9          0.87         -0.13         2.02 o                         
  -6   5   9         29.61         28.01         3.32 o                         
  -5   5   9         39.65         34.17         2.54 o                         
  -4   5   9          1.06         -0.82         1.58 o                         
  -3   5   9         40.99         47.66         2.98 o                         
  -2   5   9         66.28         67.09         2.87 o                         
  -1   5   9         61.76         67.69         2.83 o                         
   0   5   9         25.49         26.77         2.99 o                         
   1   5   9         50.10         55.30         4.88 o                         
   2   5   9        134.82        135.85         5.11 o                         
   3   5   9         18.58         19.42         2.87 o                         
   4   5   9         31.95         42.78         3.25 o                         
   5   5   9          2.40          2.15         3.12 o                         
  -4   6   9         18.07         16.37         3.02 o                         
  -3   6   9         21.45         21.49         2.28 o                         
  -2   6   9          7.41          4.40         1.64 o                         
  -1   6   9         11.96         10.20         2.07 o                         
   0   6   9         42.23         46.30         3.83 o                         
   1   6   9         17.86         21.50         4.62 o                         
   2   6   9         11.46         10.24         2.64 o                         
   3   6   9         84.12         96.70        11.64 o                         
  -4  -6  10          0.80          1.14         3.07 o                         
  -3  -6  10         41.02         41.78         3.89 o                         
  -2  -6  10         19.45         14.73         2.77 o                         
  -1  -6  10         13.99         13.58         2.65 o                         
   0  -6  10         13.86         23.04         3.54 o                         
   1  -6  10          5.24          5.58         2.13 o                         
   2  -6  10         13.71         16.21         2.71 o                         
   3  -6  10         50.66         46.97         4.58 o                         
  -6  -5  10         38.39         34.95         4.40 o                         
  -5  -5  10         12.12         13.61         2.49 o                         
  -4  -5  10         11.84         11.95         2.27 o                         
  -3  -5  10         40.17         36.84         3.22 o                         
  -2  -5  10         19.50         20.19         3.42 o                         
  -1  -5  10         40.21         43.15         3.30 o                         
   0  -5  10         31.04         30.36         2.42 o                         
   1  -5  10         80.95         79.69         4.15 o                         
   2  -5  10        166.04        158.87         5.81 o                         
   3  -5  10          5.77          5.52         2.01 o                         
   4  -5  10         30.83         31.50         7.08 o                         
  -7  -4  10          5.08          3.28         1.99 o                         
  -6  -4  10        108.29        106.39         5.05 o                         
  -5  -4  10         50.93         39.04         2.73 o                         
  -4  -4  10         21.00         20.85         1.99 o                         
  -3  -4  10          5.40          2.90         1.17 o                         
  -2  -4  10        143.99        128.03         5.99 o                         
  -1  -4  10         45.53         49.35         4.19 o                         
   0  -4  10         28.25         24.82         1.94 o                         
   1  -4  10        103.36         93.36         3.38 o                         
   2  -4  10         34.65         28.22         2.48 o                         
   3  -4  10         21.88         20.53         2.06 o                         
   4  -4  10          2.98          2.84         1.49 o                         
   5  -4  10          2.52          2.75         1.86 o                         
   6  -4  10          2.55          0.96         2.04 o                         
  -8  -3  10          8.52          9.17         4.28 o                         
  -7  -3  10         55.24         54.51         3.10 o                         
  -6  -3  10         17.18         14.24         1.60 o                         
  -5  -3  10         15.71         10.42         1.41 o                         
  -4  -3  10        117.08        105.46         3.53 o                         
  -3  -3  10         15.04         13.44         1.44 o                         
  -2  -3  10         46.44         50.05         2.37 o                         
  -1  -3  10         72.20         72.11         2.67 o                         
   0  -3  10        129.83        144.81         3.91 o                         
   1  -3  10        132.42        132.86         3.56 o                         
   2  -3  10        173.37        167.57         4.48 o                         
   3  -3  10         62.62         56.73         2.54 o                         
   4  -3  10         60.20         59.20         2.85 o                         
   5  -3  10         21.27         18.75         2.02 o                         
   6  -3  10          0.20          0.71         1.76 o                         
  -8  -2  10         65.69         60.25         4.00 o                         
  -7  -2  10         42.98         39.37         2.37 o                         
  -6  -2  10         37.71         36.18         1.99 o                         
  -5  -2  10         50.16         49.49         2.90 o                         
  -4  -2  10         76.80         74.41         2.32 o                         
  -3  -2  10        139.18        128.14         3.16 o                         
  -2  -2  10         35.34         37.98         1.75 o                         
  -1  -2  10        397.80        407.46         9.11 o                         
   0  -2  10         45.63         50.52         1.99 o                         
   1  -2  10          5.30          4.34         0.71 o                         
   2  -2  10         68.87         65.66         1.99 o                         
   3  -2  10        458.24        450.91         8.48 o                         
   4  -2  10        130.25        123.63         5.03 o                         
   5  -2  10          0.65         -0.12         1.05 o                         
   6  -2  10         24.26         24.01         2.09 o                         
   7  -2  10         27.54         27.15         3.38 o                         
  -8  -1  10         23.01         21.01         2.15 o                         
  -7  -1  10         66.33         68.30         3.27 o                         
  -6  -1  10         55.48         51.30         2.29 o                         
  -5  -1  10         76.99         72.27         2.32 o                         
  -4  -1  10        201.44        184.63         3.98 o                         
  -3  -1  10        112.07        123.39         2.87 o                         
  -2  -1  10        277.83        275.38         5.93 o                         
  -1  -1  10        412.58        434.72         7.63 o                         
   0  -1  10         33.55         31.81         1.53 o                         
   1  -1  10         95.21         95.47         1.82 o                         
   2  -1  10        248.59        229.00         4.27 o                         
   3  -1  10        177.05        180.79         4.07 o                         
   4  -1  10         95.75         87.85         3.08 o                         
   5  -1  10         33.69         35.42         2.36 o                         
   6  -1  10         37.06         37.86         3.85 o                         
   7  -1  10         21.06         23.37         2.87 o                         
  -9   0  10          7.68          6.97         2.17 o                         
  -8   0  10          1.39          0.88         1.23 o                         
  -7   0  10         29.08         31.54         2.55 o                         
  -6   0  10          5.77          5.74         1.14 o                         
  -5   0  10          0.27          0.77         0.64 o                         
  -4   0  10         63.78         59.07         2.01 o                         
  -3   0  10        287.86        275.63         6.40 o                         
  -2   0  10        347.42        365.63         7.17 o                         
  -1   0  10        348.81        341.31         6.12 o                         
   0   0  10        360.55        369.04         6.01 o                         
   1   0  10        156.81        163.09         3.05 o                         
   2   0  10          0.37          1.23         0.52 o                         
   3   0  10          6.54          6.03         1.33 o                         
   4   0  10          6.86          5.48         1.08 o                         
   5   0  10        120.83        100.92         3.62 o                         
   6   0  10         15.46         15.67         2.03 o                         
   7   0  10          0.42          0.08         1.57 o                         
  -8   1  10         23.14         19.32         2.05 o                         
  -7   1  10         66.43         63.80         3.03 o                         
  -6   1  10         55.55         55.39         2.68 o                         
  -5   1  10         76.97         70.55         2.33 o                         
  -4   1  10        201.61        187.11         4.52 o                         
  -3   1  10        112.02        126.07         3.15 o                         
  -2   1  10        278.23        268.21         5.08 o                         
  -1   1  10        412.51        426.28         6.92 o                         
   0   1  10         33.48         33.60         1.05 o                         
   1   1  10         95.22         98.15         1.88 o                         
   2   1  10        248.59        225.89         4.62 o                         
   3   1  10        177.48        172.73         4.41 o                         
   4   1  10         95.65         86.54         3.06 o                         
   5   1  10         33.81         34.87         5.70 o                         
   6   1  10         36.99         36.24         2.70 o                         
   7   1  10         20.92         21.75         2.52 o                         
  -8   2  10         65.65         68.72         4.03 o                         
  -7   2  10         42.86         42.02         2.49 o                         
  -6   2  10         37.58         41.09         2.17 o                         
  -5   2  10         50.14         47.55         2.13 o                         
  -4   2  10         76.77         72.20         2.19 o                         
  -3   2  10        139.00        132.38         3.01 o                         
  -2   2  10         35.25         36.78         1.39 o                         
  -1   2  10        397.53        386.42         7.03 o                         
   0   2  10         45.56         45.86         1.41 o                         
   1   2  10          5.32          5.03         0.75 o                         
   2   2  10         68.96         66.88         2.15 o                         
   3   2  10        458.23        440.04         8.37 o                         
   4   2  10        130.40        120.49         4.30 o                         
   5   2  10          0.66         -0.83         1.27 o                         
   6   2  10         24.13         22.96         3.06 o                         
   7   2  10         27.46         24.59         2.98 o                         
  -8   3  10          8.45          8.14         2.86 o                         
  -7   3  10         55.20         52.67         3.56 o                         
  -6   3  10         17.19         18.28         1.75 o                         
  -5   3  10         15.62         12.41         1.40 o                         
  -4   3  10        116.70        103.66         4.47 o                         
  -3   3  10         15.04         13.97         1.39 o                         
  -2   3  10         46.31         49.15         1.95 o                         
  -1   3  10         71.98         73.03         2.26 o                         
   0   3  10        130.06        142.74         3.44 o                         
   1   3  10        132.43        134.44         3.68 o                         
   2   3  10        173.74        165.37         4.42 o                         
   3   3  10         62.60         64.62         2.64 o                         
   4   3  10         60.42         61.03         2.74 o                         
   5   3  10         21.33         24.03         3.88 o                         
   6   3  10          0.19          0.02         1.83 o                         
  -7   4  10          5.11          2.99         1.95 o                         
  -6   4  10        108.33        105.51         3.99 o                         
  -5   4  10         50.72         45.02         4.20 o                         
  -4   4  10         21.08         20.98         1.95 o                         
  -3   4  10          5.44          3.64         1.16 o                         
  -2   4  10        143.51        132.78         3.65 o                         
  -1   4  10         45.39         47.94         2.14 o                         
   0   4  10         28.23         23.86         1.95 o                         
   1   4  10        103.37         92.76         3.62 o                         
   2   4  10         34.77         34.71         3.87 o                         
   3   4  10         22.06         20.54         3.01 o                         
   4   4  10          3.01          3.04         1.36 o                         
   5   4  10          2.52          3.82         2.08 o                         
   6   4  10          2.55          4.40         2.33 o                         
  -6   5  10         38.32         37.78         5.68 o                         
  -5   5  10         12.07          7.94         2.02 o                         
  -4   5  10         11.85         13.22         1.93 o                         
  -3   5  10         40.18         38.70         2.73 o                         
  -2   5  10         19.55         17.84         1.70 o                         
  -1   5  10         40.12         40.55         3.73 o                         
   0   5  10         31.08         31.87         2.94 o                         
   1   5  10         80.77         84.00         3.92 o                         
   2   5  10        166.15        162.92         5.70 o                         
   3   5  10          5.78          4.61         1.73 o                         
   4   5  10         30.80         35.57         3.14 o                         
  -4   6  10          0.80          1.28         2.52 o                         
  -3   6  10         41.07         43.85         3.37 o                         
  -2   6  10         19.38         20.17         3.09 o                         
  -1   6  10         13.97         16.09         2.41 o                         
   0   6  10         13.69         17.50         3.21 o                         
   1   6  10          5.15          1.51         2.62 o                         
   2   6  10         13.76         17.55         2.94 o                         
   3   6  10         50.74         60.39         7.65 o                         
  -4  -6  11          7.17          4.69         2.42 o                         
  -3  -6  11         37.11         32.31         3.46 o                         
  -2  -6  11         42.69         44.79         3.89 o                         
  -1  -6  11         84.49         86.56         5.63 o                         
   0  -6  11         13.69         14.41         3.73 o                         
   1  -6  11         11.03         11.25         3.08 o                         
   2  -6  11         31.14         32.85         4.23 o                         
  -6  -5  11          3.44          6.55         2.79 o                         
  -5  -5  11          6.36          8.71         2.68 o                         
  -4  -5  11         11.40         13.56         2.32 o                         
  -3  -5  11         91.12         90.64         7.21 o                         
  -2  -5  11         26.35         23.11         2.90 o                         
  -1  -5  11          7.25          6.65         1.87 o                         
   0  -5  11         12.98         13.38         2.19 o                         
   1  -5  11         16.34         21.73         2.74 o                         
   2  -5  11          9.08         10.45         2.25 o                         
   3  -5  11         16.55         17.16         3.63 o                         
   4  -5  11         18.80         19.53         3.39 o                         
  -7  -4  11         15.83          8.66         2.33 o                         
  -6  -4  11          6.33          5.38         1.78 o                         
  -5  -4  11         63.87         59.12         3.65 o                         
  -4  -4  11         36.72         36.58         2.53 o                         
  -3  -4  11         50.41         47.09         2.69 o                         
  -2  -4  11         27.29         31.84         4.58 o                         
  -1  -4  11        189.38        189.19         5.97 o                         
   0  -4  11         26.94         25.08         2.09 o                         
   1  -4  11        123.03        112.26         3.82 o                         
   2  -4  11         21.67         21.57         2.86 o                         
   3  -4  11          1.55          4.32         1.63 o                         
   4  -4  11          3.50          3.83         1.83 o                         
   5  -4  11         49.47         46.11         4.67 o                         
  -8  -3  11          6.98          4.91         2.37 o                         
  -7  -3  11         92.18         89.57         4.93 o                         
  -6  -3  11        147.96        138.02         4.04 o                         
  -5  -3  11          8.47          8.40         1.46 o                         
  -4  -3  11        183.36        168.94         4.70 o                         
  -3  -3  11         49.19         50.86         2.89 o                         
  -2  -3  11        104.10        101.53         3.33 o                         
  -1  -3  11         23.22         18.98         1.82 o                         
   0  -3  11         74.27         75.29         2.83 o                         
   1  -3  11        128.81        135.14         3.51 o                         
   2  -3  11         30.57         25.45         1.95 o                         
   3  -3  11        109.41        101.73         3.28 o                         
   4  -3  11          3.41          4.98         1.32 o                         
   5  -3  11          9.10          8.13         2.04 o                         
   6  -3  11         17.98         21.55         3.08 o                         
  -8  -2  11         26.89         22.67         2.66 o                         
  -7  -2  11         51.15         46.04         2.79 o                         
  -6  -2  11        106.75         98.39         3.38 o                         
  -5  -2  11         98.98         96.39         2.89 o                         
  -4  -2  11         34.82         32.48         1.75 o                         
  -3  -2  11        196.71        187.53         4.20 o                         
  -2  -2  11          3.07          4.15         0.79 o                         
  -1  -2  11        303.14        309.63         7.89 o                         
   0  -2  11        238.41        248.68         6.00 o                         
   1  -2  11         13.23         14.21         1.11 o                         
   2  -2  11         36.41         37.62         1.70 o                         
   3  -2  11         50.33         48.83         2.20 o                         
   4  -2  11         19.92         18.87         1.67 o                         
   5  -2  11         14.52         10.97         1.58 o                         
   6  -2  11         17.33         20.98         2.18 o                         
   7  -2  11          1.31          2.15         2.12 o                         
  -8  -1  11         24.33         21.04         2.19 o                         
  -7  -1  11         10.82          7.29         1.44 o                         
  -6  -1  11         34.18         30.29         2.03 o                         
  -5  -1  11         12.65         11.73         1.28 o                         
  -4  -1  11        121.33        116.93         2.95 o                         
  -3  -1  11         71.10         78.17         2.16 o                         
  -2  -1  11        430.90        449.71         7.98 o                         
  -1  -1  11        167.00        172.77         3.61 o                         
   0  -1  11        156.76        163.26         3.90 o                         
   1  -1  11          6.38          6.10         0.62 o                         
   2  -1  11         84.15         76.88         2.49 o                         
   3  -1  11         17.05         16.78         1.31 o                         
   4  -1  11         72.28         68.94         2.84 o                         
   5  -1  11          4.18          2.52         1.28 o                         
   6  -1  11         28.14         25.25         2.33 o                         
   7  -1  11         26.55         27.06         2.64 o                         
  -8   0  11         17.30         15.91         2.29 o                         
  -7   0  11          7.62          7.01         1.38 o                         
  -6   0  11        719.79        681.73        15.30 o                         
  -5   0  11        133.35        129.27         3.64 o                         
  -4   0  11         14.91         10.27         1.10 o                         
  -3   0  11        345.68        371.71         8.37 o                         
  -2   0  11        206.93        219.46         5.27 o                         
  -1   0  11        276.03        264.14         4.96 o                         
   0   0  11         38.57         44.55         1.28 o                         
   1   0  11        275.38        269.40         4.67 o                         
   2   0  11        204.35        200.99         4.68 o                         
   3   0  11          6.12          4.33         0.93 o                         
   4   0  11         10.77          8.20         1.28 o                         
   5   0  11         15.18         16.38         1.87 o                         
   6   0  11         11.27         10.72         1.92 o                         
   7   0  11          3.05          0.78         1.79 o                         
  -8   1  11         24.38         21.93         2.09 o                         
  -7   1  11         10.85          9.13         1.48 o                         
  -6   1  11         34.18         32.91         2.11 o                         
  -5   1  11         12.64         10.63         1.17 o                         
  -4   1  11        121.42        123.71         3.29 o                         
  -3   1  11         71.05         76.80         2.13 o                         
  -2   1  11        430.83        441.08         7.88 o                         
  -1   1  11        166.85        170.74         3.46 o                         
   0   1  11        156.35        160.13         3.02 o                         
   1   1  11          6.39          6.56         0.61 o                         
   2   1  11         84.03         74.95         2.05 o                         
   3   1  11         17.18         15.98         1.47 o                         
   4   1  11         72.30         66.38         2.86 o                         
   5   1  11          4.21          3.66         1.58 o                         
   6   1  11         27.98         25.41         3.11 o                         
   7   1  11         26.64         28.60         4.14 o                         
  -8   2  11         26.88         24.11         2.57 o                         
  -7   2  11         51.19         49.21         2.58 o                         
  -6   2  11        106.54         97.35         3.13 o                         
  -5   2  11         98.93         92.46         2.85 o                         
  -4   2  11         34.70         32.24         1.63 o                         
  -3   2  11        196.72        190.81         4.03 o                         
  -2   2  11          3.11          3.94         0.72 o                         
  -1   2  11        303.68        297.45         5.63 o                         
   0   2  11        238.54        236.67         4.28 o                         
   1   2  11         13.32         13.28         1.15 o                         
   2   2  11         36.47         36.03         1.75 o                         
   3   2  11         50.34         49.37         2.56 o                         
   4   2  11         19.89         19.77         2.08 o                         
   5   2  11         14.46         16.21         2.36 o                         
   6   2  11         17.35         17.01         2.81 o                         
   7   2  11          1.32         -0.14         2.02 o                         
  -8   3  11          7.02          7.78         2.23 o                         
  -7   3  11         92.51         90.10         4.26 o                         
  -6   3  11        148.00        140.58         4.35 o                         
  -5   3  11          8.55          6.09         1.27 o                         
  -4   3  11        183.07        166.02         4.82 o                         
  -3   3  11         49.28         50.72         2.19 o                         
  -2   3  11        104.08        105.68         3.27 o                         
  -1   3  11         23.20         19.86         1.24 o                         
   0   3  11         74.46         74.61         3.62 o                         
   1   3  11        128.70        130.40         3.92 o                         
   2   3  11         30.57         29.62         2.26 o                         
   3   3  11        109.45        103.05         3.25 o                         
   4   3  11          3.43          3.41         1.58 o                         
   5   3  11          9.13         10.89         2.06 o                         
   6   3  11         17.96         16.38         3.10 o                         
  -7   4  11         15.86         15.47         3.21 o                         
  -6   4  11          6.35          4.29         1.47 o                         
  -5   4  11         63.74         57.60         3.29 o                         
  -4   4  11         36.70         40.04         2.63 o                         
  -3   4  11         50.49         51.59         2.63 o                         
  -2   4  11         27.32         26.37         1.79 o                         
  -1   4  11        189.55        188.36         4.66 o                         
   0   4  11         26.92         25.76         2.75 o                         
   1   4  11        122.95        108.97         4.04 o                         
   2   4  11         21.65         22.88         2.54 o                         
   3   4  11          1.58          2.89         1.46 o                         
   4   4  11          3.50          4.28         1.52 o                         
   5   4  11         49.31         59.57         4.11 o                         
  -6   5  11          3.49          0.29         2.12 o                         
  -5   5  11          6.35          6.19         2.08 o                         
  -4   5  11         11.48         14.57         1.99 o                         
  -3   5  11         91.20         87.93         3.81 o                         
  -2   5  11         26.24         24.24         2.35 o                         
  -1   5  11          7.22          7.29         1.80 o                         
   0   5  11         12.96         10.74         2.06 o                         
   1   5  11         16.37         14.14         2.89 o                         
   2   5  11          9.17          7.27         2.25 o                         
   3   5  11         16.61         18.69         2.38 o                         
   4   5  11         18.75         29.21         4.59 o                         
  -4   6  11          7.21          7.49         2.64 o                         
  -3   6  11         37.24         36.73         3.74 o                         
  -2   6  11         42.73         39.81         6.57 o                         
  -1   6  11         84.51         79.13         7.37 o                         
   0   6  11         13.81         15.48         3.36 o                         
   1   6  11         10.97         16.25         3.51 o                         
   2   6  11         31.16         31.35         4.65 o                         
  -3  -6  12         33.28         35.54         3.67 o                         
  -2  -6  12         62.76         65.71         8.89 o                         
  -1  -6  12         10.37         13.27         2.59 o                         
   0  -6  12          2.00          0.20         2.49 o                         
   1  -6  12          0.28          2.95         2.62 o                         
   2  -6  12         96.97        103.45        10.37 o                         
  -5  -5  12          9.17         10.52         2.95 o                         
  -4  -5  12          8.66          4.14         2.03 o                         
  -3  -5  12          6.24          7.65         2.07 o                         
  -2  -5  12        259.02        249.27         7.93 o                         
  -1  -5  12         36.91         36.52         3.40 o                         
   0  -5  12         14.46         19.32         2.57 o                         
   1  -5  12         18.99         19.05         3.08 o                         
   2  -5  12          0.22          4.07         1.94 o                         
   3  -5  12         39.65         45.13         5.25 o                         
   4  -5  12         59.05         48.74         6.54 o                         
  -7  -4  12         14.36          9.65         2.40 o                         
  -6  -4  12         43.51         40.46         3.46 o                         
  -5  -4  12         36.44         32.04         2.89 o                         
  -4  -4  12         79.33         83.07         4.08 o                         
  -3  -4  12         36.74         31.83         2.42 o                         
  -2  -4  12         30.77         28.22         2.23 o                         
  -1  -4  12        119.16        125.66         4.75 o                         
   0  -4  12         20.23         26.63         2.48 o                         
   1  -4  12         25.24         22.50         2.07 o                         
   2  -4  12         16.33         14.77         2.08 o                         
   3  -4  12         12.59          9.55         2.32 o                         
   4  -4  12         33.23         36.12         3.13 o                         
   5  -4  12         16.45         17.25         4.75 o                         
  -7  -3  12          5.50          5.92         1.93 o                         
  -6  -3  12         30.45         27.46         2.31 o                         
  -5  -3  12         69.80         61.45         3.12 o                         
  -4  -3  12        122.84        119.26         3.84 o                         
  -3  -3  12         87.61         90.62         3.20 o                         
  -2  -3  12        223.25        202.93         5.30 o                         
  -1  -3  12         27.30         30.66         2.07 o                         
   0  -3  12         14.29         21.47         1.73 o                         
   1  -3  12         24.79         22.47         1.61 o                         
   2  -3  12        183.81        181.65         4.96 o                         
   3  -3  12        220.44        223.38         5.86 o                         
   4  -3  12         16.95         19.32         1.88 o                         
   5  -3  12          8.21          7.98         1.85 o                         
   6  -3  12         10.38         18.06         2.62 o                         
  -8  -2  12         31.71         23.81         3.47 o                         
  -7  -2  12         43.30         41.73         2.93 o                         
  -6  -2  12         53.25         53.38         3.18 o                         
  -5  -2  12         52.12         49.04         2.28 o                         
  -4  -2  12        102.69         96.42         2.86 o                         
  -3  -2  12         79.34         84.04         2.50 o                         
  -2  -2  12         37.61         37.66         2.00 o                         
  -1  -2  12        148.00        162.14         4.17 o                         
   0  -2  12         53.47         51.31         2.22 o                         
   1  -2  12         10.67         10.58         1.30 o                         
   2  -2  12         76.76         73.07         3.27 o                         
   3  -2  12        195.15        191.53         5.07 o                         
   4  -2  12         38.89         39.52         2.29 o                         
   5  -2  12          3.88          2.48         1.31 o                         
   6  -2  12         88.85         96.29         4.21 o                         
  -8  -1  12         15.24         11.18         2.43 o                         
  -7  -1  12        274.05        256.30         7.32 o                         
  -6  -1  12         24.55         23.01         2.11 o                         
  -5  -1  12          8.78         10.53         1.41 o                         
  -4  -1  12         88.38         91.91         2.84 o                         
  -3  -1  12         32.46         35.40         1.71 o                         
  -2  -1  12         25.19         25.44         1.33 o                         
  -1  -1  12         25.24         27.56         1.81 o                         
   0  -1  12         72.32         77.46         2.39 o                         
   1  -1  12         90.07         91.08         2.51 o                         
   2  -1  12        149.23        144.91         3.50 o                         
   3  -1  12         45.28         45.49         2.06 o                         
   4  -1  12         13.60         11.93         1.52 o                         
   5  -1  12         21.45         20.71         2.01 o                         
   6  -1  12         13.05         15.03         2.11 o                         
   7  -1  12         44.88         46.56         3.31 o                         
  -8   0  12         42.31         41.01         3.02 o                         
  -7   0  12         13.19         13.42         1.82 o                         
  -6   0  12        145.66        143.89         4.69 o                         
  -5   0  12         11.74         11.25         1.31 o                         
  -4   0  12         18.42         19.92         1.83 o                         
  -2   0  12         35.92         35.33         1.56 o                         
  -1   0  12         64.49         69.08         1.75 o                         
   0   0  12         74.03         78.29         1.86 o                         
   1   0  12        362.06        354.60         6.49 o                         
   2   0  12        151.13        143.50         3.80 o                         
   3   0  12         18.55         14.62         1.35 o                         
   4   0  12        229.53        210.24         5.50 o                         
   5   0  12         55.65         53.52         3.01 o                         
   6   0  12         11.45          9.95         2.44 o                         
   7   0  12          8.17          6.97         2.14 o                         
  -8   1  12         15.29         13.18         2.20 o                         
  -7   1  12        273.35        264.03         6.68 o                         
  -6   1  12         24.54         22.92         1.90 o                         
  -5   1  12          8.87          5.66         1.15 o                         
  -4   1  12         88.46         92.05         2.83 o                         
  -3   1  12         32.58         36.78         1.55 o                         
  -2   1  12         25.20         23.98         1.23 o                         
  -1   1  12         25.20         26.61         1.17 o                         
   0   1  12         72.05         74.00         1.78 o                         
   1   1  12         90.17         91.05         2.47 o                         
   2   1  12        149.41        147.96         3.30 o                         
   3   1  12         45.26         47.77         2.39 o                         
   4   1  12         13.65         14.81         1.70 o                         
   5   1  12         21.46         20.09         2.33 o                         
   6   1  12         12.94         11.90         2.02 o                         
   7   1  12         44.97         46.41         4.64 o                         
  -8   2  12         31.89         29.37         3.66 o                         
  -7   2  12         43.40         43.31         2.55 o                         
  -6   2  12         53.10         48.12         2.42 o                         
  -5   2  12         52.07         51.84         2.79 o                         
  -4   2  12        102.74        102.09         3.00 o                         
  -3   2  12         79.28         78.86         2.31 o                         
  -2   2  12         37.73         36.79         1.59 o                         
  -1   2  12        147.71        159.00         3.45 o                         
   0   2  12         53.42         50.87         1.71 o                         
   1   2  12         10.61         11.33         1.25 o                         
   2   2  12         76.74         73.60         3.02 o                         
   3   2  12        195.13        185.80         5.52 o                         
   4   2  12         38.83         38.59         2.69 o                         
   5   2  12          3.87          3.75         1.53 o                         
   6   2  12         88.57         98.72         9.22 o                         
  -7   3  12          5.47          5.45         2.24 o                         
  -6   3  12         30.48         26.18         2.22 o                         
  -5   3  12         69.66         61.38         3.07 o                         
  -4   3  12        122.65        118.84         3.90 o                         
  -3   3  12         87.56         90.55         2.89 o                         
  -2   3  12        223.31        216.63         5.85 o                         
  -1   3  12         27.36         30.70         1.55 o                         
   0   3  12         14.25         22.40         2.06 o                         
   1   3  12         24.67         25.35         1.77 o                         
   2   3  12        184.06        181.72         4.45 o                         
   3   3  12        220.69        218.87         5.21 o                         
   4   3  12         16.95         19.45         2.27 o                         
   5   3  12          8.24          8.79         2.11 o                         
   6   3  12         10.42         15.98         3.00 o                         
  -7   4  12         14.43         15.36         3.21 o                         
  -6   4  12         43.42         42.26         3.47 o                         
  -5   4  12         36.17         32.28         3.03 o                         
  -4   4  12         79.28         81.55         3.54 o                         
  -3   4  12         36.67         35.69         2.16 o                         
  -2   4  12         30.69         28.60         1.84 o                         
  -1   4  12        119.24        117.99         7.02 o                         
   0   4  12         20.36         25.21         2.98 o                         
   1   4  12         25.28         22.47         2.04 o                         
   2   4  12         16.29         13.52         1.80 o                         
   3   4  12         12.62         12.48         1.75 o                         
   4   4  12         33.31         39.44         3.16 o                         
   5   4  12         16.39         16.05         2.74 o                         
  -5   5  12          9.20         10.83         3.48 o                         
  -4   5  12          8.73          6.24         2.49 o                         
  -3   5  12          6.29          5.52         1.58 o                         
  -2   5  12        258.94        262.36        15.50 o                         
  -1   5  12         37.02         37.41         3.19 o                         
   0   5  12         14.39         20.83         2.65 o                         
   1   5  12         19.02         14.65         2.09 o                         
   2   5  12          0.22         -1.08         1.56 o                         
   3   5  12         39.67         43.84         5.44 o                         
   4   5  12         59.04         66.01         4.55 o                         
  -3   6  12         33.45         38.46         6.19 o                         
  -2   6  12         62.85         77.17         8.56 o                         
  -1   6  12         10.38         12.14         2.92 o                         
   0   6  12          1.99          4.63         2.55 o                         
   1   6  12          0.28          0.75         2.62 o                         
   2   6  12         96.98        107.37        10.43 o                         
  -3  -6  13          6.15          8.07         2.87 o                         
  -2  -6  13         24.75         27.85         3.32 o                         
  -1  -6  13         10.46          9.40         3.25 o                         
   0  -6  13          2.86          2.40         2.60 o                         
   1  -6  13          5.88          9.58         3.11 o                         
  -5  -5  13         21.02         28.61         5.57 o                         
  -4  -5  13          4.83          0.62         2.29 o                         
  -3  -5  13         72.00         74.22         4.59 o                         
  -2  -5  13         29.63         35.30         3.37 o                         
  -1  -5  13         31.06         34.79         3.61 o                         
   0  -5  13          1.44          1.52         1.89 o                         
   1  -5  13        101.54         98.02        11.65 o                         
   2  -5  13         10.77         10.89         2.50 o                         
   3  -5  13         10.66         12.97         2.52 o                         
  -6  -4  13         30.48         27.61         4.34 o                         
  -5  -4  13          2.53          0.39         1.97 o                         
  -4  -4  13         24.53         22.43         2.46 o                         
  -3  -4  13        186.76        181.40         5.29 o                         
  -2  -4  13         11.56          9.48         1.79 o                         
  -1  -4  13         72.22         72.02         3.43 o                         
   0  -4  13          6.30          7.66         1.86 o                         
   1  -4  13         27.80         27.39         2.76 o                         
   2  -4  13         15.24         14.96         2.74 o                         
   3  -4  13         26.11         23.78         2.62 o                         
   4  -4  13          7.58          6.90         2.11 o                         
   5  -4  13          9.85          7.74         2.68 o                         
  -7  -3  13         60.46         59.45         4.42 o                         
  -6  -3  13         16.89         15.82         2.10 o                         
  -5  -3  13         53.57         46.92         2.82 o                         
  -4  -3  13         65.81         65.73         4.06 o                         
  -3  -3  13         46.43         51.47         3.02 o                         
  -2  -3  13         74.19         62.56         3.20 o                         
  -1  -3  13          2.36          1.05         1.02 o                         
   0  -3  13          4.38          4.08         1.17 o                         
   1  -3  13         21.37         20.45         1.64 o                         
   2  -3  13         25.59         25.45         2.08 o                         
   3  -3  13         28.93         32.52         2.45 o                         
   4  -3  13         58.52         58.58         3.32 o                         
   5  -3  13         15.47         17.64         3.10 o                         
   6  -3  13          8.07         12.30         7.41 o                         
  -8  -2  13         89.40         73.86        11.00 o                         
  -7  -2  13         46.39         43.71         3.30 o                         
  -6  -2  13         69.10         73.31         3.41 o                         
  -5  -2  13         23.99         22.10         1.76 o                         
  -4  -2  13        128.84        133.21         3.83 o                         
  -3  -2  13         71.91         68.59         2.36 o                         
  -2  -2  13         35.76         37.05         2.06 o                         
  -1  -2  13         57.45         56.45         2.38 o                         
   0  -2  13        109.67        106.63         3.30 o                         
   1  -2  13          8.80          7.08         1.11 o                         
   2  -2  13        121.33        124.57         3.39 o                         
   3  -2  13         13.55         14.92         1.72 o                         
   4  -2  13         31.05         28.47         2.08 o                         
   5  -2  13         30.26         29.16         2.48 o                         
   6  -2  13        184.73        188.59         6.79 o                         
  -8  -1  13         45.05         36.51         3.95 o                         
  -7  -1  13         25.69         22.70         2.33 o                         
  -6  -1  13         68.69         70.00         3.16 o                         
  -5  -1  13          8.47          6.50         1.17 o                         
  -4  -1  13         40.99         43.08         2.10 o                         
  -3  -1  13          4.54          3.26         1.07 o                         
  -2  -1  13        439.19        461.37         9.18 o                         
  -1  -1  13         25.17         22.64         1.56 o                         
   0  -1  13         86.51         84.95         2.61 o                         
   1  -1  13         14.12         13.48         1.30 o                         
   2  -1  13        272.92        273.56         5.66 o                         
   3  -1  13         19.29         19.87         1.67 o                         
   4  -1  13         21.11         21.53         1.91 o                         
   5  -1  13         55.90         61.29         4.03 o                         
   6  -1  13          0.57          0.41         1.52 o                         
  -8   0  13         36.12         33.55         3.42 o                         
  -7   0  13         50.46         42.34         2.90 o                         
  -6   0  13          0.00          1.03         1.02 o                         
  -5   0  13          0.13          0.95         0.86 o                         
  -4   0  13         15.83         15.93         1.44 o                         
  -3   0  13        156.03        173.41         4.68 o                         
  -2   0  13         14.65         17.06         1.19 o                         
  -1   0  13        106.72         94.78         2.21 o                         
   0   0  13         47.20         51.38         1.53 o                         
   1   0  13         64.61         74.49         2.40 o                         
   2   0  13          0.17         -0.87         0.87 o                         
   3   0  13         55.29         52.42         2.26 o                         
   4   0  13          3.69          5.93         1.42 o                         
   5   0  13         17.98         18.45         2.05 o                         
   6   0  13          4.76          2.83         1.73 o                         
  -8   1  13         44.92         40.71         5.33 o                         
  -7   1  13         25.54         24.81         2.15 o                         
  -6   1  13         68.66         65.92         3.19 o                         
  -5   1  13          8.56          6.97         1.17 o                         
  -4   1  13         40.93         42.20         2.01 o                         
  -3   1  13          4.54          3.20         0.71 o                         
  -2   1  13        439.68        451.93         8.19 o                         
  -1   1  13         25.27         23.75         1.12 o                         
   0   1  13         86.51         84.80         2.00 o                         
   1   1  13         14.19         15.05         1.14 o                         
   2   1  13        273.00        266.14         6.92 o                         
   3   1  13         19.28         19.83         1.75 o                         
   4   1  13         21.11         23.16         2.03 o                         
   5   1  13         55.98         58.05         4.01 o                         
   6   1  13          0.56          0.97         1.62 o                         
  -8   2  13         89.17         80.59         5.01 o                         
  -7   2  13         46.32         41.59         3.09 o                         
  -6   2  13         69.06         72.92         3.00 o                         
  -5   2  13         23.84         20.24         1.64 o                         
  -4   2  13        128.43        129.76         3.31 o                         
  -3   2  13         71.83         73.51         2.25 o                         
  -2   2  13         35.75         35.71         1.61 o                         
  -1   2  13         57.54         57.90         1.83 o                         
   0   2  13        109.47         99.61         3.01 o                         
   1   2  13          8.80          8.41         1.05 o                         
   2   2  13        121.16        119.66         4.17 o                         
   3   2  13         13.49         12.28         1.75 o                         
   4   2  13         31.11         27.12         2.48 o                         
   5   2  13         30.24         28.79         2.72 o                         
   6   2  13        184.80        193.22        10.29 o                         
  -7   3  13         60.37         59.18         4.45 o                         
  -6   3  13         16.96         16.16         1.79 o                         
  -5   3  13         53.34         52.17         2.94 o                         
  -4   3  13         65.85         64.46         2.98 o                         
  -3   3  13         46.44         51.19         2.30 o                         
  -2   3  13         73.98         61.94         2.35 o                         
  -1   3  13          2.38          3.06         0.78 o                         
   0   3  13          4.42          3.37         0.97 o                         
   1   3  13         21.21         20.03         1.98 o                         
   2   3  13         25.47         29.81         1.92 o                         
   3   3  13         28.79         37.48         2.25 o                         
   4   3  13         58.53         55.41         3.54 o                         
   5   3  13         15.47         15.55         2.36 o                         
   6   3  13          8.09          8.48         4.58 o                         
  -6   4  13         30.40         22.72         5.08 o                         
  -5   4  13          2.52          4.60         1.48 o                         
  -4   4  13         24.46         27.44         2.25 o                         
  -3   4  13        186.64        177.26         4.75 o                         
  -2   4  13         11.53         11.89         1.35 o                         
  -1   4  13         72.32         74.71         5.54 o                         
   0   4  13          6.36          6.47         1.77 o                         
   1   4  13         27.72         31.64         3.11 o                         
   2   4  13         15.33         15.28         2.69 o                         
   3   4  13         26.23         26.89         2.33 o                         
   4   4  13          7.58          5.12         2.37 o                         
   5   4  13          9.85          7.02         2.77 o                         
  -5   5  13         21.03         26.20         4.78 o                         
  -4   5  13          4.82          3.99         1.92 o                         
  -3   5  13         71.96         63.90         4.59 o                         
  -2   5  13         29.69         27.50         3.06 o                         
  -1   5  13         31.16         27.29         2.91 o                         
   0   5  13          1.43          0.07         1.57 o                         
   1   5  13        101.42         93.78         6.12 o                         
   2   5  13         10.69          7.74         1.98 o                         
   3   5  13         10.57         10.21         2.51 o                         
  -2   6  13         24.76         40.34         6.72 o                         
  -1   6  13         10.50          7.16         2.70 o                         
   0   6  13          2.84          3.70         2.75 o                         
   1   6  13          5.85          4.90         2.90 o                         
  -2  -6  14         14.56         17.04         6.27 o                         
  -1  -6  14         13.46         17.65         2.89 o                         
   0  -6  14         21.49         17.82         3.54 o                         
  -5  -5  14          4.79          4.62         2.59 o                         
  -4  -5  14         17.98         20.55         4.45 o                         
  -3  -5  14         49.52         52.43        12.01 o                         
  -2  -5  14         58.95         55.33         5.82 o                         
  -1  -5  14         15.75         12.81         2.53 o                         
   0  -5  14          1.50         -0.29         1.92 o                         
   1  -5  14         50.62         37.46         4.34 o                         
   2  -5  14          9.75         12.63         2.89 o                         
   3  -5  14         16.81         16.24         2.76 o                         
  -6  -4  14         64.49         59.58         5.38 o                         
  -5  -4  14          4.24          2.77         1.79 o                         
  -4  -4  14          9.51          7.97         1.86 o                         
  -3  -4  14        140.84        142.67         5.26 o                         
  -2  -4  14         32.99         32.27         2.52 o                         
  -1  -4  14          3.28          1.91         1.41 o                         
   0  -4  14         45.01         46.42         6.75 o                         
   1  -4  14          9.48          7.98         2.40 o                         
   2  -4  14          0.39          1.31         1.63 o                         
   3  -4  14         41.40         34.95         4.17 o                         
   4  -4  14          3.41          1.36         2.04 o                         
  -7  -3  14         12.44          9.51         2.42 o                         
  -6  -3  14          4.70          1.47         1.53 o                         
  -5  -3  14          3.15          0.92         1.24 o                         
  -4  -3  14         65.07         63.03         3.12 o                         
  -3  -3  14         70.31         73.07         4.18 o                         
  -2  -3  14         93.95         96.53         3.54 o                         
  -1  -3  14        152.06        155.49         4.51 o                         
   0  -3  14         42.95         43.05         2.94 o                         
   1  -3  14         10.76         11.98         1.64 o                         
   2  -3  14          6.31          4.57         1.42 o                         
   3  -3  14        141.93        148.09         4.83 o                         
   4  -3  14         71.37         76.47         3.78 o                         
   5  -3  14          2.37          2.97         2.09 o                         
  -8  -2  14         34.04         30.62         3.75 o                         
  -7  -2  14         22.62         21.63         2.30 o                         
  -6  -2  14         10.15         10.55         1.90 o                         
  -5  -2  14         30.73         31.66         2.26 o                         
  -4  -2  14         40.10         38.40         2.23 o                         
  -3  -2  14         58.94         66.75         2.61 o                         
  -2  -2  14         20.32         21.53         1.73 o                         
  -1  -2  14         96.50         98.54         3.62 o                         
   0  -2  14        100.85         95.33         3.24 o                         
   1  -2  14         25.29         26.64         1.75 o                         
   2  -2  14        295.23        317.65         6.63 o                         
   3  -2  14         16.95         15.18         1.85 o                         
   4  -2  14         31.86         33.39         2.89 o                         
   5  -2  14          5.37          4.34         1.85 o                         
   6  -2  14         69.42         66.12         4.50 o                         
  -8  -1  14          7.81          5.45         4.51 o                         
  -7  -1  14         31.53         34.13         5.05 o                         
  -6  -1  14         22.53         18.01         1.82 o                         
  -5  -1  14         40.59         35.24         2.33 o                         
  -4  -1  14         31.48         34.03         2.38 o                         
  -3  -1  14         10.05         10.64         1.17 o                         
  -2  -1  14         25.66         28.16         1.73 o                         
  -1  -1  14        125.54        117.00         3.84 o                         
   0  -1  14         28.68         26.17         1.60 o                         
   1  -1  14        231.19        232.66         5.49 o                         
   2  -1  14        259.84        258.41         6.02 o                         
   3  -1  14        158.87        152.84         4.43 o                         
   4  -1  14         44.27         42.35         2.68 o                         
   5  -1  14          7.02          9.15         1.79 o                         
   6  -1  14         36.69         40.33         2.99 o                         
  -8   0  14          0.68          0.96         1.89 o                         
  -7   0  14          0.06         -1.11         1.17 o                         
  -6   0  14         13.82         10.57         1.52 o                         
  -5   0  14         13.43         13.00         1.48 o                         
  -4   0  14          5.42          2.87         1.32 o                         
  -3   0  14        899.57        926.80        15.84 o                         
  -2   0  14         73.80         73.36         2.19 o                         
  -1   0  14         62.43         59.16         1.74 o                         
   0   0  14        153.79        166.43         3.32 o                         
   1   0  14        325.94        311.10        14.62 o                         
   2   0  14         98.10        102.86         3.32 o                         
   3   0  14         51.62         52.31         2.58 o                         
   4   0  14         14.84         15.82         1.88 o                         
   5   0  14         45.61         46.41         3.00 o                         
   6   0  14          7.08          5.25         1.87 o                         
  -8   1  14          7.76          5.80         2.26 o                         
  -7   1  14         31.56         27.19         2.37 o                         
  -6   1  14         22.59         17.76         1.84 o                         
  -5   1  14         40.54         41.36         2.22 o                         
  -4   1  14         31.58         35.75         1.81 o                         
  -3   1  14         10.10         10.57         1.05 o                         
  -2   1  14         25.53         27.58         1.37 o                         
  -1   1  14        125.79        121.30         2.96 o                         
   0   1  14         28.74         28.78         1.50 o                         
   1   1  14        231.20        230.23         5.36 o                         
   2   1  14        259.48        247.98         6.73 o                         
   3   1  14        158.77        153.69         5.00 o                         
   4   1  14         44.30         44.81         2.78 o                         
   5   1  14          7.06          7.89         1.84 o                         
   6   1  14         36.79         38.27         3.72 o                         
  -8   2  14         34.10         29.33         4.16 o                         
  -7   2  14         22.69         26.86         2.88 o                         
  -6   2  14         10.22         10.94         1.47 o                         
  -5   2  14         30.59         29.47         1.96 o                         
  -4   2  14         39.99         40.20         2.15 o                         
  -3   2  14         58.93         62.18         2.18 o                         
  -2   2  14         20.38         23.13         2.17 o                         
  -1   2  14         96.39         93.85         2.35 o                         
   0   2  14        100.83         98.51         3.06 o                         
   1   2  14         25.22         26.55         1.60 o                         
   2   2  14        295.48        320.11         6.67 o                         
   3   2  14         16.92         15.64         2.92 o                         
   4   2  14         31.99         31.62         3.02 o                         
   5   2  14          5.45          5.96         1.97 o                         
   6   2  14         69.33         74.01         5.74 o                         
  -7   3  14         12.44         16.54         3.01 o                         
  -6   3  14          4.70          4.23         1.44 o                         
  -5   3  14          3.13          1.46         1.17 o                         
  -4   3  14         64.97         64.24         2.97 o                         
  -3   3  14         70.34         68.57         2.64 o                         
  -2   3  14         94.13         90.16         2.92 o                         
  -1   3  14        152.02        147.07         6.47 o                         
   0   3  14         42.98         39.75         2.20 o                         
   1   3  14         10.80          9.12         1.36 o                         
   2   3  14          6.35          6.17         1.25 o                         
   3   3  14        142.05        147.82         5.21 o                         
   4   3  14         71.38         76.25         4.11 o                         
   5   3  14          2.38          2.34         2.04 o                         
  -6   4  14         64.60         69.90         5.43 o                         
  -5   4  14          4.22          1.83         1.45 o                         
  -4   4  14          9.54          8.83         1.92 o                         
  -3   4  14        141.03        135.61         4.93 o                         
  -2   4  14         32.94         34.93         3.49 o                         
  -1   4  14          3.27          3.29         1.53 o                         
   0   4  14         44.98         38.28         4.19 o                         
   1   4  14          9.47          5.98         1.52 o                         
   2   4  14          0.39          0.42         1.28 o                         
   3   4  14         41.39         39.90         2.74 o                         
   4   4  14          3.40          5.64         2.42 o                         
  -5   5  14          4.79          3.63         2.51 o                         
  -4   5  14         18.09         14.59         2.36 o                         
  -3   5  14         49.46         52.72         4.34 o                         
  -2   5  14         58.90         45.17         3.61 o                         
  -1   5  14         15.86         17.51         3.03 o                         
   0   5  14          1.50          4.25         2.02 o                         
   1   5  14         50.51         49.39         4.49 o                         
   2   5  14          9.72         13.05         2.38 o                         
   3   5  14         16.85         18.10         3.76 o                         
  -1   6  14         13.52         12.21         3.28 o                         
   0   6  14         21.48         22.08         4.89 o                         
  -4  -5  15         38.09         37.96         4.25 o                         
  -3  -5  15         11.34          9.79         2.94 o                         
  -2  -5  15         18.30         18.38         2.80 o                         
  -1  -5  15          6.76          8.14         2.39 o                         
   0  -5  15         12.43         17.32         2.96 o                         
   1  -5  15         62.10         53.87         9.74 o                         
   2  -5  15          5.49          8.30         2.89 o                         
  -6  -4  15         12.59          7.57         2.46 o                         
  -5  -4  15         13.11         12.49         2.70 o                         
  -4  -4  15         13.07          9.61         2.06 o                         
  -3  -4  15         36.36         36.31         3.78 o                         
  -2  -4  15         33.53         34.06         2.91 o                         
  -1  -4  15          0.80          0.09         1.35 o                         
   0  -4  15         14.15         17.92         2.54 o                         
   1  -4  15          3.01          2.53         2.15 o                         
   2  -4  15          3.95          6.13         2.30 o                         
   3  -4  15          8.38          9.06         2.18 o                         
   4  -4  15         76.39         80.05         4.77 o                         
  -7  -3  15         69.26         60.15         4.52 o                         
  -6  -3  15          0.22         11.34         2.18 o                         
  -5  -3  15         18.64         18.31         2.20 o                         
  -4  -3  15         55.14         54.22         3.41 o                         
  -3  -3  15         71.14         84.47         4.61 o                         
  -2  -3  15        124.07        124.05         4.89 o                         
  -1  -3  15         51.51         43.53         2.70 o                         
   0  -3  15         47.67         55.62         2.97 o                         
   1  -3  15        203.38        204.20         5.68 o                         
   2  -3  15         44.34         43.90         2.92 o                         
   3  -3  15          4.12          4.98         1.65 o                         
   4  -3  15         14.89         13.91         2.17 o                         
   5  -3  15          3.64          1.26         2.20 o                         
  -7  -2  15          0.24         -0.10         1.38 o                         
  -6  -2  15         18.13         21.44         2.17 o                         
  -5  -2  15         38.38         41.66         2.51 o                         
  -4  -2  15          1.14         -0.84         0.84 o                         
  -3  -2  15          4.84          2.99         1.05 o                         
  -2  -2  15        100.74        104.91         3.90 o                         
  -1  -2  15         13.62         15.87         2.22 o                         
   0  -2  15         89.93         91.56         3.65 o                         
   1  -2  15          8.10          6.67         1.40 o                         
   2  -2  15        343.36        359.30         7.39 o                         
   3  -2  15        141.07        144.64         5.22 o                         
   4  -2  15          4.20          4.45         1.83 o                         
   5  -2  15         47.96         52.47         3.77 o                         
  -8  -1  15          1.90          2.83         2.25 o                         
  -7  -1  15          6.88          2.91         1.47 o                         
  -6  -1  15         15.61         12.10         1.62 o                         
  -5  -1  15          4.27          2.66         1.05 o                         
  -4  -1  15        270.95        282.72         7.20 o                         
  -3  -1  15         34.02         33.79         2.01 o                         
  -2  -1  15         14.94         17.54         1.46 o                         
  -1  -1  15        244.80        239.17         5.72 o                         
   0  -1  15         30.97         35.24         2.99 o                         
   1  -1  15         41.25         40.29         2.63 o                         
   2  -1  15        135.94        136.61         4.01 o                         
   3  -1  15        108.63        114.22         4.39 o                         
   4  -1  15        104.62        108.46         4.53 o                         
   5  -1  15          7.66          7.12         1.92 o                         
   6  -1  15         16.24         19.57         2.42 o                         
  -8   0  15          8.69          9.79         2.59 o                         
  -7   0  15         54.55         44.87         3.29 o                         
  -6   0  15         49.86         45.24         4.47 o                         
  -5   0  15         53.81         54.58         2.82 o                         
  -4   0  15         46.72         42.51         2.18 o                         
  -3   0  15        207.71        285.32         5.81 o                         
  -2   0  15         29.86         37.14         1.74 o                         
  -1   0  15         10.26         10.25         0.90 o                         
   0   0  15         28.71         38.82         1.65 o                         
   1   0  15        439.26        431.86        10.21 o                         
   2   0  15        246.70        235.33         6.56 o                         
   3   0  15         55.69         65.89         5.85 o                         
   4   0  15         18.16         15.20         1.91 o                         
   5   0  15         31.98         31.77         2.67 o                         
   6   0  15          1.71          4.30         1.92 o                         
  -8   1  15          1.88          0.85         2.10 o                         
  -7   1  15          6.91          4.14         1.44 o                         
  -6   1  15         15.56         11.37         1.61 o                         
  -5   1  15          4.26          2.40         0.90 o                         
  -4   1  15        270.65        282.77         7.51 o                         
  -3   1  15         34.02         34.45         1.75 o                         
  -2   1  15         15.02         13.94         1.04 o                         
  -1   1  15        245.19        248.67         4.59 o                         
   0   1  15         31.00         30.20         1.82 o                         
   1   1  15         41.30         38.30         3.00 o                         
   2   1  15        135.91        126.53         4.51 o                         
   3   1  15        108.34        115.34         5.62 o                         
   4   1  15        104.58        108.50         6.67 o                         
   5   1  15          7.65          4.85         1.98 o                         
   6   1  15         16.21         15.37         2.54 o                         
  -7   2  15          0.25          2.98         2.13 o                         
  -6   2  15         18.21         17.84         2.04 o                         
  -5   2  15         38.40         41.57         2.33 o                         
  -4   2  15          1.15          0.20         0.78 o                         
  -3   2  15          4.79          3.24         0.89 o                         
  -2   2  15        100.88        103.22         2.84 o                         
  -1   2  15         13.62         13.95         1.68 o                         
   0   2  15         90.04         88.96         3.83 o                         
   1   2  15          8.08          7.87         1.25 o                         
   2   2  15        342.97        355.96         8.95 o                         
   3   2  15        141.23        146.49         5.08 o                         
   4   2  15          4.14          4.07         1.86 o                         
   5   2  15         47.86         49.51         4.33 o                         
  -7   3  15         69.35         71.83         5.58 o                         
  -6   3  15          0.20         10.44         1.66 o                         
  -5   3  15         18.62         17.53         1.92 o                         
  -4   3  15         55.19         54.59         2.66 o                         
  -3   3  15         70.99         78.09         2.86 o                         
  -2   3  15        123.86        122.40         3.90 o                         
  -1   3  15         51.45         45.47         2.82 o                         
   0   3  15         47.86         59.09         3.74 o                         
   1   3  15        203.56        208.73         5.41 o                         
   2   3  15         44.41         48.06         2.56 o                         
   3   3  15          4.11          1.33         1.65 o                         
   4   3  15         14.82         11.10         2.21 o                         
   5   3  15          3.64          0.20         2.10 o                         
  -6   4  15         12.60          9.26         2.78 o                         
  -5   4  15         13.08         15.45         2.29 o                         
  -4   4  15         13.08         18.65         2.02 o                         
  -3   4  15         36.27         33.79         2.97 o                         
  -2   4  15         33.30         34.25         4.15 o                         
  -1   4  15          0.80          0.38         1.54 o                         
   0   4  15         14.02         14.65         2.31 o                         
   1   4  15          3.00          0.43         1.46 o                         
   2   4  15          3.95          5.40         1.64 o                         
   3   4  15          8.33         10.25         2.34 o                         
   4   4  15         76.37        100.63         5.75 o                         
  -4   5  15         38.19         40.66         4.30 o                         
  -3   5  15         11.34         16.12         4.51 o                         
  -2   5  15         18.31         15.91         3.11 o                         
  -1   5  15          6.77          6.18         2.19 o                         
   0   5  15         12.40         14.92         2.67 o                         
   1   5  15         62.00         55.96         6.42 o                         
   2   5  15          5.50          5.08         3.68 o                         
  -4  -5  16          6.88          4.05         3.56 o                         
  -3  -5  16         48.31         57.97         9.90 o                         
  -2  -5  16         40.65         42.79         4.40 o                         
  -1  -5  16          0.43          1.41         2.02 o                         
   0  -5  16          3.96          5.69         2.73 o                         
   1  -5  16          5.21          5.03         2.90 o                         
   2  -5  16          7.96          8.79         2.83 o                         
  -5  -4  16         11.31          7.15         2.45 o                         
  -4  -4  16         22.68         23.02         2.99 o                         
  -3  -4  16         37.79         42.08         3.85 o                         
  -2  -4  16         11.92          7.40         1.99 o                         
  -1  -4  16         18.10         17.68         2.11 o                         
   0  -4  16         58.57         55.07         5.31 o                         
   1  -4  16          5.50          7.54         2.45 o                         
   2  -4  16          1.57          4.08         2.68 o                         
   3  -4  16         11.10          9.74         4.64 o                         
  -6  -3  16         13.30         12.87         2.35 o                         
  -5  -3  16         14.24         11.27         1.93 o                         
  -4  -3  16         11.04         12.14         1.93 o                         
  -3  -3  16         23.47         24.80         2.96 o                         
  -2  -3  16         14.92         19.24         3.66 o                         
  -1  -3  16         10.92         10.17         1.89 o                         
   0  -3  16         21.87         22.39         2.16 o                         
   1  -3  16         62.43         67.02         3.41 o                         
   2  -3  16         33.89         31.61         3.79 o                         
   3  -3  16          3.95          5.71         1.78 o                         
   4  -3  16          0.29          0.47         1.74 o                         
  -7  -2  16         15.49         13.26         2.42 o                         
  -6  -2  16          2.00          2.91         1.37 o                         
  -5  -2  16         22.45         20.92         2.11 o                         
  -4  -2  16         27.39         31.27         2.19 o                         
  -3  -2  16         68.35         68.67         3.41 o                         
  -2  -2  16        202.59        213.96         6.20 o                         
  -1  -2  16         21.21         18.56         2.70 o                         
   0  -2  16         62.12         66.12         4.17 o                         
   1  -2  16          0.21         -0.92         1.15 o                         
   2  -2  16         86.29         91.87         5.69 o                         
   3  -2  16         51.81         57.08         3.61 o                         
   4  -2  16          6.00          5.90         1.97 o                         
   5  -2  16         15.98         14.43         2.39 o                         
  -7  -1  16         42.63         35.18         3.77 o                         
  -6  -1  16         41.49         34.50         2.59 o                         
  -5  -1  16          4.42          2.66         1.43 o                         
  -4  -1  16         93.37         93.15         3.57 o                         
  -3  -1  16        209.47        226.40         5.56 o                         
  -2  -1  16         81.06         83.07         2.95 o                         
  -1  -1  16        291.89        298.65         6.83 o                         
   0  -1  16         29.90         29.99         2.84 o                         
   1  -1  16        143.56        133.40         5.10 o                         
   2  -1  16         15.45         13.82         1.91 o                         
   3  -1  16          1.45          2.57         1.63 o                         
   4  -1  16         35.19         38.74         4.33 o                         
   5  -1  16          0.02          2.96         1.84 o                         
  -8   0  16          9.37          5.45         2.29 o                         
  -7   0  16        102.78         93.42        10.55 o                         
  -6   0  16         39.76         34.11         3.10 o                         
  -5   0  16        102.38        111.72         3.63 o                         
  -4   0  16        163.94        189.55         4.91 o                         
  -3   0  16        150.93        154.76         4.78 o                         
  -2   0  16         53.87         58.49         1.99 o                         
  -1   0  16        134.88        146.98         4.51 o                         
   0   0  16          2.89          3.94         1.52 o                         
   1   0  16         93.51         89.27         5.59 o                         
   2   0  16        163.11        154.35         5.12 o                         
   3   0  16         65.05         65.13         3.56 o                         
   4   0  16          9.30          4.55         3.12 o                         
   5   0  16         29.87         24.52         2.70 o                         
  -7   1  16         42.74         37.76         3.37 o                         
  -6   1  16         41.47         35.76         2.51 o                         
  -5   1  16          4.34          1.65         0.97 o                         
  -4   1  16         93.28         97.70         2.97 o                         
  -3   1  16        209.49        224.64         4.91 o                         
  -2   1  16         81.07         86.53         2.38 o                         
  -1   1  16        292.07        300.20         5.46 o                         
   0   1  16         29.90         27.97         2.62 o                         
   1   1  16        143.55        139.89         5.57 o                         
   2   1  16         15.50         16.68         2.10 o                         
   3   1  16          1.45          0.11         1.63 o                         
   4   1  16         35.14         34.52         3.06 o                         
   5   1  16          0.01         -2.42         2.42 o                         
  -7   2  16         15.42         18.02         2.90 o                         
  -6   2  16          2.01          1.48         1.20 o                         
  -5   2  16         22.44         22.68         1.84 o                         
  -4   2  16         27.38         28.15         1.79 o                         
  -3   2  16         68.38         65.20         2.42 o                         
  -2   2  16        203.00        207.35         4.60 o                         
  -1   2  16         21.22         17.73         1.83 o                         
   0   2  16         62.28         60.65         2.71 o                         
   1   2  16          0.20         -0.11         1.11 o                         
   2   2  16         86.19         90.25         4.66 o                         
   3   2  16         51.65         55.70         3.43 o                         
   4   2  16          6.00          4.30         1.95 o                         
   5   2  16         15.95         13.03         2.99 o                         
  -6   3  16         13.46         12.92         2.70 o                         
  -5   3  16         14.20         15.16         1.94 o                         
  -4   3  16         11.07         10.99         1.49 o                         
  -3   3  16         23.48         23.14         2.21 o                         
  -2   3  16         14.86         15.28         2.17 o                         
  -1   3  16         10.88          8.67         1.62 o                         
   0   3  16         21.96         24.26         1.91 o                         
   1   3  16         62.14         69.01         4.22 o                         
   2   3  16         33.92         32.25         3.69 o                         
   3   3  16          4.00          2.77         1.86 o                         
   4   3  16          0.30         -0.79         1.93 o                         
  -5   4  16         11.28         13.82         2.86 o                         
  -4   4  16         22.72         20.09         2.13 o                         
  -3   4  16         37.69         34.18         2.66 o                         
  -2   4  16         11.98          9.86         2.10 o                         
  -1   4  16         18.17         21.93         2.59 o                         
   0   4  16         58.57         53.88         4.92 o                         
   1   4  16          5.49          4.06         1.71 o                         
   2   4  16          1.58          1.17         1.60 o                         
   3   4  16         11.06         13.72         3.11 o                         
  -4   5  16          6.86          4.60         2.48 o                         
  -3   5  16         48.15         52.18         7.41 o                         
  -2   5  16         40.55         42.58        11.69 o                         
  -1   5  16          0.43         -1.89         2.87 o                         
   0   5  16          3.93          2.05         4.93 o                         
   1   5  16          5.17          3.68         2.59 o                         
   2   5  16          8.00          9.88         2.50 o                         
  -3  -5  17         15.56         15.48         6.04 o                         
  -2  -5  17          2.92          2.84         2.61 o                         
  -1  -5  17          2.58          3.96         2.47 o                         
   0  -5  17         32.44         32.87         4.04 o                         
   1  -5  17          9.95          9.52         3.10 o                         
  -5  -4  17         16.25         18.94         3.66 o                         
  -4  -4  17          5.99          5.93         2.32 o                         
  -3  -4  17         46.06         51.32         4.39 o                         
  -2  -4  17         14.29         15.13         2.75 o                         
  -1  -4  17         11.21         13.10         2.36 o                         
   0  -4  17          7.57          9.59         2.20 o                         
   1  -4  17          2.44         -0.15         2.22 o                         
   2  -4  17          4.90          4.42         2.53 o                         
   3  -4  17         32.66         33.13         4.74 o                         
  -6  -3  17         61.09         52.48         4.23 o                         
  -5  -3  17         62.52         51.81         3.56 o                         
  -4  -3  17          1.86          2.00         1.60 o                         
  -3  -3  17        117.38        120.14        12.02 o                         
  -2  -3  17         18.14         14.34         2.40 o                         
  -1  -3  17          0.75          1.80         1.66 o                         
   0  -3  17          8.73         11.70         2.19 o                         
   1  -3  17         12.70         13.88         1.96 o                         
   2  -3  17         53.32         55.51         3.73 o                         
   3  -3  17          2.45          2.78         2.22 o                         
   4  -3  17          6.64          6.04         2.77 o                         
  -7  -2  17          1.94          0.78         1.79 o                         
  -6  -2  17          8.31          7.60         1.80 o                         
  -5  -2  17          2.93          0.16         1.17 o                         
  -4  -2  17         18.11         20.22         2.11 o                         
  -3  -2  17         67.33         73.48         3.60 o                         
  -2  -2  17         30.47         29.91         4.50 o                         
  -1  -2  17         76.66         73.51         5.82 o                         
   0  -2  17         17.53         16.59         2.51 o                         
   1  -2  17         79.43         88.87         4.15 o                         
   2  -2  17          2.11          4.47         1.73 o                         
   3  -2  17          5.41          5.80         1.91 o                         
   4  -2  17          0.63          3.14         1.96 o                         
   5  -2  17         51.32         52.39         4.78 o                         
  -7  -1  17         91.88         81.84         9.06 o                         
  -6  -1  17         13.19         12.77         1.82 o                         
  -5  -1  17         11.73         14.40         1.96 o                         
  -4  -1  17         89.17         87.83         3.55 o                         
  -3  -1  17        223.41        224.03         5.72 o                         
  -2  -1  17         16.46         12.85         1.33 o                         
  -1  -1  17         74.41         83.59         3.51 o                         
   0  -1  17         43.16         50.45         3.72 o                         
   1  -1  17         94.24         96.83         4.79 o                         
   2  -1  17         26.87         30.31         3.13 o                         
   3  -1  17          1.03         -0.18         1.79 o                         
   4  -1  17          4.10          8.42         3.04 o                         
   5  -1  17          7.45         10.70         2.78 o                         
  -7   0  17         27.62         22.33         3.12 o                         
  -6   0  17         34.75         31.50         2.26 o                         
  -5   0  17         26.85         29.16         2.12 o                         
  -4   0  17          7.76          8.49         1.31 o                         
  -3   0  17         59.31         58.01         2.56 o                         
  -2   0  17        101.66        112.79         2.91 o                         
  -1   0  17        184.59        201.73         5.19 o                         
   0   0  17         34.52         34.17         2.98 o                         
   1   0  17          0.04         -0.89         1.48 o                         
   2   0  17         31.28         25.80         2.40 o                         
   3   0  17         36.77         35.50         2.89 o                         
   4   0  17          1.33         -0.85         1.90 o                         
   5   0  17          1.23          4.05         2.43 o                         
  -7   1  17         91.98         94.33         4.99 o                         
  -6   1  17         13.18         14.04         1.68 o                         
  -5   1  17         11.72         12.42         1.43 o                         
  -4   1  17         89.30         88.96         2.92 o                         
  -3   1  17        223.72        234.01         5.09 o                         
  -2   1  17         16.49         13.80         2.28 o                         
  -1   1  17         74.41         75.81         2.89 o                         
   0   1  17         43.15         41.58         3.30 o                         
   1   1  17         94.19         90.06         4.64 o                         
   2   1  17         26.90         28.55         3.13 o                         
   3   1  17          1.02          0.27         1.72 o                         
   4   1  17          4.10          0.48         1.98 o                         
   5   1  17          7.40          5.20         2.46 o                         
  -7   2  17          1.90          1.18         2.18 o                         
  -6   2  17          8.28          4.07         1.46 o                         
  -5   2  17          2.98          2.05         1.21 o                         
  -4   2  17         18.09         18.47         1.59 o                         
  -3   2  17         67.41         67.42         2.52 o                         
  -2   2  17         30.36         29.04         1.78 o                         
  -1   2  17         76.65         74.70         3.36 o                         
   0   2  17         17.55         18.14         1.75 o                         
   1   2  17         79.36         78.57         4.54 o                         
   2   2  17          2.10          1.61         2.04 o                         
   3   2  17          5.38          5.64         2.05 o                         
   4   2  17          0.63         -0.84         1.93 o                         
   5   2  17         51.30         54.02         7.56 o                         
  -6   3  17         61.14         61.78         4.96 o                         
  -5   3  17         62.42         61.56         3.33 o                         
  -4   3  17          1.86          0.29         1.09 o                         
  -3   3  17        117.35        116.95         3.67 o                         
  -2   3  17         18.17         16.35         2.77 o                         
  -1   3  17          0.74          4.91         1.62 o                         
   0   3  17          8.75         10.94         1.71 o                         
   1   3  17         12.75         15.21         1.88 o                         
   2   3  17         53.29         48.39         3.90 o                         
   3   3  17          2.47          2.23         2.14 o                         
   4   3  17          6.65          7.00         2.36 o                         
  -5   4  17         16.29         17.14         5.04 o                         
  -4   4  17          5.97          6.77         1.88 o                         
  -3   4  17         45.80         44.45         3.67 o                         
  -2   4  17         14.30         16.75         2.58 o                         
  -1   4  17         11.22          9.11         2.26 o                         
   0   4  17          7.57         10.01         2.31 o                         
   1   4  17          2.43         -0.26         1.67 o                         
   2   4  17          4.91          5.76         3.47 o                         
   3   4  17         32.62         25.08         5.12 o                         
  -3   5  17         15.59         16.58         4.74 o                         
  -2   5  17          2.87          0.77         6.23 o                         
  -1   5  17          2.56          0.52         2.59 o                         
   0   5  17         32.42         35.59         6.49 o                         
   1   5  17          9.93          6.90         3.06 o                         
  -2  -5  18          0.86          2.60         5.35 o                         
  -1  -5  18          5.74          3.06         3.58 o                         
  -5  -4  18         11.63         15.53         4.41 o                         
  -4  -4  18        170.11        184.87        10.29 o                         
  -3  -4  18         39.19         38.59         3.98 o                         
  -2  -4  18         11.47         12.83         4.99 o                         
  -1  -4  18         29.36         30.57         3.65 o                         
   0  -4  18          9.70         12.65         3.54 o                         
   1  -4  18          0.25          0.05         2.51 o                         
   2  -4  18         19.79         23.02         4.04 o                         
  -6  -3  18         52.38         49.72         5.37 o                         
  -5  -3  18         15.66         10.69         2.07 o                         
  -4  -3  18         44.64         43.04         3.26 o                         
  -3  -3  18         21.95         25.11         3.36 o                         
  -2  -3  18         16.73         20.34         2.84 o                         
  -1  -3  18          0.93         -0.38         1.78 o                         
   0  -3  18         12.77         15.16         2.71 o                         
   1  -3  18          2.08          2.33         1.82 o                         
   2  -3  18         55.50         66.16         5.12 o                         
   3  -3  18          1.57          0.40         2.10 o                         
  -6  -2  18         28.17         21.98         2.89 o                         
  -5  -2  18          8.51          8.28         1.64 o                         
  -4  -2  18          7.14          8.13         1.49 o                         
  -3  -2  18         14.53         15.70         2.07 o                         
  -2  -2  18         84.35         91.59         4.53 o                         
  -1  -2  18         32.02         31.47         3.29 o                         
   0  -2  18         10.88         10.24         2.36 o                         
   1  -2  18        106.42        114.03         5.60 o                         
   2  -2  18          0.69          1.28         2.08 o                         
   3  -2  18          8.36          4.24         3.59 o                         
   4  -2  18         12.65         16.04         3.21 o                         
  -7  -1  18         13.24         12.42         3.22 o                         
  -6  -1  18          0.36          1.42         1.27 o                         
  -5  -1  18         57.68         65.90         4.50 o                         
  -4  -1  18         39.27         36.49         2.67 o                         
  -3  -1  18         83.46         87.45         3.34 o                         
  -2  -1  18         11.52         15.27         1.45 o                         
  -1  -1  18          0.05          0.27         1.19 o                         
   0  -1  18         48.25         47.58         3.75 o                         
   1  -1  18         15.56         10.38         2.28 o                         
   2  -1  18         71.10         67.94         3.92 o                         
   3  -1  18          3.29          0.71         2.00 o                         
   4  -1  18          4.37          4.87         2.38 o                         
  -7   0  18         15.34         11.75         2.53 o                         
  -6   0  18         21.97         20.06         1.96 o                         
  -5   0  18          0.00         -0.42         1.06 o                         
  -4   0  18        505.48        520.29        11.13 o                         
  -3   0  18         39.87         41.11         2.61 o                         
  -2   0  18          5.26          6.07         1.00 o                         
  -1   0  18        130.67        142.16         4.09 o                         
   0   0  18          2.24          3.98         1.74 o                         
   1   0  18          0.49          0.97         1.64 o                         
   2   0  18          0.33          1.74         1.77 o                         
   3   0  18          0.00          0.56         1.66 o                         
   4   0  18          0.09         -0.19         2.00 o                         
   5   0  18          7.99          5.86         2.62 o                         
  -7   1  18         13.13         15.87         2.54 o                         
  -6   1  18          0.36         -0.25         1.24 o                         
  -5   1  18         57.62         70.10         2.91 o                         
  -4   1  18         39.17         40.22         2.17 o                         
  -3   1  18         83.62         89.31         2.87 o                         
  -2   1  18         11.57         17.07         1.36 o                         
  -1   1  18          0.05          1.30         1.37 o                         
   0   1  18         48.21         47.12         4.25 o                         
   1   1  18         15.52         12.30         2.32 o                         
   2   1  18         71.08         63.49         4.31 o                         
   3   1  18          3.25          1.47         2.29 o                         
   4   1  18          4.34          0.63         2.44 o                         
  -6   2  18         28.12         28.41         3.10 o                         
  -5   2  18          8.45          7.74         1.36 o                         
  -4   2  18          7.12          7.40         1.30 o                         
  -3   2  18         14.50         17.41         1.48 o                         
  -2   2  18         84.37         87.17         4.14 o                         
  -1   2  18         32.12         33.40         3.07 o                         
   0   2  18         10.91         12.97         1.75 o                         
   1   2  18        106.43        110.12         5.39 o                         
   2   2  18          0.69         -2.00         2.03 o                         
   3   2  18          8.35          5.55         2.60 o                         
   4   2  18         12.62          8.34         2.55 o                         
  -6   3  18         52.23         64.51         5.10 o                         
  -5   3  18         15.75         12.71         2.28 o                         
  -4   3  18         44.68         45.19         2.57 o                         
  -3   3  18         21.88         23.38         2.19 o                         
  -2   3  18         16.65         15.38         2.37 o                         
  -1   3  18          0.91          2.47         1.74 o                         
   0   3  18         12.73         19.19         2.91 o                         
   1   3  18          2.05          0.40         1.74 o                         
   2   3  18         55.55         54.70         4.25 o                         
   3   3  18          1.56          1.53         2.23 o                         
  -5   4  18         11.62         12.79         3.10 o                         
  -4   4  18        170.17        201.32        11.96 o                         
  -3   4  18         39.15         37.27        10.01 o                         
  -2   4  18         11.42         12.46         2.83 o                         
  -1   4  18         29.35         34.96         6.98 o                         
   0   4  18          9.70          6.59         2.35 o                         
   1   4  18          0.24         -0.65         2.05 o                         
   2   4  18         19.86         20.10         3.99 o                         
  -1   5  18          5.74          2.10         3.09 o                         
  -4  -4  19          2.55         -0.37         2.08 o                         
  -3  -4  19         13.24         15.67         4.86 o                         
  -2  -4  19          1.44          1.65         2.41 o                         
  -1  -4  19         12.35         14.39         3.01 o                         
   0  -4  19          0.37          3.61         3.59 o                         
   1  -4  19          8.76          3.67         5.58 o                         
  -5  -3  19          7.71         11.55         2.34 o                         
  -4  -3  19          2.09          2.82         1.97 o                         
  -3  -3  19         35.03         33.28         3.62 o                         
  -2  -3  19         24.25         29.38         3.88 o                         
  -1  -3  19          2.95          1.09         2.07 o                         
   0  -3  19          1.22          3.20         2.19 o                         
   1  -3  19          6.63          5.21         2.51 o                         
   2  -3  19         11.64         12.67         2.98 o                         
   3  -3  19         13.09         16.50         4.63 o                         
  -6  -2  19         15.11         12.13         4.26 o                         
  -5  -2  19          5.92          7.02         1.78 o                         
  -4  -2  19          1.03          1.23         1.30 o                         
  -3  -2  19         18.02         16.60         2.27 o                         
  -2  -2  19          1.10          3.29         2.05 o                         
  -1  -2  19          4.71          6.97         2.18 o                         
   0  -2  19         12.21         16.37         2.71 o                         
   1  -2  19        179.09        179.07         7.84 o                         
   2  -2  19         24.37         25.64         4.08 o                         
   3  -2  19          5.50          3.56         2.49 o                         
   4  -2  19         11.29         13.11         3.20 o                         
  -7  -1  19         20.04         15.13         4.58 o                         
  -6  -1  19         13.14         14.64         2.37 o                         
  -5  -1  19         23.16         24.70         2.32 o                         
  -4  -1  19         22.85         30.84         3.65 o                         
  -3  -1  19          1.32          0.27         1.05 o                         
  -2  -1  19          2.67          0.83         1.27 o                         
  -1  -1  19         13.10         15.98         1.97 o                         
   0  -1  19         97.45        107.61         6.51 o                         
   1  -1  19         15.54         15.47         2.59 o                         
   2  -1  19         67.07         68.91         4.73 o                         
   3  -1  19          9.96          8.34         2.66 o                         
   4  -1  19          2.36          4.12         2.41 o                         
  -7   0  19          0.03          2.31         2.24 o                         
  -6   0  19          8.67          5.02         1.90 o                         
  -5   0  19          9.16          7.86         1.60 o                         
  -4   0  19          0.34          2.43         1.91 o                         
  -3   0  19          4.41          6.24         1.27 o                         
  -2   0  19          3.34          2.39         0.93 o                         
  -1   0  19          0.31          1.21         1.70 o                         
   0   0  19          0.06          0.86         1.65 o                         
   1   0  19          1.06          3.30         1.73 o                         
   2   0  19         10.07         17.29         4.07 o                         
   3   0  19         39.61         38.30         4.26 o                         
   4   0  19          1.31          2.13         2.22 o                         
  -7   1  19         20.07         10.95         6.08 o                         
  -6   1  19         13.18         11.37         2.27 o                         
  -5   1  19         23.12         25.53         2.12 o                         
  -4   1  19         22.85         25.19         1.83 o                         
  -3   1  19          1.31          0.98         1.00 o                         
  -2   1  19          2.63          1.31         1.10 o                         
  -1   1  19         13.07         18.58         1.79 o                         
   0   1  19         97.37        108.84         5.21 o                         
   1   1  19         15.53         17.03         2.60 o                         
   2   1  19         67.01         64.73         5.50 o                         
   3   1  19          9.90          7.41         2.46 o                         
   4   1  19          2.38          3.32         2.56 o                         
  -6   2  19         15.11         19.92         3.10 o                         
  -5   2  19          5.94          8.28         1.50 o                         
  -4   2  19          1.03          1.46         1.12 o                         
  -3   2  19         18.03         18.27         1.55 o                         
  -2   2  19          1.13          2.18         1.53 o                         
  -1   2  19          4.76          8.61         1.74 o                         
   0   2  19         12.19         16.73         2.17 o                         
   1   2  19        179.42        182.24        10.08 o                         
   2   2  19         24.31         16.91         2.96 o                         
   3   2  19          5.52          2.43         2.66 o                         
   4   2  19         11.39          4.42         3.17 o                         
  -5   3  19          7.70          8.56         4.13 o                         
  -4   3  19          2.10          3.22         2.96 o                         
  -3   3  19         35.02         36.19         3.30 o                         
  -2   3  19         24.24         28.42         3.04 o                         
  -1   3  19          2.94          2.39         1.85 o                         
   0   3  19          1.24          3.18         1.85 o                         
   1   3  19          6.61          2.87         2.35 o                         
   2   3  19         11.74          8.59         2.82 o                         
   3   3  19         13.14          7.51         2.97 o                         
  -4   4  19          2.51          8.25         4.05 o                         
  -3   4  19         13.25         16.82         6.76 o                         
  -2   4  19          1.44         -1.15         2.53 o                         
  -1   4  19         12.41         13.84         4.32 o                         
   0   4  19          0.36          0.77         2.25 o                         
   1   4  19          8.72         11.89         3.33 o                         
  -3  -4  20         20.06         18.40         3.30 o                         
  -2  -4  20          7.40          9.40         2.76 o                         
  -1  -4  20         22.79         29.22         3.85 o                         
   0  -4  20         25.47         32.53         4.86 o                         
  -5  -3  20          4.02          0.95         1.98 o                         
  -4  -3  20          9.21         10.72         2.58 o                         
  -3  -3  20         29.26         32.34         3.64 o                         
  -2  -3  20          4.99          8.50         2.55 o                         
  -1  -3  20          9.26          8.82         2.65 o                         
   0  -3  20         94.06        100.73        12.84 o                         
   1  -3  20          4.64          6.97         3.26 o                         
   2  -3  20         18.87         20.90         5.27 o                         
  -6  -2  20          3.38          5.96         2.31 o                         
  -5  -2  20          8.39          8.15         2.24 o                         
  -4  -2  20          0.52          1.30         1.63 o                         
  -3  -2  20         76.77         94.93         5.11 o                         
  -2  -2  20         50.78         53.47         4.42 o                         
  -1  -2  20          6.67          7.76         2.28 o                         
   0  -2  20          3.08          1.82         2.08 o                         
   1  -2  20         19.64         21.55         4.52 o                         
   2  -2  20         44.55         46.84         5.62 o                         
   3  -2  20         10.00         12.81         3.23 o                         
  -6  -1  20         14.83         12.10         2.35 o                         
  -5  -1  20         32.33         35.98         3.55 o                         
  -4  -1  20         10.51          8.19         1.77 o                         
  -3  -1  20          9.01          8.47         1.45 o                         
  -2  -1  20          1.11          3.12         1.53 o                         
  -1  -1  20         22.75         23.71         2.94 o                         
   0  -1  20          9.07          7.27         2.21 o                         
   1  -1  20          9.67          6.71         2.38 o                         
   2  -1  20         40.19         42.79         7.92 o                         
   3  -1  20          4.80          3.96         2.77 o                         
  -6   0  20          3.18          4.14         1.91 o                         
  -5   0  20         25.12         26.15         2.24 o                         
  -4   0  20          7.66         17.78         1.94 o                         
  -3   0  20         25.93         24.97         2.42 o                         
  -2   0  20          6.32          8.15         1.23 o                         
  -1   0  20         19.44         15.83         3.49 o                         
   0   0  20         11.89          9.66         2.32 o                         
   1   0  20         20.78         27.40         3.43 o                         
   2   0  20         10.70         13.18         5.77 o                         
   3   0  20         10.86         10.97         3.29 o                         
   4   0  20          2.56          1.68         5.04 o                         
  -6   1  20         14.89         13.26         2.42 o                         
  -5   1  20         32.28         36.50         2.31 o                         
  -4   1  20         10.50          9.02         1.42 o                         
  -3   1  20          9.02         10.61         1.38 o                         
  -2   1  20          1.11          0.77         1.40 o                         
  -1   1  20         22.73         23.02         2.56 o                         
   0   1  20          9.21         10.59         2.40 o                         
   1   1  20          9.66         10.11         4.38 o                         
   2   1  20         39.95         50.15         5.46 o                         
   3   1  20          4.85          5.60         2.47 o                         
  -6   2  20          3.39          5.93         2.55 o                         
  -5   2  20          8.39          8.48         1.66 o                         
  -4   2  20          0.54          1.46         1.14 o                         
  -3   2  20         76.84         86.02         5.06 o                         
  -2   2  20         50.85         61.22         3.54 o                         
  -1   2  20          6.69          8.86         1.88 o                         
   0   2  20          3.07          4.87         2.19 o                         
   1   2  20         19.50         21.11         3.09 o                         
   2   2  20         44.61         44.00         4.17 o                         
   3   2  20          9.93          6.27         2.92 o                         
  -5   3  20          4.00          3.34         2.64 o                         
  -4   3  20          9.19         11.28         2.26 o                         
  -3   3  20         29.26         31.67         3.39 o                         
  -2   3  20          5.06          7.34         2.57 o                         
  -1   3  20          9.27         12.78         2.84 o                         
   0   3  20         94.20        119.35        11.77 o                         
   1   3  20          4.65          1.14         2.48 o                         
   2   3  20         18.76         11.17         4.25 o                         
  -3   4  20         20.01         25.60         4.32 o                         
  -2   4  20          7.39          1.63         3.25 o                         
  -1   4  20         22.86         28.01        10.28 o                         
   0   4  20         25.46         35.26         8.06 o                         
  -4  -3  21         10.71          4.17         2.52 o                         
  -3  -3  21         19.87         21.50         3.24 o                         
  -2  -3  21         17.95         23.21         3.63 o                         
  -1  -3  21          8.67          7.81         2.78 o                         
   0  -3  21          6.22          8.64         2.87 o                         
   1  -3  21         33.37         40.61         5.48 o                         
  -5  -2  21          6.91          8.92         2.33 o                         
  -4  -2  21         45.79         58.11         8.81 o                         
  -3  -2  21         34.37         35.15         4.27 o                         
  -2  -2  21         15.44         15.87         2.81 o                         
  -1  -2  21         16.09         13.35         2.88 o                         
   0  -2  21         37.09         38.88         4.06 o                         
   1  -2  21         25.73         23.71         3.46 o                         
   2  -2  21         36.38         28.45         5.62 o                         
  -6  -1  21          6.11          7.53         2.18 o                         
  -5  -1  21         25.44         29.66         4.03 o                         
  -4  -1  21         49.98         49.68         4.08 o                         
  -3  -1  21         47.44         56.88         3.87 o                         
  -2  -1  21          2.06          0.88         1.50 o                         
  -1  -1  21          3.95          2.20         2.12 o                         
   0  -1  21         24.28         23.37         3.13 o                         
   1  -1  21         73.94         72.63         7.39 o                         
   2  -1  21          5.24          3.23         3.87 o                         
   3  -1  21          2.93          4.35         3.07 o                         
  -6   0  21         39.49         41.57         3.96 o                         
  -5   0  21          0.15          0.13         1.50 o                         
  -4   0  21          1.80          1.60         1.38 o                         
  -3   0  21         18.47         22.34         1.86 o                         
  -2   0  21          2.72          2.93         2.08 o                         
  -1   0  21          3.15          1.41         1.97 o                         
   0   0  21          1.78          2.62         1.99 o                         
   1   0  21         18.17         20.91         3.05 o                         
   2   0  21          3.01          4.00         3.33 o                         
   3   0  21          3.57          6.15         4.93 o                         
  -6   1  21          6.11          6.07         2.33 o                         
  -5   1  21         25.47         25.16         2.62 o                         
  -4   1  21         49.98         50.65         2.63 o                         
  -3   1  21         47.61         57.74         3.14 o                         
  -2   1  21          2.07          1.33         1.55 o                         
  -1   1  21          3.98         11.45         3.29 o                         
   0   1  21         24.19         24.11         3.77 o                         
   1   1  21         73.86         90.17        11.24 o                         
   2   1  21          5.26          7.41         2.56 o                         
   3   1  21          2.95          7.46         2.71 o                         
  -5   2  21          6.89          6.73         1.96 o                         
  -4   2  21         45.92         51.55         2.88 o                         
  -3   2  21         34.47         35.11         3.46 o                         
  -2   2  21         15.51         23.55         2.46 o                         
  -1   2  21         16.17         16.26         3.22 o                         
   0   2  21         37.03         33.31         4.25 o                         
   1   2  21         25.60         21.66         3.21 o                         
   2   2  21         36.36         35.11         3.87 o                         
  -4   3  21         10.70         19.76         4.78 o                         
  -3   3  21         19.81         28.43         5.31 o                         
  -2   3  21         18.06         20.71         3.04 o                         
  -1   3  21          8.66          8.89         2.47 o                         
   0   3  21          6.23          0.15         4.36 o                         
   1   3  21         33.40         26.00         3.60 o                         
  -3  -3  22         19.97         27.18         3.69 o                         
  -2  -3  22         37.11         42.43         7.15 o                         
  -1  -3  22          5.52          4.96         2.74 o                         
   0  -3  22         29.28         28.38         3.93 o                         
  -4  -2  22         71.42         89.77         5.31 o                         
  -3  -2  22          0.99          3.28         1.75 o                         
  -2  -2  22          2.75          7.44         2.45 o                         
  -1  -2  22          5.74          5.42         2.45 o                         
   0  -2  22          2.72          5.35         2.48 o                         
   1  -2  22          0.96          2.70         2.52 o                         
  -5  -1  22         35.61         36.03         6.65 o                         
  -4  -1  22         46.40         49.57         3.21 o                         
  -3  -1  22         39.02         45.15         6.12 o                         
  -2  -1  22          0.03          0.14         1.53 o                         
  -1  -1  22         11.39          9.89         2.59 o                         
   0  -1  22          4.43          4.19         2.27 o                         
   1  -1  22          6.15          8.36         3.03 o                         
   2  -1  22         19.02         20.40         3.09 o                         
  -5   0  22         11.67          7.13         2.34 o                         
  -4   0  22          0.03          2.13         1.39 o                         
  -3   0  22         48.51         78.12         3.41 o                         
  -2   0  22          6.27          4.31         3.32 o                         
  -1   0  22         16.14         15.97         2.77 o                         
   0   0  22          4.29          7.64         2.59 o                         
   1   0  22          0.00          0.87         2.09 o                         
   2   0  22         28.28         29.81         7.58 o                         
  -5   1  22         35.71         40.16         3.22 o                         
  -4   1  22         46.45         51.65         2.81 o                         
  -3   1  22         39.24         43.82         3.54 o                         
  -2   1  22          0.03         -0.36         2.01 o                         
  -1   1  22         11.29         12.84         3.14 o                         
   0   1  22          4.43          5.45         2.87 o                         
   1   1  22          6.10          6.48         2.38 o                         
   2   1  22         18.98         24.04         3.44 o                         
  -4   2  22         71.57         97.46        10.74 o                         
  -3   2  22          0.99          1.39         1.92 o                         
  -2   2  22          2.73          6.57         1.99 o                         
  -1   2  22          5.76          4.50         3.05 o                         
   0   2  22          2.69          1.55         2.84 o                         
   1   2  22          0.95          1.41         2.30 o                         
  -3   3  22         19.96         23.36         3.75 o                         
  -2   3  22         37.21         35.71         8.78 o                         
  -1   3  22          5.51          4.39         3.08 o                         
   0   3  22         29.21         24.15         5.88 o                         
  -3  -2  23         37.60         30.87         4.14 o                         
  -2  -2  23         14.61         15.96         3.19 o                         
  -1  -2  23          1.52          4.50         2.44 o                         
   0  -2  23         97.53         92.65         9.27 o                         
  -4  -1  23         23.56         21.73         3.30 o                         
  -3  -1  23         10.49          6.03         2.19 o                         
  -2  -1  23          1.24          1.45         2.19 o                         
  -1  -1  23         14.18         10.61         2.76 o                         
   0  -1  23          5.92          4.78         2.86 o                         
   1  -1  23         42.97         45.02         4.79 o                         
  -4   0  23         83.95        105.21        11.94 o                         
  -3   0  23         22.89         31.56         3.35 o                         
  -2   0  23          8.38          8.39         2.94 o                         
  -1   0  23          0.56          1.88         2.25 o                         
   0   0  23          0.31          8.52         2.60 o                         
   1   0  23         24.45         29.84         5.54 o                         
  -4   1  23         23.55         23.85         2.64 o                         
  -3   1  23         10.46         13.70         2.35 o                         
  -2   1  23          1.26         -1.25         2.79 o                         
  -1   1  23         14.15          9.03         3.21 o                         
   0   1  23          5.88          8.46         2.42 o                         
   1   1  23         42.94         49.08         5.21 o                         
  -3   2  23         37.63         43.21         4.04 o                         
  -2   2  23         14.60         16.76         2.83 o                         
  -1   2  23          1.53          2.76         6.80 o                         
   0   2  23         97.58         85.88         7.14 o                         
  -3  -1  24          1.06          0.93         2.07 o                         
  -2  -1  24         13.56         15.81         3.08 o                         
  -1  -1  24         44.09         39.72         5.94 o                         
   0  -1  24         26.00         26.44         6.82 o                         
  -3   0  24         22.80         20.61         4.02 o                         
  -2   0  24          0.95          0.50         2.75 o                         
  -1   0  24         16.41         17.90         3.11 o                         
   0   0  24          0.00          3.94         2.43 o                         
  -3   1  24          1.07          3.45         2.41 o                         
  -2   1  24         13.52         14.24         4.43 o                         
  -1   1  24         44.07         33.06         4.99 o                         
   0   1  24         26.10         29.51         8.12 o                         
                                                                                
