# Supplementary material for: 2-O-Monoalkyl isosorbide ethers with C8, C10, C12 and C14 chain lengths
Source: Acta Crystallogr E Crystallogr Commun. 2020 May 29;76(Pt 6):924–8. doi: 10.1107/S2056989020006647 (PMC7274014; doi:10.1107/S2056989020006647)
Supplement: Supplementary file 6 [file e-76-00924-iso-c10sup11.cml]

<?xml version="1.0" encoding="UTF-8"?>
<cml convention="cmlDict:cmllite" xmlns="http://www.xml-cml.org/schema" xmlns:cmlDict="http://www.xml-cml.org/dictionary/cml/" xmlns:nameDict="http://www.xml-cml.org/dictionary/cml/name/">
  <molecule id="m1">
    <name dictRef="nameDict:unknown">6-Decyloxy-hexahydrofuro[3,2-b]furan-3-ol</name>
    <atomArray>
      <atom id="a1" elementType="C">
        <label value="1" dictRef="cmlDict:locant"/>
      </atom>
      <atom id="a2" elementType="C">
        <label value="2" dictRef="cmlDict:locant"/>
      </atom>
      <atom id="a3" elementType="C">
        <label value="3" dictRef="cmlDict:locant"/>
      </atom>
      <atom id="a4" elementType="C">
        <label value="4" dictRef="cmlDict:locant"/>
      </atom>
      <atom id="a5" elementType="C">
        <label value="5" dictRef="cmlDict:locant"/>
      </atom>
      <atom id="a6" elementType="C">
        <label value="6" dictRef="cmlDict:locant"/>
      </atom>
      <atom id="a7" elementType="C">
        <label value="7" dictRef="cmlDict:locant"/>
      </atom>
      <atom id="a8" elementType="C">
        <label value="8" dictRef="cmlDict:locant"/>
      </atom>
      <atom id="a9" elementType="C">
        <label value="9" dictRef="cmlDict:locant"/>
      </atom>
      <atom id="a10" elementType="C">
        <label value="10" dictRef="cmlDict:locant"/>
      </atom>
      <atom id="a32" elementType="H"/>
      <atom id="a33" elementType="H"/>
      <atom id="a34" elementType="H"/>
      <atom id="a35" elementType="H"/>
      <atom id="a36" elementType="H"/>
      <atom id="a37" elementType="H"/>
      <atom id="a38" elementType="H"/>
      <atom id="a39" elementType="H"/>
      <atom id="a40" elementType="H"/>
      <atom id="a41" elementType="H"/>
      <atom id="a42" elementType="H"/>
      <atom id="a43" elementType="H"/>
      <atom id="a44" elementType="H"/>
      <atom id="a45" elementType="H"/>
      <atom id="a46" elementType="H"/>
      <atom id="a47" elementType="H"/>
      <atom id="a48" elementType="H"/>
      <atom id="a49" elementType="H"/>
      <atom id="a50" elementType="H"/>
      <atom id="a51" elementType="H"/>
      <atom id="a52" elementType="H"/>
      <atom id="a11" elementType="O" hydrogenCount="0">
        <label value="O" dictRef="cmlDict:locant"/>
      </atom>
      <atom id="a24" elementType="O" hydrogenCount="0">
        <label value="1" dictRef="cmlDict:locant"/>
      </atom>
      <atom id="a25" elementType="C">
        <label value="2" dictRef="cmlDict:locant"/>
      </atom>
      <atom id="a26" elementType="C">
        <label value="3" dictRef="cmlDict:locant"/>
      </atom>
      <atom id="a27" elementType="C">
        <label value="3a" dictRef="cmlDict:locant"/>
      </atom>
      <atom id="a28" elementType="O" hydrogenCount="0">
        <label value="4" dictRef="cmlDict:locant"/>
      </atom>
      <atom id="a29" elementType="C">
        <label value="5" dictRef="cmlDict:locant"/>
      </atom>
      <atom id="a30" elementType="C">
        <label value="6" dictRef="cmlDict:locant"/>
      </atom>
      <atom id="a31" elementType="C">
        <label value="6a" dictRef="cmlDict:locant"/>
      </atom>
      <atom id="a23" elementType="O">
        <label value="O" dictRef="cmlDict:locant"/>
      </atom>
      <atom id="a53" elementType="H"/>
      <atom id="a54" elementType="H"/>
      <atom id="a55" elementType="H"/>
      <atom id="a56" elementType="H"/>
      <atom id="a57" elementType="H"/>
      <atom id="a58" elementType="H"/>
      <atom id="a59" elementType="H"/>
      <atom id="a60" elementType="H"/>
      <atom id="a61" elementType="H"/>
    </atomArray>
    <bondArray>
      <bond id="a1_a2" atomRefs2="a1 a2" order="S"/>
      <bond id="a2_a3" atomRefs2="a2 a3" order="S"/>
      <bond id="a3_a4" atomRefs2="a3 a4" order="S"/>
      <bond id="a4_a5" atomRefs2="a4 a5" order="S"/>
      <bond id="a5_a6" atomRefs2="a5 a6" order="S"/>
      <bond id="a6_a7" atomRefs2="a6 a7" order="S"/>
      <bond id="a7_a8" atomRefs2="a7 a8" order="S"/>
      <bond id="a8_a9" atomRefs2="a8 a9" order="S"/>
      <bond id="a9_a10" atomRefs2="a9 a10" order="S"/>
      <bond id="a1_a32" atomRefs2="a1 a32" order="S"/>
      <bond id="a1_a33" atomRefs2="a1 a33" order="S"/>
      <bond id="a2_a34" atomRefs2="a2 a34" order="S"/>
      <bond id="a2_a35" atomRefs2="a2 a35" order="S"/>
      <bond id="a3_a36" atomRefs2="a3 a36" order="S"/>
      <bond id="a3_a37" atomRefs2="a3 a37" order="S"/>
      <bond id="a4_a38" atomRefs2="a4 a38" order="S"/>
      <bond id="a4_a39" atomRefs2="a4 a39" order="S"/>
      <bond id="a5_a40" atomRefs2="a5 a40" order="S"/>
      <bond id="a5_a41" atomRefs2="a5 a41" order="S"/>
      <bond id="a6_a42" atomRefs2="a6 a42" order="S"/>
      <bond id="a6_a43" atomRefs2="a6 a43" order="S"/>
      <bond id="a7_a44" atomRefs2="a7 a44" order="S"/>
      <bond id="a7_a45" atomRefs2="a7 a45" order="S"/>
      <bond id="a8_a46" atomRefs2="a8 a46" order="S"/>
      <bond id="a8_a47" atomRefs2="a8 a47" order="S"/>
      <bond id="a9_a48" atomRefs2="a9 a48" order="S"/>
      <bond id="a9_a49" atomRefs2="a9 a49" order="S"/>
      <bond id="a10_a50" atomRefs2="a10 a50" order="S"/>
      <bond id="a10_a51" atomRefs2="a10 a51" order="S"/>
      <bond id="a10_a52" atomRefs2="a10 a52" order="S"/>
      <bond id="a1_a11" atomRefs2="a1 a11" order="S"/>
      <bond id="a24_a31" atomRefs2="a24 a31" order="S"/>
      <bond id="a31_a27" atomRefs2="a31 a27" order="S"/>
      <bond id="a27_a26" atomRefs2="a27 a26" order="S"/>
      <bond id="a26_a25" atomRefs2="a26 a25" order="S"/>
      <bond id="a24_a25" atomRefs2="a24 a25" order="S"/>
      <bond id="a30_a29" atomRefs2="a30 a29" order="S"/>
      <bond id="a28_a29" atomRefs2="a28 a29" order="S"/>
      <bond id="a31_a30" atomRefs2="a31 a30" order="S"/>
      <bond id="a28_a27" atomRefs2="a28 a27" order="S"/>
      <bond id="a26_a23" atomRefs2="a26 a23" order="S"/>
      <bond id="a25_a53" atomRefs2="a25 a53" order="S"/>
      <bond id="a25_a54" atomRefs2="a25 a54" order="S"/>
      <bond id="a26_a55" atomRefs2="a26 a55" order="S"/>
      <bond id="a27_a56" atomRefs2="a27 a56" order="S"/>
      <bond id="a29_a57" atomRefs2="a29 a57" order="S"/>
      <bond id="a29_a58" atomRefs2="a29 a58" order="S"/>
      <bond id="a30_a59" atomRefs2="a30 a59" order="S"/>
      <bond id="a31_a60" atomRefs2="a31 a60" order="S"/>
      <bond id="a23_a61" atomRefs2="a23 a61" order="S"/>
      <bond id="a11_a30" atomRefs2="a11 a30" order="S"/>
    </bondArray>
  </molecule>
</cml>
