# Supplementary material for: 2-O-Monoalkyl isosorbide ethers with C8, C10, C12 and C14 chain lengths
Source: Acta Crystallogr E Crystallogr Commun. 2020 May 29;76(Pt 6):924–8. doi: 10.1107/S2056989020006647 (PMC7274014; doi:10.1107/S2056989020006647)
Supplement: Supplementary file 7 [file e-76-00924-iso-c10sup14.hkl]

data_iso-c10                                                                    
_shelx_title ' fgm33-b_a.res in P2(1)'                                          
_shelx_refln_list_code          4                                               
_shelx_F_calc_maximum      101.82                                               
_exptl_crystal_F_000       316.00                                               
_reflns_d_resolution_high  0.7915                                               
                                                                                
loop_                                                                           
 _space_group_symop_operation_xyz                                               
 'x, y, z'                                                                      
 '-x, y+1/2, -z'                                                                
                                                                                
_cell_length_a     6.9892                                                       
_cell_length_b     5.4888                                                       
_cell_length_c    20.8041                                                       
_cell_angle_alpha  90.000                                                       
_cell_angle_beta   91.302                                                       
_cell_angle_gamma  90.000                                                       
                                                                                
_shelx_F_squared_multiplier     1.000                                           
                                                                                
loop_                                                                           
 _refln_index_h                                                                 
 _refln_index_k                                                                 
 _refln_index_l                                                                 
 _refln_F_squared_calc                                                          
 _refln_F_squared_meas                                                          
 _refln_F_squared_sigma                                                         
 _refln_observed_status                                                         
   0  -6   0         35.92         41.94         4.47 o                         
   1  -6   0          0.35         -0.05         0.89 o                         
   2  -6   0          7.67         10.16         1.00 o                         
   3  -6   0          9.18          9.11         0.79 o                         
   4  -6   0         17.67         21.38         1.13 o                         
   1  -5   0         63.64         56.52         1.85 o                         
   2  -5   0          4.66          5.09         1.03 o                         
   3  -5   0         32.07         33.74         1.45 o                         
   4  -5   0          6.48          7.56         0.91 o                         
   5  -5   0          9.08         11.49         0.95 o                         
   6  -5   0         12.31         11.95         1.22 o                         
   0  -4   0        452.15        416.71        21.36 o                         
   1  -4   0         66.38         61.27         2.68 o                         
   2  -4   0        152.83        152.19         3.07 o                         
   3  -4   0         50.23         46.03         1.68 o                         
   4  -4   0        194.09        185.33         6.78 o                         
   5  -4   0         25.78         26.71         1.27 o                         
   6  -4   0          0.70         -0.16         0.69 o                         
   7  -4   0          5.72          5.62         0.66 o                         
   1  -3   0        338.53        334.05         8.30 o                         
   2  -3   0        416.94        422.92         8.04 o                         
   3  -3   0         14.04          8.51         1.59 o                         
   4  -3   0         11.66         14.75         1.29 o                         
   5  -3   0        321.10        370.69         5.55 o                         
   6  -3   0         41.56         48.79         2.11 o                         
   7  -3   0          7.70          7.72         1.05 o                         
   0  -2   0        317.42        305.53         4.71 o                         
   1  -2   0        148.90        143.54         2.84 o                         
   2  -2   0        165.87        188.69         4.38 o                         
   3  -2   0        623.49        723.79        16.57 o                         
   4  -2   0        144.82        158.89         5.72 o                         
   5  -2   0        195.94        213.93         4.27 o                         
   6  -2   0        259.76        275.16         5.44 o                         
   7  -2   0         44.94         43.60         2.07 o                         
   8  -2   0          4.16          5.67         1.35 o                         
   1  -1   0       7081.01       7083.54        73.76 o                         
   2  -1   0       1091.08       1195.84        20.35 o                         
   3  -1   0         94.51        106.91         3.26 o                         
   4  -1   0        388.62        444.39         8.46 o                         
   5  -1   0        101.87        114.51         3.11 o                         
   6  -1   0          3.84          3.39         0.88 o                         
   7  -1   0        160.00        156.73         4.95 o                         
   8  -1   0         10.73         12.65         1.54 o                         
   1   0   0        557.38        599.50         4.57 o                         
   2   0   0        254.04        238.24         9.84 o                         
   3   0   0       1744.09       2037.79        62.75 o                         
   4   0   0       1032.56       1343.81        17.12 o                         
   5   0   0          2.20          0.11         2.15 o                         
   6   0   0         75.47         79.49         2.91 o                         
   7   0   0         60.22         55.98         3.21 o                         
   8   0   0         13.09         13.83         3.51 o                         
   1   1   0       7084.87       6998.62        36.16 o                         
   2   1   0       1089.08       1157.18        19.08 o                         
   3   1   0         93.82        109.61         4.17 o                         
   4   1   0        387.55        453.75        13.19 o                         
   5   1   0        102.48         89.76         8.41 o                         
   6   1   0          3.95          2.70         0.97 o                         
   7   1   0        161.39        131.29         8.78 o                         
   0   2   0        320.73        312.13        21.80 o                         
   1   2   0        148.54        155.29         6.13 o                         
   2   2   0        163.32        184.25         5.01 o                         
   3   2   0        624.44        710.13        24.81 o                         
   4   2   0        145.41        148.91        11.35 o                         
   5   2   0        196.39        215.69         6.71 o                         
   6   2   0        260.73        263.61         5.72 o                         
   7   2   0         44.92         41.29         3.50 o                         
   1   3   0        336.64        327.25         7.72 o                         
   2   3   0        418.46        419.13        12.02 o                         
   3   3   0         14.31          9.90         2.65 o                         
   4   3   0         12.22         14.36         2.50 o                         
   5   3   0        319.69        355.70        11.91 o                         
   6   3   0         41.57         45.58         2.15 o                         
   7   3   0          7.83          8.90         1.70 o                         
   0   4   0        450.65        426.56        32.08 o                         
   1   4   0         67.08         62.40         2.65 o                         
   2   4   0        152.83        157.69         3.29 o                         
   3   4   0         50.01         47.29         2.12 o                         
   4   4   0        193.61        189.57         4.16 o                         
   5   4   0         26.53         30.55         2.15 o                         
   6   4   0          0.71          1.09         0.74 o                         
   7   4   0          5.74          4.54         1.29 o                         
   1   5   0         64.34         58.52         1.65 o                         
   2   5   0          5.00          3.73         0.78 o                         
   3   5   0         32.47         32.77         1.76 o                         
   4   5   0          6.46          7.61         0.88 o                         
   5   5   0          9.21         11.87         1.16 o                         
   6   5   0         12.04         10.92         1.32 o                         
   0   6   0         36.50         37.91         1.84 o                         
   1   6   0          0.39         -0.64         0.64 o                         
   2   6   0          7.94         13.02         1.35 o                         
   3   6   0          9.21         15.15         2.14 o                         
   4   6   0         17.90         18.41         1.42 o                         
  -4  -6   1         19.85         21.70         1.51 o                         
  -3  -6   1         42.76         48.74         1.96 o                         
  -2  -6   1         68.87         73.05         1.95 o                         
  -1  -6   1          6.45          6.34         0.87 o                         
   0  -6   1         12.86         14.36         1.10 o                         
   1  -6   1          5.69          5.81         0.88 o                         
   2  -6   1         28.72         27.26         1.25 o                         
   3  -6   1          6.19          4.81         0.84 o                         
   4  -6   1          1.61          2.72         0.72 o                         
  -6  -5   1          5.38          5.16         0.66 o                         
  -5  -5   1          4.11          3.40         0.64 o                         
  -4  -5   1         22.11         23.88         1.19 o                         
  -3  -5   1         22.61         17.62         1.19 o                         
  -2  -5   1          2.57          2.33         0.89 o                         
  -1  -5   1         45.95         41.87         1.86 o                         
   0  -5   1         53.72         50.74         1.55 o                         
   1  -5   1         67.12         65.13         1.94 o                         
   2  -5   1         13.19         12.31         1.09 o                         
   3  -5   1         17.82         14.31         1.07 o                         
   4  -5   1         33.14         33.45         1.20 o                         
   5  -5   1        103.97        107.00         2.14 o                         
   6  -5   1         16.53         15.15         1.06 o                         
  -7  -4   1          0.50          1.50         0.54 o                         
  -6  -4   1          1.19          0.16         0.69 o                         
  -5  -4   1         28.84         30.18         1.44 o                         
  -4  -4   1         49.30         40.14         2.32 o                         
  -3  -4   1         23.25         20.47         1.33 o                         
  -2  -4   1         94.13         89.02         2.41 o                         
  -1  -4   1         38.84         34.23         1.42 o                         
   0  -4   1        202.37        172.98         9.91 o                         
   1  -4   1         88.17         87.24         2.59 o                         
   2  -4   1        144.32        149.24         2.92 o                         
   3  -4   1         17.65         14.22         1.19 o                         
   4  -4   1         58.52         56.53         2.38 o                         
   5  -4   1         31.09         30.92         1.34 o                         
   6  -4   1         15.53         17.06         1.11 o                         
   7  -4   1          3.44          3.69         0.57 o                         
  -7  -3   1         28.65         32.00         1.60 o                         
  -6  -3   1         18.76         25.21         1.49 o                         
  -5  -3   1         97.93        113.93         3.18 o                         
  -4  -3   1        127.01        128.02         3.62 o                         
  -3  -3   1        115.38        113.17         5.16 o                         
  -2  -3   1        133.70        141.07         4.73 o                         
  -1  -3   1       1350.18       1367.46        21.77 o                         
   0  -3   1         34.91         29.15         2.07 o                         
   1  -3   1        166.98        150.56         4.60 o                         
   2  -3   1         86.34         88.25         3.79 o                         
   3  -3   1         71.58         59.54         3.45 o                         
   4  -3   1          2.98          3.21         0.74 o                         
   5  -3   1         19.74         25.93         2.10 o                         
   6  -3   1         99.24        112.27         3.00 o                         
   7  -3   1         50.55         47.96         2.58 o                         
  -8  -2   1          5.03          4.20         1.21 o                         
  -7  -2   1          8.45          8.73         1.07 o                         
  -6  -2   1        232.73        242.77         4.11 o                         
  -5  -2   1        320.19        355.51         6.82 o                         
  -4  -2   1        138.41        152.38         5.57 o                         
  -3  -2   1        282.52        321.74         6.42 o                         
  -2  -2   1       1490.70       1567.40        13.31 o                         
  -1  -2   1        374.46        360.61         5.41 o                         
   0  -2   1        242.71        232.26         2.99 o                         
   1  -2   1         83.58         88.92         2.28 o                         
   2  -2   1        227.28        267.38         5.23 o                         
   3  -2   1        159.20        184.31         4.97 o                         
   4  -2   1         63.56         73.87         3.95 o                         
   5  -2   1         32.82         33.77         1.82 o                         
   6  -2   1        383.78        402.88         4.83 o                         
   7  -2   1          8.15          8.33         1.30 o                         
   8  -2   1          2.42          2.19         1.16 o                         
  -8  -1   1          8.06          9.66         1.92 o                         
  -7  -1   1         39.82         37.23         2.23 o                         
  -6  -1   1         55.93         54.61         2.02 o                         
  -5  -1   1        364.12        406.82         9.16 o                         
  -4  -1   1        220.01        252.47         6.38 o                         
  -3  -1   1        301.27        338.72         8.29 o                         
  -2  -1   1        923.98        969.41        13.72 o                         
  -1  -1   1       1130.84       1097.28        10.94 o                         
   0  -1   1        819.72        791.22         5.62 o                         
   1  -1   1       4440.84       4458.00        27.37 o                         
   2  -1   1        361.25        422.18        11.55 o                         
   3  -1   1         39.52         43.76         2.07 o                         
   4  -1   1         13.46         14.96         1.81 o                         
   5  -1   1        368.44        392.01         5.36 o                         
   6  -1   1         35.00         30.07         1.51 o                         
   7  -1   1         42.47         42.10         2.80 o                         
   8  -1   1          8.56          6.36         1.63 o                         
  -8   0   1          2.55          3.27         1.11 o                         
  -7   0   1          1.26          1.01         1.37 o                         
  -6   0   1        173.70        163.88         4.07 o                         
  -5   0   1         73.87         76.57         6.05 o                         
  -4   0   1        270.97        318.09         8.22 o                         
  -3   0   1        137.20        146.16         5.49 o                         
  -2   0   1        383.78        370.23         8.95 o                         
  -1   0   1        190.18        204.19         4.04 o                         
   1   0   1         12.51         15.10         1.02 o                         
   2   0   1        217.15        256.02         5.27 o                         
   3   0   1        738.44        876.02        24.67 o                         
   4   0   1         69.14         93.34         4.38 o                         
   5   0   1        207.19        238.52        10.65 o                         
   6   0   1         21.65         24.59         1.62 o                         
   7   0   1         19.95         18.32         2.09 o                         
   8   0   1          0.05         -0.40         1.33 o                         
  -7   1   1         40.29         33.77         2.03 o                         
  -6   1   1         55.49         50.20         3.15 o                         
  -5   1   1        363.87        363.38        26.51 o                         
  -4   1   1        218.74        250.54         7.83 o                         
  -3   1   1        301.26        342.66         7.59 o                         
  -2   1   1        919.49        937.18        17.48 o                         
  -1   1   1       1118.55        979.28        25.08 o                         
   0   1   1        817.63        802.31        15.46 o                         
   1   1   1       4447.11       4488.77        33.71 o                         
   2   1   1        360.32        416.28        11.50 o                         
   3   1   1         39.36         42.71         3.08 o                         
   4   1   1         13.67         11.52         2.17 o                         
   5   1   1        368.99        365.92        19.01 o                         
   6   1   1         35.09         31.66         2.29 o                         
   7   1   1         42.18         37.93         2.39 o                         
  -7   2   1          8.69          6.53         1.67 o                         
  -6   2   1        234.33        236.77         5.38 o                         
  -5   2   1        322.62        336.59         6.15 o                         
  -4   2   1        138.71        146.42         9.71 o                         
  -3   2   1        281.41        316.42        11.00 o                         
  -2   2   1       1489.12       1586.34        49.31 o                         
  -1   2   1        375.17        386.64         9.34 o                         
   0   2   1        243.19        237.33         7.59 o                         
   1   2   1         82.52         82.67         3.98 o                         
   2   2   1        227.01        276.97         6.80 o                         
   3   2   1        159.26        179.49         7.23 o                         
   4   2   1         63.50         72.47         6.08 o                         
   5   2   1         33.21         35.86         1.66 o                         
   6   2   1        383.91        417.32        10.67 o                         
   7   2   1          8.25          7.59         1.81 o                         
  -7   3   1         28.66         31.81         2.90 o                         
  -6   3   1         19.06         21.42         1.57 o                         
  -5   3   1         98.62        107.59         3.87 o                         
  -4   3   1        128.20        127.14         3.79 o                         
  -3   3   1        115.14        114.37        10.49 o                         
  -2   3   1        134.56        150.40         5.63 o                         
  -1   3   1       1345.01       1364.70        24.75 o                         
   0   3   1         34.67         26.49         2.68 o                         
   1   3   1        167.27        159.92         7.77 o                         
   2   3   1         86.86         89.97         4.33 o                         
   3   3   1         71.83         61.64         5.63 o                         
   4   3   1          3.03          2.01         1.54 o                         
   5   3   1         19.44         23.79         2.69 o                         
   6   3   1         99.31        110.03         3.24 o                         
   7   3   1         50.44         46.53         3.38 o                         
  -7   4   1          0.49         -0.08         0.71 o                         
  -6   4   1          1.08          0.33         0.72 o                         
  -5   4   1         29.65         31.94         2.20 o                         
  -4   4   1         49.21         41.75         2.54 o                         
  -3   4   1         23.11         23.29         1.68 o                         
  -2   4   1         94.28         91.37         2.11 o                         
  -1   4   1         39.49         34.21         1.88 o                         
   0   4   1        202.63        183.21         9.50 o                         
   1   4   1         88.60         85.87         2.73 o                         
   2   4   1        143.17        142.82         4.16 o                         
   3   4   1         17.48         14.06         1.32 o                         
   4   4   1         60.07         64.66         2.30 o                         
   5   4   1         31.29         34.58         2.45 o                         
   6   4   1         15.14         15.82         1.24 o                         
   7   4   1          3.45          1.46         0.86 o                         
  -6   5   1          5.21          6.43         1.11 o                         
  -5   5   1          4.12          5.32         0.78 o                         
  -4   5   1         21.73         30.14         2.23 o                         
  -3   5   1         22.73         16.60         1.17 o                         
  -2   5   1          2.45          1.07         0.81 o                         
  -1   5   1         46.25         43.43         1.45 o                         
   0   5   1         54.20         51.52         2.06 o                         
   1   5   1         66.73         63.99         1.74 o                         
   2   5   1         13.38         11.93         0.94 o                         
   3   5   1         17.93         16.04         1.20 o                         
   4   5   1         33.04         36.51         1.57 o                         
   5   5   1        104.68        118.57         2.95 o                         
  -4   6   1         19.91         30.82         3.11 o                         
  -3   6   1         42.76         50.60         1.79 o                         
  -2   6   1         69.46         82.01         1.89 o                         
  -1   6   1          6.45          4.10         0.70 o                         
   0   6   1         13.22         14.52         0.97 o                         
   1   6   1          5.91          5.59         0.74 o                         
   2   6   1         28.43         27.65         2.05 o                         
   3   6   1          6.25          6.49         0.68 o                         
   4   6   1          1.62          7.40         1.04 o                         
  -4  -6   2         47.11         50.32         1.71 o                         
  -3  -6   2         10.68          9.74         0.72 o                         
  -2  -6   2         15.70         18.77         1.18 o                         
  -1  -6   2          3.61          5.27         0.84 o                         
   0  -6   2          1.24          0.48         0.76 o                         
   1  -6   2         36.59         35.38         1.94 o                         
   2  -6   2          0.51          1.82         0.69 o                         
   3  -6   2         10.72         12.17         1.00 o                         
   4  -6   2          2.22          1.91         0.61 o                         
  -6  -5   2          8.95          8.86         0.87 o                         
  -5  -5   2         12.23         11.06         0.82 o                         
  -4  -5   2         90.02         97.11         2.28 o                         
  -3  -5   2          6.72          5.75         0.91 o                         
  -2  -5   2         23.83         23.99         1.64 o                         
  -1  -5   2         19.10         14.60         1.39 o                         
   0  -5   2        159.80        151.02         2.96 o                         
   1  -5   2        131.51        126.00         2.31 o                         
   2  -5   2         35.29         31.88         1.49 o                         
   3  -5   2         13.90         14.23         1.07 o                         
   4  -5   2         22.58         20.79         1.09 o                         
   5  -5   2        116.66        116.02         2.96 o                         
   6  -5   2         16.06         13.90         1.65 o                         
  -7  -4   2         14.81         16.80         0.94 o                         
  -6  -4   2          2.28          1.76         0.64 o                         
  -5  -4   2         30.55         31.18         1.31 o                         
  -4  -4   2         15.75         12.92         1.11 o                         
  -3  -4   2        168.79        151.09         4.14 o                         
  -2  -4   2         37.41         35.55         1.57 o                         
  -1  -4   2         13.15         13.06         1.06 o                         
   0  -4   2        164.61        140.23         7.51 o                         
   1  -4   2        153.89        145.57         4.47 o                         
   2  -4   2         68.52         68.09         1.88 o                         
   3  -4   2         15.00         14.60         1.06 o                         
   4  -4   2        151.22        139.31         7.20 o                         
   5  -4   2         50.00         49.87         1.91 o                         
   6  -4   2         31.80         31.34         1.37 o                         
   7  -4   2          6.38          7.25         0.74 o                         
  -7  -3   2         39.42         46.83         1.62 o                         
  -6  -3   2         39.01         40.73         1.80 o                         
  -5  -3   2        189.50        198.13         5.77 o                         
  -4  -3   2        119.54        119.48         2.83 o                         
  -3  -3   2         36.08         38.09         3.04 o                         
  -2  -3   2        100.13         97.78         4.23 o                         
  -1  -3   2        416.30        398.90         9.20 o                         
   0  -3   2         24.78         23.56         2.00 o                         
   1  -3   2          5.07          1.53         1.12 o                         
   2  -3   2        103.51        103.79         4.12 o                         
   3  -3   2         74.87         68.21         3.75 o                         
   4  -3   2         36.02         37.33         1.64 o                         
   5  -3   2         61.58         65.22         2.84 o                         
   6  -3   2         28.70         30.27         1.56 o                         
   7  -3   2          8.49          6.10         0.80 o                         
  -8  -2   2          6.33          8.22         2.45 o                         
  -7  -2   2         10.13          7.17         1.01 o                         
  -6  -2   2          1.92          2.63         0.91 o                         
  -5  -2   2        378.93        429.65         6.11 o                         
  -4  -2   2         29.47         30.79         2.91 o                         
  -3  -2   2        294.35        313.84         7.45 o                         
  -2  -2   2        921.57        937.83        10.03 o                         
  -1  -2   2        199.39        192.50         3.03 o                         
   0  -2   2        206.13        194.50         3.79 o                         
   1  -2   2         55.01         55.03         2.02 o                         
   2  -2   2        298.65        331.70         5.91 o                         
   3  -2   2        121.78        125.19         4.19 o                         
   4  -2   2          5.32          6.81         1.60 o                         
   5  -2   2         23.21         25.06         1.43 o                         
   6  -2   2         92.11        106.02         2.70 o                         
   7  -2   2         13.83         12.93         1.14 o                         
   8  -2   2          0.42         -0.13         0.96 o                         
  -8  -1   2          1.80          2.33         1.03 o                         
  -7  -1   2         42.97         39.02         2.26 o                         
  -6  -1   2         27.90         30.40         2.08 o                         
  -5  -1   2        165.01        169.81         4.11 o                         
  -4  -1   2        671.81        718.30        11.87 o                         
  -3  -1   2        456.77        501.33         9.93 o                         
  -2  -1   2        692.10        697.15         6.68 o                         
  -1  -1   2        153.10        131.94         3.44 o                         
   0  -1   2        962.08        916.03         5.90 o                         
   1  -1   2         59.83         62.05         1.90 o                         
   2  -1   2        102.48        118.70         2.90 o                         
   3  -1   2         56.09         61.02         2.53 o                         
   4  -1   2         46.98         45.00         2.69 o                         
   5  -1   2        156.65        165.32         3.43 o                         
   6  -1   2         10.87          9.37         1.10 o                         
   7  -1   2         77.83         75.36         4.65 o                         
   8  -1   2         11.69         62.35        34.12 o                         
  -8   0   2         26.01         26.19         1.85 o                         
  -7   0   2          3.64          5.22         1.60 o                         
  -6   0   2        225.54        203.53         4.44 o                         
  -5   0   2        141.84        148.86         8.38 o                         
  -4   0   2        128.38        148.18         6.98 o                         
  -3   0   2        945.07       1036.27        17.63 o                         
  -2   0   2       1624.79       1637.96        11.57 o                         
  -1   0   2        828.08        792.37         4.86 o                         
   0   0   2         56.72         53.45         1.40 o                         
   1   0   2          3.98          5.84         0.60 o                         
   2   0   2        102.76        105.60         3.65 o                         
   3   0   2        461.60        550.28        13.26 o                         
   4   0   2         13.59          9.97         1.58 o                         
   5   0   2        301.65        337.35        14.99 o                         
   6   0   2          1.28          0.52         1.62 o                         
   7   0   2          3.57          3.59         1.12 o                         
   8   0   2         34.89         28.02         2.61 o                         
  -7   1   2         42.97         38.05         2.11 o                         
  -6   1   2         28.40         27.59         2.06 o                         
  -5   1   2        165.64        153.80         6.36 o                         
  -4   1   2        671.28        698.40        13.12 o                         
  -3   1   2        454.27        488.64        10.34 o                         
  -2   1   2        689.97        681.31        19.32 o                         
  -1   1   2        154.05        131.78         2.85 o                         
   0   1   2        960.56        923.60        12.72 o                         
   1   1   2         59.49         61.72         2.01 o                         
   2   1   2        103.84        119.88         4.96 o                         
   3   1   2         55.21         51.38         5.34 o                         
   4   1   2         47.19         48.31         3.48 o                         
   5   1   2        157.21        146.35         5.33 o                         
   6   1   2         10.78          8.65         1.66 o                         
   7   1   2         77.65         63.92         3.83 o                         
  -7   2   2         10.29          9.23         2.07 o                         
  -6   2   2          2.06          2.55         1.19 o                         
  -5   2   2        380.08        388.84         7.00 o                         
  -4   2   2         29.38         31.57         4.27 o                         
  -3   2   2        292.62        318.78        13.78 o                         
  -2   2   2        927.24       1002.90        25.78 o                         
  -1   2   2        201.83        180.49        11.98 o                         
   0   2   2        205.82        208.51         5.31 o                         
   1   2   2         53.63         54.14         2.43 o                         
   2   2   2        297.15        335.87         8.26 o                         
   3   2   2        121.42        123.06         5.99 o                         
   4   2   2          5.41          6.98         1.93 o                         
   5   2   2         23.00         22.51         1.41 o                         
   6   2   2         91.27        113.47         5.41 o                         
   7   2   2         13.52         13.05         2.63 o                         
  -7   3   2         39.14         49.73         3.54 o                         
  -6   3   2         38.96         38.61         2.29 o                         
  -5   3   2        190.13        198.37         5.07 o                         
  -4   3   2        120.73        124.67         3.65 o                         
  -3   3   2         36.27         39.50         4.74 o                         
  -2   3   2        100.58        102.00         5.23 o                         
  -1   3   2        420.01        455.44        10.62 o                         
   0   3   2         24.91         19.22         2.13 o                         
   1   3   2          4.84          0.71         1.94 o                         
   2   3   2        105.13         95.85         4.53 o                         
   3   3   2         75.63         68.55         5.80 o                         
   4   3   2         36.00         34.76         2.06 o                         
   5   3   2         61.05         61.29         3.57 o                         
   6   3   2         29.05         31.49         2.08 o                         
   7   3   2          8.48          8.38         1.21 o                         
  -7   4   2         14.76         14.05         1.48 o                         
  -6   4   2          2.22          2.46         0.94 o                         
  -5   4   2         31.20         33.15         2.23 o                         
  -4   4   2         15.96         11.95         1.95 o                         
  -3   4   2        169.62        157.49         3.27 o                         
  -2   4   2         38.09         34.85         1.53 o                         
  -1   4   2         12.87         11.26         0.95 o                         
   0   4   2        164.94        147.37        12.66 o                         
   1   4   2        153.42        141.60         4.24 o                         
   2   4   2         68.39         66.03         2.27 o                         
   3   4   2         14.44         13.04         1.26 o                         
   4   4   2        152.44        151.25         3.32 o                         
   5   4   2         49.89         57.06         2.72 o                         
   6   4   2         30.96         31.82         2.39 o                         
   7   4   2          6.44          2.81         0.93 o                         
  -6   5   2          8.90          9.51         1.25 o                         
  -5   5   2         11.95         12.68         1.02 o                         
  -4   5   2         91.57        110.82         2.87 o                         
  -3   5   2          6.63          5.53         0.89 o                         
  -2   5   2         23.54         22.55         1.25 o                         
  -1   5   2         19.46         16.98         1.11 o                         
   0   5   2        160.41        155.71         2.88 o                         
   1   5   2        132.95        124.38         2.71 o                         
   2   5   2         35.18         31.54         1.33 o                         
   3   5   2         13.86         13.11         1.01 o                         
   4   5   2         22.80         22.30         1.77 o                         
   5   5   2        116.79        134.08         3.91 o                         
  -4   6   2         46.94         40.94         1.69 o                         
  -3   6   2         10.51         12.60         1.06 o                         
  -2   6   2         16.02         19.33         1.66 o                         
  -1   6   2          3.73          4.52         0.67 o                         
   0   6   2          1.08          1.56         0.69 o                         
   1   6   2         36.76         38.14         1.38 o                         
   2   6   2          0.51          1.29         0.62 o                         
   3   6   2         10.50         13.81         1.04 o                         
   4   6   2          2.24          2.76         0.91 o                         
  -4  -6   3          8.41         10.59         1.04 o                         
  -3  -6   3         13.69         12.69         0.76 o                         
  -2  -6   3         12.74         12.13         0.86 o                         
  -1  -6   3         33.11         30.89         1.55 o                         
   0  -6   3         33.13         32.62         2.49 o                         
   1  -6   3         50.31         62.89        10.37 o                         
   2  -6   3          6.28          6.01         1.24 o                         
   3  -6   3          3.67          4.71         0.80 o                         
   4  -6   3          1.66          1.55         0.47 o                         
  -6  -5   3          3.72          3.71         0.66 o                         
  -5  -5   3          5.29          5.82         0.63 o                         
  -4  -5   3        133.75        153.78         3.90 o                         
  -3  -5   3         51.72         51.59         2.40 o                         
  -2  -5   3         39.86         36.33         1.87 o                         
  -1  -5   3          2.90          1.34         0.83 o                         
   0  -5   3         40.48         38.15         1.25 o                         
   1  -5   3          4.74          3.88         0.74 o                         
   2  -5   3         19.55         17.77         1.11 o                         
   3  -5   3          8.09          8.09         1.20 o                         
   4  -5   3         12.81         10.35         0.99 o                         
   5  -5   3         17.35         18.78         0.87 o                         
  -7  -4   3          6.08          6.94         0.63 o                         
  -6  -4   3          3.03          1.67         0.69 o                         
  -5  -4   3         17.32         17.02         1.18 o                         
  -4  -4   3         31.19         28.92         1.35 o                         
  -3  -4   3          5.12          3.99         0.94 o                         
  -2  -4   3          5.60          5.41         0.98 o                         
  -1  -4   3          1.09         -0.08         0.73 o                         
   0  -4   3         46.91         40.49         2.45 o                         
   1  -4   3        203.72        198.03         4.46 o                         
   2  -4   3         98.76         88.55         2.97 o                         
   3  -4   3          1.40          1.64         0.92 o                         
   4  -4   3         30.80         29.17         1.90 o                         
   5  -4   3         39.10         36.39         2.15 o                         
   6  -4   3         32.20         31.78         1.47 o                         
   7  -4   3          4.55          5.23         1.29 o                         
  -7  -3   3         27.10         31.22         1.33 o                         
  -6  -3   3        109.42        115.40         3.40 o                         
  -5  -3   3        163.71        175.68         3.64 o                         
  -4  -3   3        202.34        206.70         4.58 o                         
  -3  -3   3          6.91          7.26         2.01 o                         
  -2  -3   3         45.34         38.90         2.80 o                         
  -1  -3   3          1.37          2.46         1.21 o                         
   0  -3   3        159.31        157.97         4.87 o                         
   1  -3   3         54.34         48.14         3.05 o                         
   2  -3   3        565.32        597.66        11.40 o                         
   3  -3   3         85.35         86.66         4.18 o                         
   4  -3   3         50.29         48.53         2.42 o                         
   5  -3   3          6.23          6.44         1.41 o                         
   6  -3   3         83.24         90.38         3.05 o                         
   7  -3   3         50.91         52.10         1.92 o                         
  -8  -2   3          0.36          0.29         0.60 o                         
  -7  -2   3          3.94          3.71         0.92 o                         
  -6  -2   3         17.70         19.16         1.40 o                         
  -5  -2   3        306.57        326.66         5.35 o                         
  -4  -2   3        135.29        135.81         5.72 o                         
  -3  -2   3         13.91         11.14         1.76 o                         
  -2  -2   3        299.27        298.54         5.48 o                         
  -1  -2   3        697.60        746.06         7.14 o                         
   0  -2   3         75.31         68.80         2.55 o                         
   1  -2   3        230.40        228.68         4.60 o                         
   2  -2   3         18.75         16.55         1.71 o                         
   3  -2   3         33.87         37.06         2.42 o                         
   4  -2   3         78.15         76.55         4.14 o                         
   5  -2   3          2.42          2.82         0.75 o                         
   6  -2   3         68.36         71.63         2.10 o                         
   7  -2   3         91.13         87.02         2.83 o                         
   8  -2   3          1.59          1.56         0.98 o                         
  -8  -1   3          7.72          8.08         1.22 o                         
  -7  -1   3         19.17         19.14         1.71 o                         
  -6  -1   3        200.79        192.68         3.72 o                         
  -5  -1   3         48.19         47.88         1.75 o                         
  -4  -1   3        460.63        493.45        14.70 o                         
  -3  -1   3        422.16        462.08         9.06 o                         
  -2  -1   3        137.05        123.84         4.26 o                         
  -1  -1   3        318.85        285.93         3.88 o                         
   0  -1   3       4042.56       3876.86        14.39 o                         
   1  -1   3        421.34        434.28         5.30 o                         
   2  -1   3        304.16        337.15         4.86 o                         
   3  -1   3          0.09          0.84         0.85 o                         
   4  -1   3         99.18        104.45         3.85 o                         
   5  -1   3         88.78         94.15         2.03 o                         
   6  -1   3         72.56         68.52         2.12 o                         
   7  -1   3          8.75          7.50         1.02 o                         
   8  -1   3         28.33         73.95        36.07 o                         
  -8   0   3          7.10          6.72         1.19 o                         
  -7   0   3        200.62        177.46         5.83 o                         
  -6   0   3        176.30        159.68         3.29 o                         
  -5   0   3        126.14        126.44         7.66 o                         
  -4   0   3         15.52         18.01         2.71 o                         
  -3   0   3        657.99        716.49         9.71 o                         
  -2   0   3        123.05        114.71         2.24 o                         
  -1   0   3         23.50         20.06         0.89 o                         
   0   0   3          9.71          9.15         0.71 o                         
   1   0   3       1720.37       1845.44        24.15 o                         
   2   0   3        168.44        167.84         5.33 o                         
   3   0   3          1.67          1.79         0.88 o                         
   4   0   3        421.67        461.17        14.46 o                         
   5   0   3         42.89         44.75         3.73 o                         
   6   0   3          2.17          3.07         0.92 o                         
   7   0   3         53.98         50.94         2.54 o                         
   8   0   3          1.82          2.57         1.54 o                         
  -7   1   3         19.34         18.12         1.59 o                         
  -6   1   3        199.82        177.17         5.49 o                         
  -5   1   3         48.70         47.21         2.37 o                         
  -4   1   3        461.72        494.34        10.62 o                         
  -3   1   3        420.29        459.89         8.07 o                         
  -2   1   3        136.44        131.41         4.16 o                         
  -1   1   3        320.78        284.70         7.34 o                         
   0   1   3       4043.68       3954.85        23.54 o                         
   1   1   3        420.85        429.63         4.80 o                         
   2   1   3        304.21        323.46        11.48 o                         
   3   1   3          0.07         -0.12         1.24 o                         
   4   1   3         99.07        107.30         6.11 o                         
   5   1   3         87.63         87.62         3.14 o                         
   6   1   3         72.25         69.15         3.14 o                         
   7   1   3          8.72          7.05         1.34 o                         
  -8   2   3          0.33         -0.27         0.71 o                         
  -7   2   3          3.98          4.23         1.20 o                         
  -6   2   3         17.59         16.07         1.68 o                         
  -5   2   3        304.71        294.83         6.84 o                         
  -4   2   3        134.72        141.36         8.59 o                         
  -3   2   3         13.74         11.54         2.69 o                         
  -2   2   3        300.28        325.04         8.72 o                         
  -1   2   3        700.54        789.52        11.15 o                         
   0   2   3         74.28         70.35         2.78 o                         
   1   2   3        227.91        229.73         4.88 o                         
   2   2   3         18.47         17.70         2.20 o                         
   3   2   3         34.10         36.19         3.18 o                         
   4   2   3         77.89         66.86         5.74 o                         
   5   2   3          2.31          3.14         0.92 o                         
   6   2   3         67.59         68.97         2.54 o                         
   7   2   3         89.70         75.39         3.47 o                         
  -7   3   3         26.59         29.36         2.00 o                         
  -6   3   3        109.10        111.66         4.58 o                         
  -5   3   3        164.41        175.51         4.76 o                         
  -4   3   3        200.40        197.99         4.66 o                         
  -3   3   3          6.79          8.67         2.66 o                         
  -2   3   3         44.41         40.13         4.10 o                         
  -1   3   3          1.53          3.24         1.61 o                         
   0   3   3        158.76        158.78         5.48 o                         
   1   3   3         53.79         50.67         3.84 o                         
   2   3   3        564.87        607.06        15.96 o                         
   3   3   3         85.63         85.82         5.41 o                         
   4   3   3         50.04         45.03         2.37 o                         
   5   3   3          6.00          6.46         1.35 o                         
   6   3   3         82.88         87.65         5.10 o                         
   7   3   3         50.93         43.53         1.76 o                         
  -7   4   3          6.13          5.74         1.08 o                         
  -6   4   3          3.05          3.51         0.95 o                         
  -5   4   3         17.51         15.78         1.68 o                         
  -4   4   3         31.36         31.92         2.32 o                         
  -3   4   3          5.18          4.94         1.00 o                         
  -2   4   3          5.60          4.61         0.75 o                         
  -1   4   3          1.00          1.25         0.68 o                         
   0   4   3         47.07         38.12         2.48 o                         
   1   4   3        204.31        202.63         4.31 o                         
   2   4   3         99.11         91.77         2.40 o                         
   3   4   3          1.30          2.84         1.01 o                         
   4   4   3         31.15         32.43         1.72 o                         
   5   4   3         38.61         40.35         2.32 o                         
   6   4   3         31.51         33.24         2.42 o                         
  -6   5   3          3.76          4.19         0.93 o                         
  -5   5   3          5.05          5.73         0.89 o                         
  -4   5   3        134.98        153.89         3.74 o                         
  -3   5   3         51.74         50.57         1.93 o                         
  -2   5   3         40.10         35.39         1.39 o                         
  -1   5   3          2.99          2.88         0.81 o                         
   0   5   3         40.34         39.32         1.58 o                         
   1   5   3          4.49          3.93         0.92 o                         
   2   5   3         19.40         16.60         1.12 o                         
   3   5   3          7.98         10.03         1.00 o                         
   4   5   3         12.74          8.67         0.85 o                         
   5   5   3         18.01         20.85         1.46 o                         
  -4   6   3          8.26          5.75         0.68 o                         
  -3   6   3         13.49         14.43         1.05 o                         
  -2   6   3         12.50         12.70         0.90 o                         
  -1   6   3         32.71         28.73         1.07 o                         
   0   6   3         32.51         34.92         1.24 o                         
   1   6   3         50.13         54.54         1.47 o                         
   2   6   3          6.41          5.17         0.64 o                         
   3   6   3          3.66          4.55         0.70 o                         
   4   6   3          1.76          0.55         1.05 o                         
  -4  -6   4          0.41          0.52         0.58 o                         
  -3  -6   4         14.04         14.85         0.78 o                         
  -2  -6   4          0.91          1.13         0.58 o                         
  -1  -6   4         25.20         25.15         1.43 o                         
   0  -6   4         34.83         37.43         2.37 o                         
   1  -6   4         36.71         38.73         2.22 o                         
   2  -6   4          3.81          3.51         0.83 o                         
   3  -6   4         17.15         19.47         1.13 o                         
   4  -6   4         29.04         29.33         3.05 o                         
  -5  -5   4          3.17          3.18         0.56 o                         
  -4  -5   4          6.20          6.58         0.88 o                         
  -3  -5   4         91.34         88.71         2.33 o                         
  -2  -5   4         45.58         45.28         2.05 o                         
  -1  -5   4          3.37          2.86         0.73 o                         
   0  -5   4        283.36        266.39         3.70 o                         
   1  -5   4         14.93         12.17         0.93 o                         
   2  -5   4         33.13         27.32         1.54 o                         
   3  -5   4         39.39         37.48         1.89 o                         
   4  -5   4          0.15          0.27         0.67 o                         
   5  -5   4         12.17         12.57         0.71 o                         
  -7  -4   4         10.66         10.59         0.82 o                         
  -6  -4   4          0.98          1.23         0.63 o                         
  -5  -4   4          5.73          6.71         0.95 o                         
  -4  -4   4         73.57         69.09         1.92 o                         
  -3  -4   4         23.17         20.67         1.38 o                         
  -2  -4   4         79.59         70.28         2.09 o                         
  -1  -4   4         61.21         50.75         1.48 o                         
   0  -4   4         19.15         16.73         1.00 o                         
   1  -4   4        563.21        545.67         8.59 o                         
   2  -4   4         17.58         12.83         1.22 o                         
   3  -4   4         15.78         13.90         1.44 o                         
   4  -4   4         77.76         76.07         3.60 o                         
   5  -4   4         58.14         46.52         2.02 o                         
   6  -4   4          3.68          3.91         0.85 o                         
  -7  -3   4          4.27          5.12         0.82 o                         
  -6  -3   4         33.44         34.03         1.70 o                         
  -5  -3   4         15.96         14.50         1.33 o                         
  -4  -3   4        255.07        269.58         5.02 o                         
  -3  -3   4        104.98         92.96         5.47 o                         
  -2  -3   4         20.09         13.95         2.11 o                         
  -1  -3   4         95.08         96.38         4.41 o                         
   0  -3   4       1084.32       1082.67        19.22 o                         
   1  -3   4         50.65         51.25         3.91 o                         
   2  -3   4        401.59        425.19         9.57 o                         
   3  -3   4        101.96         94.72         5.11 o                         
   4  -3   4         25.42         26.92         1.75 o                         
   5  -3   4         40.85         39.62         2.15 o                         
   6  -3   4         21.65         26.99         1.60 o                         
   7  -3   4          6.92          7.41         0.84 o                         
  -8  -2   4         10.93         10.30         0.87 o                         
  -7  -2   4          8.53          7.96         0.96 o                         
  -6  -2   4         22.58         22.64         1.64 o                         
  -5  -2   4        792.30        864.89         8.39 o                         
  -4  -2   4        123.31        125.87         5.54 o                         
  -3  -2   4         23.59         22.19         2.27 o                         
  -2  -2   4        105.06        106.25         3.38 o                         
  -1  -2   4       1341.04       1361.21        13.39 o                         
   0  -2   4         77.57         69.93         2.98 o                         
   1  -2   4        146.76        147.24         4.21 o                         
   2  -2   4        198.22        210.74         6.23 o                         
   3  -2   4        391.30        452.96        14.43 o                         
   4  -2   4         46.88         43.55         3.19 o                         
   5  -2   4         32.49         31.71         1.61 o                         
   6  -2   4         39.64         38.30         2.22 o                         
   7  -2   4         14.23         13.92         1.29 o                         
   8  -2   4          2.17          1.67         0.96 o                         
  -8  -1   4         14.57         15.42         1.42 o                         
  -7  -1   4         48.19         46.84         2.42 o                         
  -6  -1   4        377.61        364.69         6.73 o                         
  -5  -1   4         67.70         67.23         3.24 o                         
  -4  -1   4        402.40        414.74        10.04 o                         
  -3  -1   4        293.13        314.07         6.55 o                         
  -2  -1   4         37.67         36.74         1.57 o                         
  -1  -1   4         14.74         10.87         0.71 o                         
   0  -1   4       3081.81       2970.92        13.65 o                         
   1  -1   4        398.75        412.29         5.26 o                         
   2  -1   4        313.06        372.46         5.19 o                         
   3  -1   4         43.45         47.92         2.28 o                         
   4  -1   4         52.06         61.51         3.22 o                         
   5  -1   4         43.77         51.40         1.48 o                         
   6  -1   4        208.45        204.50         3.54 o                         
   7  -1   4         52.52         49.76         2.10 o                         
   8  -1   4          7.19          5.54         1.44 o                         
  -8   0   4         27.83         22.83         3.43 o                         
  -7   0   4        115.17         98.14         5.72 o                         
  -6   0   4         77.69         71.21         2.30 o                         
  -5   0   4         63.26         56.40         3.60 o                         
  -4   0   4         24.95         20.78         3.04 o                         
  -3   0   4        517.02        592.52        16.36 o                         
  -2   0   4        212.02        187.03         4.95 o                         
  -1   0   4        103.95         85.91         2.19 o                         
   0   0   4        363.01        345.62         9.19 o                         
   1   0   4      10367.79      10973.35        38.27 o                         
   2   0   4        142.47        165.89         2.79 o                         
   3   0   4          3.66          1.60         0.86 o                         
   4   0   4         86.91         90.04         4.41 o                         
   5   0   4        155.45        163.75         7.31 o                         
   6   0   4          0.19         -0.41         0.90 o                         
   7   0   4         74.00         74.15         2.97 o                         
   8   0   4         15.91         12.86         1.74 o                         
  -8   1   4         14.82         20.64         2.47 o                         
  -7   1   4         48.85         47.61         6.56 o                         
  -6   1   4        379.02        372.43        14.42 o                         
  -5   1   4         68.44         66.51         2.36 o                         
  -4   1   4        400.38        409.14         9.71 o                         
  -3   1   4        291.06        298.44         6.79 o                         
  -2   1   4         38.34         37.32         1.74 o                         
  -1   1   4         16.01         14.98         1.37 o                         
   0   1   4       3078.90       3041.29        25.77 o                         
   1   1   4        399.23        411.88         6.29 o                         
   2   1   4        308.22        346.53         6.85 o                         
   3   1   4         42.66         43.84         3.15 o                         
   4   1   4         51.66         54.06         6.31 o                         
   5   1   4         43.66         46.81         1.99 o                         
   6   1   4        209.71        192.80         9.65 o                         
   7   1   4         52.88         37.69         6.91 o                         
   8   1   4          7.21          6.05         1.44 o                         
  -8   2   4         10.97         10.82         1.33 o                         
  -7   2   4          8.82          7.18         1.49 o                         
  -6   2   4         22.73         21.23         1.66 o                         
  -5   2   4        791.79        826.89        21.06 o                         
  -4   2   4        123.42        135.16         8.53 o                         
  -3   2   4         24.04         21.23         2.41 o                         
  -2   2   4        104.76        122.43         6.09 o                         
  -1   2   4       1341.29       1465.07        15.43 o                         
   0   2   4         77.23         76.60         3.04 o                         
   1   2   4        145.18        153.05         3.80 o                         
   2   2   4        197.27        206.15         5.74 o                         
   3   2   4        389.00        432.81        10.32 o                         
   4   2   4         45.95         38.64         4.04 o                         
   5   2   4         31.93         29.97         1.75 o                         
   6   2   4         39.20         37.62         2.86 o                         
   7   2   4         14.19         12.74         3.04 o                         
  -7   3   4          4.19          5.57         1.12 o                         
  -6   3   4         33.68         32.43         3.16 o                         
  -5   3   4         16.19         14.86         1.75 o                         
  -4   3   4        256.38        267.12         9.51 o                         
  -3   3   4        104.48        105.84         9.90 o                         
  -2   3   4         20.56         17.66         2.96 o                         
  -1   3   4         95.93        107.68         5.30 o                         
   0   3   4       1084.30       1107.16        30.85 o                         
   1   3   4         50.42         50.12         4.37 o                         
   2   3   4        400.66        408.41        10.23 o                         
   3   3   4        100.14         96.92         6.81 o                         
   4   3   4         25.26         24.70         1.53 o                         
   5   3   4         40.14         37.33         2.10 o                         
   6   3   4         21.01         22.18         1.78 o                         
   7   3   4          6.79          4.97         4.04 o                         
  -7   4   4         10.71          8.63         1.18 o                         
  -6   4   4          0.90          1.87         0.83 o                         
  -5   4   4          5.50          6.86         1.55 o                         
  -4   4   4         73.24         74.27         3.28 o                         
  -3   4   4         23.71         21.43         1.55 o                         
  -2   4   4         79.76         69.78         1.76 o                         
  -1   4   4         61.20         49.39         1.68 o                         
   0   4   4         19.02         17.58         1.30 o                         
   1   4   4        560.79        546.46        13.74 o                         
   2   4   4         17.67         14.11         1.16 o                         
   3   4   4         15.66         14.60         1.27 o                         
   4   4   4         76.71         73.13         2.39 o                         
   5   4   4         57.95         51.64         2.15 o                         
   6   4   4          3.53          4.10         0.90 o                         
  -5   5   4          3.24          3.48         0.66 o                         
  -4   5   4          6.07          5.31         0.98 o                         
  -3   5   4         91.07         91.83         2.43 o                         
  -2   5   4         45.72         47.07         1.64 o                         
  -1   5   4          3.42          2.65         0.78 o                         
   0   5   4        280.14        263.83         5.02 o                         
   1   5   4         14.86         14.75         1.13 o                         
   2   5   4         33.32         29.79         1.38 o                         
   3   5   4         38.88         41.60         1.61 o                         
   4   5   4          0.14         -0.71         0.71 o                         
   5   5   4         11.91         14.33         1.54 o                         
  -4   6   4          0.37          0.21         0.62 o                         
  -3   6   4         13.97         17.33         0.94 o                         
  -2   6   4          0.90          1.25         0.63 o                         
  -1   6   4         25.13         23.92         0.92 o                         
   0   6   4         34.60         37.03         1.25 o                         
   1   6   4         36.45         42.35         1.38 o                         
   2   6   4          3.74          3.00         0.70 o                         
   3   6   4         16.97         17.63         0.91 o                         
   4   6   4         29.26         25.06         1.43 o                         
  -3  -6   5          0.81          1.54         0.55 o                         
  -2  -6   5          3.27          3.05         0.68 o                         
  -1  -6   5         49.03         49.36         2.32 o                         
   0  -6   5         16.19         13.84         1.09 o                         
   1  -6   5         25.75         24.08         1.55 o                         
   2  -6   5          6.53          8.31         1.07 o                         
   3  -6   5         14.83         17.06         1.84 o                         
  -5  -5   5         10.66         10.49         0.86 o                         
  -4  -5   5         16.93         17.48         1.10 o                         
  -3  -5   5        116.60        113.81         3.50 o                         
  -2  -5   5         31.10         33.45         1.47 o                         
  -1  -5   5          1.79          0.69         0.69 o                         
   0  -5   5         35.60         31.80         1.19 o                         
   1  -5   5         17.19         15.82         1.09 o                         
   2  -5   5         43.29         44.53         1.70 o                         
   3  -5   5         29.72         28.43         1.52 o                         
   4  -5   5          1.79          0.96         0.67 o                         
   5  -5   5          1.48          1.05         0.45 o                         
  -7  -4   5         23.20         25.27         1.27 o                         
  -6  -4   5          4.96          5.50         0.74 o                         
  -5  -4   5          7.70          7.96         0.95 o                         
  -4  -4   5         53.78         49.94         1.79 o                         
  -3  -4   5         37.67         29.98         1.36 o                         
  -2  -4   5         39.91         30.83         1.28 o                         
  -1  -4   5        159.07        159.32         2.66 o                         
   0  -4   5         46.66         42.15         1.41 o                         
   1  -4   5        328.19        308.22         5.00 o                         
   2  -4   5         60.71         54.91         1.77 o                         
   3  -4   5          5.22          4.14         1.15 o                         
   4  -4   5         14.99         13.95         1.82 o                         
   5  -4   5        108.35        102.19         2.68 o                         
   6  -4   5         16.93         17.68         1.02 o                         
  -7  -3   5          4.36          4.72         0.91 o                         
  -6  -3   5          1.83          2.22         0.77 o                         
  -5  -3   5         19.03         19.22         1.46 o                         
  -4  -3   5        149.58        143.69         3.50 o                         
  -3  -3   5         93.57         86.06         5.31 o                         
  -2  -3   5         15.44          7.33         1.75 o                         
  -1  -3   5          6.40          7.77         2.03 o                         
   0  -3   5        154.40        148.36         4.95 o                         
   1  -3   5         38.22         38.60         3.46 o                         
   2  -3   5        139.10        134.23         5.61 o                         
   3  -3   5        143.31        153.22         6.58 o                         
   4  -3   5         44.59         42.45         1.87 o                         
   5  -3   5          7.21          8.12         1.81 o                         
   6  -3   5        130.85        144.50         3.26 o                         
   7  -3   5          9.21          9.31         0.82 o                         
  -8  -2   5         15.92         15.22         0.97 o                         
  -7  -2   5          1.68          1.69         0.74 o                         
  -6  -2   5         38.32         36.98         1.75 o                         
  -5  -2   5        152.41        157.77         2.83 o                         
  -4  -2   5         21.04         23.08         2.99 o                         
  -3  -2   5          7.15          6.15         1.49 o                         
  -2  -2   5         11.00          9.84         1.24 o                         
  -1  -2   5        480.04        475.59         7.13 o                         
   0  -2   5         12.93         15.14         1.44 o                         
   1  -2   5         99.96         94.99         2.98 o                         
   2  -2   5        414.96        463.07         9.31 o                         
   3  -2   5        408.29        478.56        15.75 o                         
   4  -2   5         71.37         68.82         3.74 o                         
   5  -2   5         71.53         70.46         1.92 o                         
   6  -2   5        175.79        188.44         7.91 o                         
   7  -2   5        261.07        265.70         4.83 o                         
   8  -2   5         19.73         20.12         1.60 o                         
  -8  -1   5          2.10          2.80         0.93 o                         
  -7  -1   5         14.14         14.21         1.54 o                         
  -6  -1   5         55.76         54.52         1.91 o                         
  -5  -1   5         51.35         50.84         1.72 o                         
  -4  -1   5        447.45        464.83        10.65 o                         
  -3  -1   5         33.87         27.49         2.18 o                         
  -2  -1   5        167.05        154.87         3.25 o                         
  -1  -1   5         97.41         82.91         2.40 o                         
   0  -1   5       1963.67       1917.85        20.14 o                         
   1  -1   5        835.66        909.52         8.28 o                         
   2  -1   5       2828.59       3170.88        48.39 o                         
   3  -1   5          6.52          6.63         1.14 o                         
   4  -1   5        149.40        167.97         5.30 o                         
   5  -1   5        198.64        220.24         4.31 o                         
   6  -1   5         49.03         50.65         1.56 o                         
   7  -1   5         26.65         22.37         2.11 o                         
   8  -1   5         35.19         34.49         2.49 o                         
  -8   0   5          5.57          5.66         1.83 o                         
  -7   0   5          6.03          8.82         1.26 o                         
  -6   0   5          0.85          1.17         0.86 o                         
  -5   0   5         50.90         47.90         1.68 o                         
  -4   0   5          0.40          0.47         1.36 o                         
  -3   0   5       3252.79       3442.48        81.49 o                         
  -2   0   5        329.60        316.35         5.95 o                         
  -1   0   5        241.39        217.72         3.64 o                         
   0   0   5         35.27         38.38         2.12 o                         
   1   0   5       8559.18       9138.38        28.06 o                         
   2   0   5        311.90        353.65         6.26 o                         
   3   0   5         20.71         20.31         1.59 o                         
   4   0   5        248.26        276.76        11.13 o                         
   5   0   5         87.43         84.22         2.83 o                         
   6   0   5          7.95          6.45         1.37 o                         
   7   0   5         22.55         23.19         2.20 o                         
   8   0   5          1.04          0.29         1.03 o                         
  -8   1   5          2.25          3.14         0.91 o                         
  -7   1   5         14.12         12.76         1.88 o                         
  -6   1   5         56.25         54.40         2.87 o                         
  -5   1   5         52.18         49.64         2.16 o                         
  -4   1   5        450.26        466.99         9.87 o                         
  -3   1   5         34.53         26.82         2.11 o                         
  -2   1   5        168.17        154.59         4.04 o                         
  -1   1   5         99.60         91.08         2.88 o                         
   0   1   5       1966.16       2022.10        13.87 o                         
   1   1   5        836.02        882.19        15.27 o                         
   2   1   5       2821.30       3126.41        68.57 o                         
   3   1   5          6.67          6.06         1.25 o                         
   4   1   5        149.71        162.10         6.86 o                         
   5   1   5        197.82        209.11         9.59 o                         
   6   1   5         49.10         50.87         3.37 o                         
   7   1   5         27.04         23.11         3.22 o                         
   8   1   5         35.28         28.85         2.36 o                         
  -8   2   5         15.83         15.22         1.50 o                         
  -7   2   5          1.67          2.34         1.23 o                         
  -6   2   5         38.76         37.21         2.00 o                         
  -5   2   5        152.96        148.99         4.87 o                         
  -4   2   5         21.57         22.72         3.76 o                         
  -3   2   5          6.92          8.60         2.08 o                         
  -2   2   5         11.43         12.16         2.31 o                         
  -1   2   5        486.03        489.13        12.76 o                         
   0   2   5         13.24         13.83         1.43 o                         
   1   2   5         99.03        100.19         3.19 o                         
   2   2   5        413.47        454.17         8.42 o                         
   3   2   5        408.79        481.60        12.28 o                         
   4   2   5         71.16         69.40         6.32 o                         
   5   2   5         71.71         74.45         2.83 o                         
   6   2   5        175.01        183.70         9.21 o                         
   7   2   5        261.97        229.94        19.04 o                         
   8   2   5         19.28         12.79         1.47 o                         
  -7   3   5          4.31          3.28         0.99 o                         
  -6   3   5          1.94          2.21         1.41 o                         
  -5   3   5         18.79         16.32         1.77 o                         
  -4   3   5        147.53        143.77         5.92 o                         
  -3   3   5         93.66        103.66         7.75 o                         
  -2   3   5         15.68          6.56         2.23 o                         
  -1   3   5          6.61          6.63         2.04 o                         
   0   3   5        158.34        154.73         6.39 o                         
   1   3   5         38.30         38.57         3.83 o                         
   2   3   5        138.90        136.88         7.30 o                         
   3   3   5        142.32        138.28         5.23 o                         
   4   3   5         44.61         42.13         1.86 o                         
   5   3   5          7.21          7.74         1.08 o                         
   6   3   5        131.56        126.66         6.19 o                         
   7   3   5          9.06          6.61         2.85 o                         
  -7   4   5         23.12         27.03         1.79 o                         
  -6   4   5          5.07          5.93         1.01 o                         
  -5   4   5          7.66          5.64         1.46 o                         
  -4   4   5         53.45         51.81         2.81 o                         
  -3   4   5         37.14         28.77         1.65 o                         
  -2   4   5         40.00         33.39         1.31 o                         
  -1   4   5        159.04        161.28         3.22 o                         
   0   4   5         46.41         41.10         2.14 o                         
   1   4   5        328.28        317.12         8.79 o                         
   2   4   5         60.93         56.93         1.96 o                         
   3   4   5          5.23          4.59         1.00 o                         
   4   4   5         14.82         14.42         1.32 o                         
   5   4   5        108.22        112.15         5.27 o                         
   6   4   5         16.70         15.37         1.24 o                         
  -5   5   5         10.62          9.82         0.80 o                         
  -4   5   5         16.89         17.30         1.33 o                         
  -3   5   5        116.11        117.05         3.05 o                         
  -2   5   5         31.24         34.13         1.37 o                         
  -1   5   5          1.77          0.83         0.73 o                         
   0   5   5         35.13         32.00         1.34 o                         
   1   5   5         17.05         14.81         1.17 o                         
   2   5   5         42.74         42.55         1.83 o                         
   3   5   5         29.31         28.96         1.35 o                         
   4   5   5          1.88          1.57         0.81 o                         
   5   5   5          1.48          1.26         0.97 o                         
  -4   6   5         12.99         12.57         3.05 o                         
  -3   6   5          0.82          1.37         0.60 o                         
  -2   6   5          3.35          2.85         0.62 o                         
  -1   6   5         48.95         54.55         1.26 o                         
   0   6   5         16.27         17.16         0.92 o                         
   1   6   5         25.55         26.32         1.21 o                         
   2   6   5          6.48          5.65         0.67 o                         
   3   6   5         14.75         14.26         0.72 o                         
   4   6   5         10.99          9.91         1.32 o                         
  -3  -6   6          5.36          5.83         0.71 o                         
  -2  -6   6          6.88          8.51         0.92 o                         
  -1  -6   6         42.90         44.22         2.49 o                         
   0  -6   6          3.35          2.25         0.83 o                         
   1  -6   6         11.62         11.52         1.24 o                         
   2  -6   6         15.27         17.44         1.92 o                         
   3  -6   6          2.26          2.38         0.85 o                         
  -5  -5   6          7.23          6.84         0.71 o                         
  -4  -5   6         20.09         21.45         1.17 o                         
  -3  -5   6         71.56         77.41         1.94 o                         
  -2  -5   6         36.26         32.20         1.45 o                         
  -1  -5   6         10.21          8.36         0.94 o                         
   0  -5   6         94.16         90.44         2.04 o                         
   1  -5   6          5.11          5.24         0.81 o                         
   2  -5   6        149.92        144.77         3.54 o                         
   3  -5   6         40.55         38.94         1.68 o                         
   4  -5   6          8.52          7.95         0.83 o                         
   5  -5   6          6.22          7.46         0.62 o                         
  -6  -4   6         24.71         29.37         1.17 o                         
  -5  -4   6         10.23          9.62         0.99 o                         
  -4  -4   6         14.03         12.14         1.02 o                         
  -3  -4   6         94.39         87.92         2.38 o                         
  -2  -4   6        100.40         85.45         2.48 o                         
  -1  -4   6        126.09        126.06         3.33 o                         
   0  -4   6         34.82         27.69         1.16 o                         
   1  -4   6        302.27        299.07         5.04 o                         
   2  -4   6         85.27         83.81         2.62 o                         
   3  -4   6          3.89          2.30         1.12 o                         
   4  -4   6         67.96         73.47         5.81 o                         
   5  -4   6         39.32         36.69         1.70 o                         
   6  -4   6          3.89          3.53         0.72 o                         
  -7  -3   6          5.63          5.79         0.72 o                         
  -6  -3   6          4.20          2.66         0.77 o                         
  -5  -3   6        119.61        129.39         3.12 o                         
  -4  -3   6        241.05        238.62         5.67 o                         
  -3  -3   6        161.13        151.17         4.82 o                         
  -2  -3   6         75.66         59.58         4.17 o                         
  -1  -3   6        105.37        107.23         4.99 o                         
   0  -3   6        791.27        802.78        17.12 o                         
   1  -3   6         48.51         46.41         3.85 o                         
   2  -3   6         37.57         35.04         3.07 o                         
   3  -3   6        106.19        109.44         2.74 o                         
   4  -3   6         22.71         16.47         1.65 o                         
   5  -3   6         37.03         39.67         2.13 o                         
   6  -3   6         96.39        108.64         4.39 o                         
   7  -3   6         14.28         15.05         1.71 o                         
  -8  -2   6         51.26         50.63         1.94 o                         
  -7  -2   6          2.70          0.89         0.71 o                         
  -6  -2   6         40.82         39.97         1.54 o                         
  -5  -2   6        120.52        129.44         2.46 o                         
  -4  -2   6         67.96         64.72         5.57 o                         
  -3  -2   6         92.08         86.16         4.82 o                         
  -2  -2   6         45.03         38.35         2.53 o                         
  -1  -2   6        354.01        342.77         5.77 o                         
   0  -2   6        152.13        163.27         3.79 o                         
   1  -2   6        210.03        198.52         4.93 o                         
   2  -2   6        219.67        238.16         6.61 o                         
   3  -2   6         77.11         96.32         4.49 o                         
   4  -2   6         53.64         57.57         2.50 o                         
   5  -2   6         46.85         46.20         1.88 o                         
   6  -2   6          3.03          2.53         0.88 o                         
   7  -2   6        211.60        222.71         4.27 o                         
  -8  -1   6         10.08         13.25         2.00 o                         
  -7  -1   6          3.48          2.76         0.85 o                         
  -6  -1   6         32.75         31.63         1.39 o                         
  -5  -1   6         73.41         65.27         1.78 o                         
  -4  -1   6         42.20         45.10         4.28 o                         
  -3  -1   6          1.22          0.94         1.03 o                         
  -2  -1   6        534.80        516.27         9.10 o                         
  -1  -1   6        108.55         92.53         3.15 o                         
   0  -1   6       1156.85       1189.69        10.09 o                         
   1  -1   6        502.89        533.20         9.48 o                         
   2  -1   6        639.07        736.20         8.17 o                         
   3  -1   6         51.16         54.77         2.72 o                         
   4  -1   6        181.93        204.66         5.95 o                         
   5  -1   6        134.56        144.55         2.49 o                         
   6  -1   6        449.04        441.83        12.61 o                         
   7  -1   6         37.05         37.24         2.47 o                         
  -8   0   6         16.92         15.24         2.21 o                         
  -7   0   6          5.53          3.83         1.16 o                         
  -6   0   6          4.25          2.32         1.08 o                         
  -5   0   6         54.19         52.36         1.66 o                         
  -4   0   6         19.45         12.79         2.00 o                         
  -3   0   6        188.95        181.30         4.72 o                         
  -2   0   6         32.02         24.18         1.68 o                         
  -1   0   6         34.11         28.91         1.47 o                         
   0   0   6          6.73          6.68         0.98 o                         
   1   0   6        100.71        103.39         3.28 o                         
   2   0   6        230.88        267.35         4.38 o                         
   3   0   6         10.94         11.15         1.46 o                         
   4   0   6         63.90         71.14         4.23 o                         
   5   0   6         27.59         24.14         1.33 o                         
   6   0   6          0.36         -1.14         1.46 o                         
   7   0   6          1.39          1.90         1.21 o                         
   8   0   6          0.14         -0.66         1.06 o                         
  -8   1   6         10.03          9.60         1.51 o                         
  -7   1   6          3.43          1.53         1.30 o                         
  -6   1   6         32.21         30.93         2.35 o                         
  -5   1   6         73.12         59.01         2.11 o                         
  -4   1   6         42.58         43.23         3.21 o                         
  -3   1   6          1.06          1.22         1.03 o                         
  -2   1   6        537.74        532.12         7.83 o                         
  -1   1   6        110.20         99.84         3.24 o                         
   0   1   6       1152.19       1246.00        11.73 o                         
   1   1   6        504.53        536.59         7.53 o                         
   2   1   6        640.25        726.52        16.29 o                         
   3   1   6         50.50         54.00         3.19 o                         
   4   1   6        182.40        202.71         8.20 o                         
   5   1   6        135.36        141.29         9.01 o                         
   6   1   6        449.79        391.64         8.26 o                         
   7   1   6         36.67         39.54         3.97 o                         
  -8   2   6         51.67         48.92         2.48 o                         
  -7   2   6          2.71          4.23         1.81 o                         
  -6   2   6         40.92         41.73         2.47 o                         
  -5   2   6        120.78        128.66         4.57 o                         
  -4   2   6         68.64         64.53         6.04 o                         
  -3   2   6         93.51         92.76         5.69 o                         
  -2   2   6         44.16         43.79         3.83 o                         
  -1   2   6        349.16        364.83         8.23 o                         
   0   2   6        153.33        168.75         4.87 o                         
   1   2   6        207.56        194.40         4.16 o                         
   2   2   6        217.83        229.92         6.99 o                         
   3   2   6         76.19         98.07         5.81 o                         
   4   2   6         52.73         54.70         2.75 o                         
   5   2   6         46.24         47.68         2.30 o                         
   6   2   6          3.05          1.18         2.15 o                         
   7   2   6        211.21        199.81         7.96 o                         
   8   2   6         48.94         35.24         2.10 o                         
  -7   3   6          5.95          5.05         1.05 o                         
  -6   3   6          4.34          1.68         1.26 o                         
  -5   3   6        120.11        131.16         4.10 o                         
  -4   3   6        240.49        246.46         9.01 o                         
  -3   3   6        161.60        144.00         4.49 o                         
  -2   3   6         75.38         66.00         5.47 o                         
  -1   3   6        106.72        122.39         6.86 o                         
   0   3   6        785.55        835.94        40.12 o                         
   1   3   6         48.37         48.30         4.57 o                         
   2   3   6         37.62         35.64         3.97 o                         
   3   3   6        104.41        104.15         2.58 o                         
   4   3   6         22.64         17.23         1.29 o                         
   5   3   6         37.30         37.40         2.01 o                         
   6   3   6         94.77        101.24         4.46 o                         
   7   3   6         14.44         13.02         2.06 o                         
  -6   4   6         25.42         29.95         1.96 o                         
  -5   4   6         10.25          8.52         1.63 o                         
  -4   4   6         14.03         13.12         1.44 o                         
  -3   4   6         94.25         87.49         2.62 o                         
  -2   4   6        100.09         83.96         1.93 o                         
  -1   4   6        125.37        118.57         2.97 o                         
   0   4   6         34.62         27.39         1.43 o                         
   1   4   6        301.51        305.72        11.48 o                         
   2   4   6         86.15         82.67         2.96 o                         
   3   4   6          3.91          4.24         1.00 o                         
   4   4   6         67.48         69.07         2.34 o                         
   5   4   6         39.47         37.37         1.83 o                         
   6   4   6          3.85         -0.42         2.50 o                         
  -5   5   6          7.13          7.18         1.12 o                         
  -4   5   6         19.99         22.40         1.61 o                         
  -3   5   6         70.75         74.28         2.66 o                         
  -2   5   6         36.25         35.30         1.62 o                         
  -1   5   6         10.08          8.10         0.86 o                         
   0   5   6         93.97         91.29         2.04 o                         
   1   5   6          4.93          4.48         0.95 o                         
   2   5   6        149.87        154.64         3.59 o                         
   3   5   6         40.13         37.82         1.83 o                         
   4   5   6          8.69          8.17         1.16 o                         
   5   5   6          6.12          6.03         0.84 o                         
  -3   6   6          5.47          5.80         0.65 o                         
  -2   6   6          6.73          7.74         0.73 o                         
  -1   6   6         43.66         49.79         1.30 o                         
   0   6   6          3.32          2.63         0.60 o                         
   1   6   6         11.42         10.91         0.81 o                         
   2   6   6         15.32         15.66         0.88 o                         
   3   6   6          2.14          2.59         0.55 o                         
  -3  -6   7         22.68         18.69         1.28 o                         
  -2  -6   7          7.10          6.75         0.96 o                         
  -1  -6   7          3.97          3.68         0.67 o                         
   0  -6   7         37.45         33.43         1.97 o                         
   1  -6   7          6.79          5.62         0.83 o                         
   2  -6   7         12.83         13.20         1.13 o                         
   3  -6   7         13.89         13.17         0.97 o                         
  -5  -5   7         28.77         30.70         1.68 o                         
  -4  -5   7         20.94         21.55         1.24 o                         
  -3  -5   7         36.66         36.21         1.66 o                         
  -2  -5   7         50.50         45.41         1.97 o                         
  -1  -5   7         22.71         22.02         1.17 o                         
   0  -5   7         20.96         22.15         1.16 o                         
   1  -5   7        195.18        196.09         3.34 o                         
   2  -5   7         41.23         39.16         1.77 o                         
   3  -5   7         17.48         15.92         1.17 o                         
   4  -5   7          2.32          2.46         0.65 o                         
   5  -5   7         12.25         11.95         1.25 o                         
  -6  -4   7         57.78         66.94         1.59 o                         
  -5  -4   7          3.66          3.70         0.70 o                         
  -4  -4   7          1.88          1.98         0.71 o                         
  -3  -4   7        255.33        261.43         6.91 o                         
  -2  -4   7          9.36          7.13         0.84 o                         
  -1  -4   7         15.04         14.74         1.04 o                         
   0  -4   7         63.27         59.43         1.59 o                         
   1  -4   7         72.95         75.15         1.78 o                         
   2  -4   7        285.82        281.50         5.68 o                         
   3  -4   7         12.67          9.67         1.24 o                         
   4  -4   7         35.87         38.22         3.34 o                         
   5  -4   7         51.97         46.92         1.86 o                         
   6  -4   7         42.69         45.43         5.19 o                         
  -7  -3   7         12.33         13.27         1.01 o                         
  -6  -3   7          4.20          2.73         0.77 o                         
  -5  -3   7        209.34        219.73         3.41 o                         
  -4  -3   7         91.81         94.52         2.81 o                         
  -3  -3   7          2.15          1.68         0.70 o                         
  -2  -3   7         38.30         30.16         3.24 o                         
  -1  -3   7        168.56        145.80         6.00 o                         
   0  -3   7        433.83        423.30        14.03 o                         
   1  -3   7         22.09         18.04         2.62 o                         
   2  -3   7        154.68        150.11         7.19 o                         
   3  -3   7        150.73        160.23         3.24 o                         
   4  -3   7         11.24          7.63         1.36 o                         
   5  -3   7         36.75         37.18         2.02 o                         
   6  -3   7          1.75          4.08         0.75 o                         
   7  -3   7         28.06         24.99         1.39 o                         
  -8  -2   7         40.05         40.29         2.40 o                         
  -7  -2   7         22.22         19.48         1.47 o                         
  -6  -2   7         68.90         76.12         2.25 o                         
  -5  -2   7          7.57          6.22         0.90 o                         
  -4  -2   7         91.49         89.74         2.55 o                         
  -3  -2   7         47.89         43.28         3.54 o                         
  -2  -2   7         12.21          9.29         1.54 o                         
  -1  -2   7        212.59        193.38         5.53 o                         
   0  -2   7         81.22         78.56         3.06 o                         
   1  -2   7        356.65        354.87         7.45 o                         
   2  -2   7         68.94         66.58         4.90 o                         
   3  -2   7         32.99         37.61         3.64 o                         
   4  -2   7         94.62         99.22         3.18 o                         
   5  -2   7          4.73          4.90         0.89 o                         
   6  -2   7         20.15         19.79         2.05 o                         
   7  -2   7         43.06         43.83         1.94 o                         
  -8  -1   7         25.82         28.16         1.81 o                         
  -7  -1   7          8.78          9.03         1.04 o                         
  -6  -1   7         32.17         30.85         1.39 o                         
  -5  -1   7         32.26         33.33         1.36 o                         
  -4  -1   7          4.81          2.96         1.72 o                         
  -3  -1   7        342.54        321.60        11.98 o                         
  -2  -1   7        345.44        304.58         8.31 o                         
  -1  -1   7        141.52        132.41         3.34 o                         
   0  -1   7        566.16        579.33         9.13 o                         
   1  -1   7        103.16        105.42         3.69 o                         
   2  -1   7         20.59         23.49         1.76 o                         
   3  -1   7         41.85         48.67         2.87 o                         
   4  -1   7         91.59         97.03         4.25 o                         
   5  -1   7         47.78         47.40         1.43 o                         
   6  -1   7         59.93         55.11         2.34 o                         
   7  -1   7         49.66         49.06         2.75 o                         
  -8   0   7          4.05          3.07         1.23 o                         
  -7   0   7          8.25          7.36         1.23 o                         
  -6   0   7         16.50          9.50         1.22 o                         
  -5   0   7         64.90         66.09         1.94 o                         
  -4   0   7         57.21         47.79         3.51 o                         
  -3   0   7         60.02         49.59         2.61 o                         
  -2   0   7        802.59        810.48        14.50 o                         
  -1   0   7        373.18        313.18         9.38 o                         
   0   0   7         28.69         28.20         1.48 o                         
   1   0   7        247.14        266.61         5.55 o                         
   2   0   7          8.03         11.87         1.25 o                         
   3   0   7          4.77          7.59         1.36 o                         
   4   0   7         13.54         14.51         2.20 o                         
   5   0   7         83.69         94.13         3.19 o                         
   6   0   7          1.86          0.80         1.20 o                         
   7   0   7         39.40         33.93         2.23 o                         
   8   0   7          4.63          2.09         1.08 o                         
  -8   1   7         26.34         24.38         1.47 o                         
  -7   1   7          8.73          9.07         1.68 o                         
  -6   1   7         32.14         30.13         2.34 o                         
  -5   1   7         33.04         28.54         1.67 o                         
  -4   1   7          4.77          3.25         1.12 o                         
  -3   1   7        344.23        309.05         6.80 o                         
  -2   1   7        346.01        315.91         8.80 o                         
  -1   1   7        142.12        139.69         3.73 o                         
   0   1   7        565.51        600.23        12.55 o                         
   1   1   7        105.26        113.68         3.31 o                         
   2   1   7         21.12         21.58         1.89 o                         
   3   1   7         41.02         50.27         3.73 o                         
   4   1   7         91.94         98.63         5.79 o                         
   5   1   7         48.18         51.88         3.41 o                         
   6   1   7         60.94         50.24         3.49 o                         
   7   1   7         49.28         42.01         9.06 o                         
  -8   2   7         39.96         37.08         2.10 o                         
  -7   2   7         22.43         21.22         2.78 o                         
  -6   2   7         69.23         75.25         3.98 o                         
  -5   2   7          7.65          4.23         1.43 o                         
  -4   2   7         93.07         87.25         2.71 o                         
  -3   2   7         48.39         45.82         4.29 o                         
  -2   2   7         12.19         10.30         2.29 o                         
  -1   2   7        212.85        201.80         5.44 o                         
   0   2   7         80.81         84.32         3.62 o                         
   1   2   7        355.23        379.27        10.14 o                         
   2   2   7         68.27         61.90         3.60 o                         
   3   2   7         33.47         38.18         3.28 o                         
   4   2   7         93.36         99.66         2.92 o                         
   5   2   7          4.47          4.59         1.26 o                         
   6   2   7         20.47         17.72         2.18 o                         
   7   2   7         43.64         39.83         3.74 o                         
  -7   3   7         12.70         12.69         1.90 o                         
  -6   3   7          4.23          4.43         1.31 o                         
  -5   3   7        209.58        226.63         5.28 o                         
  -4   3   7         92.60         92.08         4.21 o                         
  -3   3   7          2.15          2.27         0.84 o                         
  -2   3   7         38.42         39.36         4.44 o                         
  -1   3   7        170.19        164.93         8.02 o                         
   0   3   7        436.22        474.80        29.80 o                         
   1   3   7         21.70         22.63         3.22 o                         
   2   3   7        155.92        166.82        10.31 o                         
   3   3   7        150.92        165.27         4.13 o                         
   4   3   7         11.36          7.25         1.00 o                         
   5   3   7         37.13         35.04         1.93 o                         
   6   3   7          1.66          3.13         2.39 o                         
   7   3   7         28.31         23.91         2.53 o                         
  -6   4   7         57.45         59.72         2.57 o                         
  -5   4   7          3.52          2.57         0.94 o                         
  -4   4   7          1.92          0.45         1.01 o                         
  -3   4   7        255.21        257.89         3.97 o                         
  -2   4   7          9.53          5.30         0.86 o                         
  -1   4   7         15.11         12.11         1.18 o                         
   0   4   7         63.12         54.02         1.98 o                         
   1   4   7         73.07         72.78         2.69 o                         
   2   4   7        286.28        288.58         7.22 o                         
   3   4   7         12.68         10.20         1.36 o                         
   4   4   7         36.03         34.98         1.93 o                         
   5   4   7         52.22         47.02         1.98 o                         
   6   4   7         42.73         37.28         3.30 o                         
  -5   5   7         28.62         35.29         1.67 o                         
  -4   5   7         21.06         22.33         1.36 o                         
  -3   5   7         37.06         37.50         1.57 o                         
  -2   5   7         50.41         46.72         1.77 o                         
  -1   5   7         22.46         22.39         1.24 o                         
   0   5   7         20.93         21.05         1.08 o                         
   1   5   7        195.78        197.11         4.63 o                         
   2   5   7         41.71         39.28         1.60 o                         
   3   5   7         17.49         15.80         1.33 o                         
   4   5   7          2.30          2.52         0.77 o                         
   5   5   7         12.69         10.55         1.15 o                         
  -3   6   7         22.81         20.39         1.43 o                         
  -2   6   7          7.13          7.76         0.78 o                         
  -1   6   7          3.78          3.78         0.57 o                         
   0   6   7         37.18         36.28         1.13 o                         
   1   6   7          6.70          6.61         0.69 o                         
   2   6   7         13.13         12.05         0.78 o                         
   3   6   7         14.28         10.98         0.98 o                         
  -3  -6   8          2.14          1.52         0.58 o                         
  -2  -6   8          3.78          3.42         0.79 o                         
  -1  -6   8         20.62         19.65         0.99 o                         
   0  -6   8         10.70         10.75         1.12 o                         
   1  -6   8          1.86          1.33         0.67 o                         
   2  -6   8          5.30          5.85         0.96 o                         
   3  -6   8          6.99          5.74         1.04 o                         
  -5  -5   8         26.42         29.16         1.43 o                         
  -4  -5   8         11.38         11.69         1.10 o                         
  -3  -5   8         51.38         53.40         1.82 o                         
  -2  -5   8         28.97         30.28         1.38 o                         
  -1  -5   8          6.65          5.05         0.84 o                         
   0  -5   8          2.24          1.60         0.70 o                         
   1  -5   8        231.13        223.58         4.12 o                         
   2  -5   8         28.80         27.35         1.35 o                         
   3  -5   8         19.56         20.52         1.26 o                         
   4  -5   8          2.24          1.40         0.63 o                         
   5  -5   8         12.32         12.89         0.67 o                         
  -6  -4   8         11.33         14.42         0.81 o                         
  -5  -4   8          7.78          9.41         0.83 o                         
  -4  -4   8          7.48          7.19         0.85 o                         
  -3  -4   8        202.02        213.52         4.29 o                         
  -2  -4   8         38.54         37.38         1.34 o                         
  -1  -4   8         86.00         80.03         1.94 o                         
   0  -4   8        101.82         99.25         2.15 o                         
   1  -4   8          3.25          2.58         0.66 o                         
   2  -4   8        165.18        169.37         3.13 o                         
   3  -4   8          3.46          4.77         0.96 o                         
   4  -4   8         37.15         42.83         3.11 o                         
   5  -4   8         42.24         36.30         1.57 o                         
   6  -4   8         78.48         79.59         6.24 o                         
  -7  -3   8         33.33         38.73         1.91 o                         
  -6  -3   8          9.53         10.66         0.94 o                         
  -5  -3   8         25.62         23.64         1.38 o                         
  -4  -3   8        130.23        133.88         3.96 o                         
  -3  -3   8        263.19        250.39         5.91 o                         
  -2  -3   8         27.83         18.80         2.66 o                         
  -1  -3   8        169.03        177.35         9.50 o                         
   0  -3   8        117.85        117.34         7.69 o                         
   1  -3   8         75.34         74.52         5.01 o                         
   2  -3   8         26.16         27.32         3.40 o                         
   3  -3   8        455.75        482.70         9.40 o                         
   4  -3   8        104.15        111.49         4.54 o                         
   5  -3   8          1.86          2.33         0.91 o                         
   6  -3   8         45.07         50.37         2.57 o                         
   7  -3   8         87.85         99.14         3.89 o                         
  -8  -2   8         43.86         49.17         2.86 o                         
  -7  -2   8          1.67          1.16         0.78 o                         
  -6  -2   8         33.81         32.16         1.34 o                         
  -5  -2   8         59.14         60.79         1.85 o                         
  -4  -2   8        852.35        857.23        12.65 o                         
  -3  -2   8        129.79        124.27         5.92 o                         
  -2  -2   8        151.85        144.65         5.04 o                         
  -1  -2   8         51.29         50.93         3.12 o                         
   0  -2   8        846.19        888.59        10.40 o                         
   1  -2   8        266.23        275.48         6.85 o                         
   2  -2   8         15.84         16.20         2.83 o                         
   3  -2   8        143.08        151.30         7.04 o                         
   4  -2   8        327.87        361.55         9.29 o                         
   5  -2   8         35.79         38.04         2.24 o                         
   6  -2   8         62.88         63.62         2.46 o                         
   7  -2   8         27.59         28.64         1.72 o                         
  -8  -1   8         14.77         17.34         1.50 o                         
  -7  -1   8         18.54         20.54         1.69 o                         
  -6  -1   8         95.90         98.09         2.03 o                         
  -5  -1   8        285.22        273.04         3.91 o                         
  -4  -1   8         18.86         16.99         2.95 o                         
  -3  -1   8       1073.64       1114.07        22.85 o                         
  -2  -1   8        135.21        129.22         5.47 o                         
  -1  -1   8         14.66          9.86         1.21 o                         
   0  -1   8        737.32        780.25         9.66 o                         
   1  -1   8       1013.87       1121.85        12.25 o                         
   2  -1   8         28.53         28.19         2.31 o                         
   3  -1   8        469.85        542.78        10.78 o                         
   4  -1   8         37.28         36.23         3.29 o                         
   5  -1   8         97.08         99.64         2.39 o                         
   6  -1   8        102.89        104.16         4.47 o                         
   7  -1   8          7.16          6.84         1.31 o                         
  -8   0   8         26.56         26.08         5.28 o                         
  -7   0   8          0.85          0.58         0.92 o                         
  -6   0   8          0.79         -0.12         0.86 o                         
  -5   0   8         55.93         52.27         1.66 o                         
  -4   0   8         34.32         26.12         2.71 o                         
  -3   0   8         18.08         21.12         1.84 o                         
  -2   0   8        168.39        149.88         3.83 o                         
  -1   0   8          0.07          0.32         0.80 o                         
   0   0   8        250.75        251.86         8.80 o                         
   1   0   8        338.60        346.34         6.78 o                         
   2   0   8          0.78          2.15         1.01 o                         
   3   0   8          7.37          7.18         1.31 o                         
   4   0   8         42.32         45.31         3.60 o                         
   5   0   8          1.35          1.79         1.16 o                         
   6   0   8         20.80         15.16         2.82 o                         
   7   0   8         15.70         12.83         1.32 o                         
   8   0   8         24.15         32.77         2.07 o                         
  -8   1   8         15.03         15.74         1.23 o                         
  -7   1   8         18.23         21.84         2.13 o                         
  -6   1   8         96.51        100.47         3.86 o                         
  -5   1   8        282.28        263.42         3.88 o                         
  -4   1   8         19.08         20.24         2.80 o                         
  -3   1   8       1074.91       1038.72        20.83 o                         
  -2   1   8        136.50        135.15         4.58 o                         
  -1   1   8         15.01         14.18         1.54 o                         
   0   1   8        737.30        805.28        11.63 o                         
   1   1   8       1016.84       1146.72        26.95 o                         
   2   1   8         29.18         28.19         2.59 o                         
   3   1   8        468.72        562.12        12.48 o                         
   4   1   8         37.28         33.39         3.57 o                         
   5   1   8         97.37         98.43         6.99 o                         
   6   1   8        102.41        101.62         7.02 o                         
   7   1   8          6.95          5.26         2.73 o                         
  -7   2   8          1.74          2.04         1.47 o                         
  -6   2   8         33.73         35.04         3.16 o                         
  -5   2   8         59.32         60.04         2.67 o                         
  -4   2   8        849.55        837.09        18.92 o                         
  -3   2   8        130.06        131.36         7.27 o                         
  -2   2   8        152.52        157.01         7.37 o                         
  -1   2   8         50.57         52.89         3.07 o                         
   0   2   8        847.65        966.61        32.68 o                         
   1   2   8        265.78        277.38         7.47 o                         
   2   2   8         15.94         15.76         1.75 o                         
   3   2   8        142.51        156.69         9.60 o                         
   4   2   8        326.14        377.61         8.45 o                         
   5   2   8         36.51         37.54         2.39 o                         
   6   2   8         63.37         57.62         7.34 o                         
   7   2   8         27.63         28.86         3.23 o                         
  -7   3   8         33.33         38.86         3.41 o                         
  -6   3   8          9.36          9.33         1.41 o                         
  -5   3   8         25.28         23.00         1.99 o                         
  -4   3   8        130.59        136.08         4.18 o                         
  -3   3   8        261.90        258.41         6.43 o                         
  -2   3   8         27.64         20.95         3.39 o                         
  -1   3   8        169.71        189.35         9.09 o                         
   0   3   8        117.85        129.23        10.82 o                         
   1   3   8         75.60         81.41         5.81 o                         
   2   3   8         26.67         27.53         3.16 o                         
   3   3   8        455.86        478.64         7.86 o                         
   4   3   8        105.59        107.40         3.17 o                         
   5   3   8          1.96          2.24         1.00 o                         
   6   3   8         45.12         37.73         6.63 o                         
   7   3   8         86.93         75.06         3.89 o                         
  -6   4   8         11.46         14.15         1.18 o                         
  -5   4   8          7.74          8.83         1.13 o                         
  -4   4   8          7.55          6.91         1.20 o                         
  -3   4   8        201.98        211.68         4.37 o                         
  -2   4   8         38.71         34.13         1.70 o                         
  -1   4   8         86.64         82.85         2.96 o                         
   0   4   8        101.61        100.75         2.64 o                         
   1   4   8          3.44          3.62         0.92 o                         
   2   4   8        166.53        179.97         5.31 o                         
   3   4   8          3.55          4.72         1.04 o                         
   4   4   8         37.12         41.55         2.02 o                         
   5   4   8         42.74         40.17         2.15 o                         
   6   4   8         78.18         65.66         4.00 o                         
  -5   5   8         26.54         31.04         1.15 o                         
  -4   5   8         11.49         11.84         1.21 o                         
  -3   5   8         51.76         53.07         1.85 o                         
  -2   5   8         28.94         29.32         1.34 o                         
  -1   5   8          6.61          4.39         0.77 o                         
   0   5   8          2.24          2.67         0.73 o                         
   1   5   8        230.08        223.29         5.38 o                         
   2   5   8         28.42         26.92         1.32 o                         
   3   5   8         19.25         17.83         1.31 o                         
   4   5   8          2.23          1.76         0.71 o                         
   5   5   8         12.51          8.93         1.68 o                         
  -3   6   8          2.15          2.19         0.89 o                         
  -2   6   8          3.84          3.84         0.65 o                         
  -1   6   8         20.65         23.78         0.88 o                         
   0   6   8         10.50         10.88         0.72 o                         
   1   6   8          1.89          1.30         0.53 o                         
   2   6   8          5.47          4.83         0.61 o                         
   3   6   8          7.12          6.72         0.97 o                         
  -3  -6   9          0.58          0.57         0.48 o                         
  -2  -6   9         12.37         11.01         1.25 o                         
  -1  -6   9         11.26         10.70         0.78 o                         
   0  -6   9         11.00          9.74         1.05 o                         
   1  -6   9          3.05          2.95         0.67 o                         
   2  -6   9          4.06          2.56         0.90 o                         
   3  -6   9         22.23         24.85         3.21 o                         
  -5  -5   9         18.18         22.65         1.16 o                         
  -4  -5   9          3.23          2.13         0.63 o                         
  -3  -5   9         34.82         35.31         1.22 o                         
  -2  -5   9          0.37          0.50         0.78 o                         
  -1  -5   9          2.95          4.25         0.83 o                         
   0  -5   9          1.58          0.92         0.84 o                         
   1  -5   9         75.87         74.68         2.22 o                         
   2  -5   9         34.89         34.43         1.43 o                         
   3  -5   9         24.61         23.04         1.20 o                         
   4  -5   9         10.01         10.66         1.13 o                         
   5  -5   9          5.04          5.18         0.87 o                         
  -6  -4   9          0.96          0.33         0.76 o                         
  -5  -4   9          9.77          9.33         0.79 o                         
  -4  -4   9         18.02         16.42         1.03 o                         
  -3  -4   9         63.42         63.67         1.81 o                         
  -2  -4   9        169.26        150.62         2.63 o                         
  -1  -4   9         97.62        101.72         2.18 o                         
   0  -4   9         71.44         73.87         1.73 o                         
   1  -4   9         75.70         74.96         1.76 o                         
   2  -4   9        949.25        955.66        16.17 o                         
   3  -4   9          2.82          2.01         0.91 o                         
   4  -4   9         14.50         17.83         1.89 o                         
   5  -4   9         25.19         22.30         1.50 o                         
   6  -4   9         12.44         13.05         1.77 o                         
  -7  -3   9         52.85         66.59         2.26 o                         
  -6  -3   9         14.88         17.16         1.06 o                         
  -5  -3   9         15.11         15.19         1.20 o                         
  -4  -3   9         55.15         52.16         1.92 o                         
  -3  -3   9        153.14        143.46         3.44 o                         
  -2  -3   9         10.11          8.16         0.86 o                         
  -1  -3   9         52.26         43.93         4.12 o                         
   0  -3   9         22.10         19.56         3.57 o                         
   1  -3   9        561.09        539.87        15.39 o                         
   2  -3   9         17.91         17.97         1.09 o                         
   3  -3   9        107.94        110.55         2.38 o                         
   4  -3   9         83.89         88.71         5.80 o                         
   5  -3   9          3.99          1.83         3.19 o                         
   6  -3   9         83.61         93.72         4.10 o                         
   7  -3   9         31.27         37.31         2.45 o                         
  -7  -2   9         25.85         32.46         1.56 o                         
  -6  -2   9         27.49         26.08         1.21 o                         
  -5  -2   9        209.17        216.95         3.56 o                         
  -4  -2   9        404.22        416.03         6.40 o                         
  -3  -2   9         35.28         29.87         3.20 o                         
  -2  -2   9        161.31        154.39         6.22 o                         
  -1  -2   9         26.13         30.65         2.99 o                         
   0  -2   9        145.03        152.94         4.61 o                         
   1  -2   9        156.57        171.38         5.73 o                         
   2  -2   9         47.35         50.64         4.53 o                         
   3  -2   9        111.63        119.00         6.46 o                         
   4  -2   9         63.55         74.38         2.22 o                         
   5  -2   9         58.34         60.80         3.27 o                         
   6  -2   9         40.70         41.67         2.53 o                         
   7  -2   9         59.14         57.37         2.67 o                         
  -8  -1   9         14.81         17.67         1.69 o                         
  -7  -1   9          4.84          4.03         0.90 o                         
  -6  -1   9         19.44         15.93         1.15 o                         
  -5  -1   9        229.92        215.87         3.79 o                         
  -4  -1   9         26.34         22.91         3.46 o                         
  -3  -1   9        678.22        685.90        27.09 o                         
  -2  -1   9        130.46        117.00         4.44 o                         
  -1  -1   9         57.54         62.95         3.73 o                         
   0  -1   9        131.65        145.86         4.62 o                         
   1  -1   9        449.64        491.40         8.63 o                         
   2  -1   9         14.43         12.83         1.77 o                         
   3  -1   9        393.34        455.10        11.02 o                         
   4  -1   9        156.99        171.77         4.84 o                         
   5  -1   9         34.22         30.51         1.82 o                         
   6  -1   9         11.99         22.03        11.60 o                         
   7  -1   9        146.12        132.85         4.13 o                         
  -8   0   9         16.87         16.26         2.48 o                         
  -7   0   9         15.33         14.00         1.28 o                         
  -6   0   9          0.00          1.23         0.84 o                         
  -5   0   9         40.61         37.62         1.45 o                         
  -4   0   9         13.14          8.14         1.87 o                         
  -3   0   9         10.27         10.20         1.54 o                         
  -2   0   9       1325.09       1296.83        26.43 o                         
  -1   0   9        153.08        142.75         4.35 o                         
   0   0   9        316.09        344.80         7.00 o                         
   1   0   9        448.41        464.46         8.33 o                         
   2   0   9       2281.02       2648.24        25.64 o                         
   3   0   9        174.91        188.22         6.11 o                         
   4   0   9         34.83         32.90         3.22 o                         
   5   0   9         88.97         91.77         3.15 o                         
   6   0   9        808.29        856.41        13.40 o                         
   7   0   9          4.04          3.23         1.07 o                         
  -8   1   9         15.05         13.55         1.50 o                         
  -7   1   9          5.07          6.77         1.22 o                         
  -6   1   9         19.78         15.55         1.61 o                         
  -5   1   9        231.44        213.16         4.09 o                         
  -4   1   9         26.51         22.56         2.96 o                         
  -3   1   9        677.43        675.42        13.49 o                         
  -2   1   9        130.68        125.72         4.70 o                         
  -1   1   9         57.85         67.39         3.05 o                         
   0   1   9        132.86        152.45         4.61 o                         
   1   1   9        449.08        495.07         8.11 o                         
   2   1   9         14.15         14.35         2.04 o                         
   3   1   9        395.34        494.59        12.30 o                         
   4   1   9        155.92        154.91         9.04 o                         
   5   1   9         34.27         32.36         3.60 o                         
   6   1   9         12.21         10.46         2.86 o                         
   7   1   9        147.42        104.76         4.39 o                         
  -7   2   9         25.65         29.99         3.12 o                         
  -6   2   9         27.79         28.02         2.54 o                         
  -5   2   9        209.38        217.13         4.78 o                         
  -4   2   9        402.82        419.72         8.21 o                         
  -3   2   9         35.13         29.47         3.85 o                         
  -2   2   9        161.70        165.62         7.90 o                         
  -1   2   9         26.14         26.74         2.51 o                         
   0   2   9        146.10        165.33         5.94 o                         
   1   2   9        156.59        178.80         6.62 o                         
   2   2   9         47.44         51.67         2.96 o                         
   3   2   9        112.60        121.11         7.58 o                         
   4   2   9         63.85         67.17         4.02 o                         
   5   2   9         58.21         62.06         3.78 o                         
   6   2   9         41.47         37.11         6.44 o                         
   7   2   9         58.72         40.89         5.97 o                         
  -7   3   9         53.14         64.33         2.24 o                         
  -6   3   9         15.00         18.05         2.08 o                         
  -5   3   9         15.19         16.82         2.44 o                         
  -4   3   9         55.50         58.63         2.52 o                         
  -3   3   9        152.74        144.88         3.23 o                         
  -2   3   9         10.10          8.04         1.04 o                         
  -1   3   9         52.46         48.99         4.77 o                         
   0   3   9         22.00         24.92         2.92 o                         
   1   3   9        561.20        708.71        39.29 o                         
   2   3   9         17.93         17.43         1.14 o                         
   3   3   9        107.19        108.49         2.98 o                         
   4   3   9         85.17         87.61         2.95 o                         
   5   3   9          4.21          2.16         0.91 o                         
   6   3   9         83.30         78.71         3.28 o                         
   7   3   9         30.29         25.84         2.30 o                         
  -6   4   9          0.86          1.08         0.72 o                         
  -5   4   9          9.78         10.44         1.15 o                         
  -4   4   9         18.11         18.32         1.43 o                         
  -3   4   9         63.62         58.35         2.25 o                         
  -2   4   9        168.86        143.86         2.85 o                         
  -1   4   9         97.83        104.21         3.41 o                         
   0   4   9         72.21         69.18         2.17 o                         
   1   4   9         76.03         73.70         3.30 o                         
   2   4   9        945.48        945.21         8.45 o                         
   3   4   9          2.72          2.20         1.02 o                         
   4   4   9         14.42         15.01         1.69 o                         
   5   4   9         25.48         26.03         2.18 o                         
   6   4   9         12.52         12.30         1.98 o                         
  -5   5   9         18.18         24.25         1.59 o                         
  -4   5   9          3.13          2.86         0.78 o                         
  -3   5   9         34.50         36.71         1.72 o                         
  -2   5   9          0.39         -0.02         0.70 o                         
  -1   5   9          2.88          3.80         0.74 o                         
   0   5   9          1.50          2.06         0.72 o                         
   1   5   9         75.26         72.39         2.09 o                         
   2   5   9         34.57         30.55         1.38 o                         
   3   5   9         24.45         20.83         1.37 o                         
   4   5   9          9.84          8.89         1.19 o                         
   5   5   9          5.21          3.89         1.18 o                         
  -3   6   9          0.54          0.01         0.75 o                         
  -2   6   9         12.35         13.15         0.81 o                         
  -1   6   9         11.29         13.04         0.73 o                         
   0   6   9         10.98         10.64         0.74 o                         
   1   6   9          3.07          2.57         0.58 o                         
   2   6   9          4.22          3.86         0.56 o                         
   3   6   9         22.16         19.31         2.07 o                         
  -2  -6  10          4.94          3.41         0.95 o                         
  -1  -6  10         19.18         19.76         1.03 o                         
   0  -6  10         31.62         32.43         1.51 o                         
   1  -6  10          6.41          7.20         1.24 o                         
   2  -6  10          9.10          6.55         1.23 o                         
  -5  -5  10         65.49         72.97         9.21 o                         
  -4  -5  10          0.37          0.48         0.57 o                         
  -3  -5  10         15.74         16.29         0.92 o                         
  -2  -5  10         10.69         10.46         1.01 o                         
  -1  -5  10         21.44         18.34         1.27 o                         
   0  -5  10         15.02         13.41         1.13 o                         
   1  -5  10         12.28         11.56         1.04 o                         
   2  -5  10          9.49          9.06         0.92 o                         
   3  -5  10         73.17         76.74         4.60 o                         
   4  -5  10          2.60          2.47         0.52 o                         
  -6  -4  10         20.92         26.17         1.12 o                         
  -5  -4  10         14.36         15.95         1.10 o                         
  -4  -4  10         18.35         17.48         1.10 o                         
  -3  -4  10          1.47          0.69         0.73 o                         
  -2  -4  10          0.82          0.45         0.76 o                         
  -1  -4  10        124.63        120.37         2.56 o                         
   0  -4  10         10.95         10.51         0.92 o                         
   1  -4  10         68.48         67.59         1.64 o                         
   2  -4  10        232.63        232.07         4.49 o                         
   3  -4  10         11.82         11.51         1.14 o                         
   4  -4  10         37.71         43.44         2.89 o                         
   5  -4  10         42.82         38.83         2.09 o                         
   6  -4  10         34.89         43.20         5.10 o                         
  -7  -3  10          7.66         10.02         0.92 o                         
  -6  -3  10         27.18         32.92         1.67 o                         
  -5  -3  10          5.16          4.97         0.87 o                         
  -4  -3  10         20.57         21.72         1.20 o                         
  -3  -3  10        139.31        137.40         2.13 o                         
  -2  -3  10         62.71         58.25         1.86 o                         
  -1  -3  10         43.15         46.36         1.99 o                         
   0  -3  10         14.01         11.39         3.43 o                         
   1  -3  10        318.92        312.23         4.82 o                         
   2  -3  10         45.46         48.19         1.62 o                         
   3  -3  10         32.07         31.69         1.45 o                         
   4  -3  10        175.76        198.26         5.42 o                         
   5  -3  10         36.13         34.98         2.29 o                         
   6  -3  10         30.27         30.16         3.12 o                         
  -7  -2  10         24.04         30.45         1.57 o                         
  -6  -2  10         31.69         29.79         1.29 o                         
  -5  -2  10         96.65         95.25         3.17 o                         
  -4  -2  10        229.10        236.61         4.87 o                         
  -3  -2  10         30.54         28.13         3.76 o                         
  -2  -2  10        283.14        273.80        11.54 o                         
  -1  -2  10        114.87        123.58         5.84 o                         
   0  -2  10        618.42        658.56        12.87 o                         
   1  -2  10        193.24        201.32         6.55 o                         
   2  -2  10         35.54         31.48         3.93 o                         
   3  -2  10        221.67        240.72         4.58 o                         
   4  -2  10         43.84         48.06         1.92 o                         
   5  -2  10         88.71        101.01         7.03 o                         
   6  -2  10         82.54         82.57         3.33 o                         
   7  -2  10         14.55         17.77         1.33 o                         
  -8  -1  10         19.49         27.47         3.42 o                         
  -7  -1  10         26.68         27.90         1.98 o                         
  -6  -1  10         12.00         10.08         0.99 o                         
  -5  -1  10         59.36         58.00         2.17 o                         
  -4  -1  10         19.02         16.90         1.19 o                         
  -3  -1  10         50.35         39.43         3.59 o                         
  -2  -1  10          8.10          7.78         1.58 o                         
  -1  -1  10        242.43        258.54         7.58 o                         
   0  -1  10         30.26         31.73         2.52 o                         
   1  -1  10       1172.93       1299.26        14.77 o                         
   2  -1  10        259.31        280.75         7.36 o                         
   3  -1  10        104.05        128.33         6.17 o                         
   4  -1  10        179.92        197.02         4.05 o                         
   5  -1  10          4.93          5.04         1.14 o                         
   6  -1  10         19.30         24.61         6.45 o                         
   7  -1  10        198.36        217.24        14.37 o                         
  -8   0  10         39.55         39.37         5.17 o                         
  -7   0  10          4.48          4.73         0.97 o                         
  -6   0  10         65.41         54.37         2.00 o                         
  -5   0  10         51.43         44.11         1.67 o                         
  -4   0  10         30.68         21.81         1.67 o                         
  -3   0  10         17.79         16.14         1.83 o                         
  -2   0  10        339.65        319.63         9.74 o                         
  -1   0  10         24.80         24.26         1.92 o                         
   0   0  10        692.68        771.54        11.17 o                         
   1   0  10         15.26         16.39         1.96 o                         
   2   0  10        424.42        482.01        12.77 o                         
   3   0  10        325.12        347.15         9.37 o                         
   4   0  10         35.54         38.35         2.66 o                         
   5   0  10         32.95         30.90         1.84 o                         
   6   0  10        114.90        105.08         3.27 o                         
   7   0  10         24.18         26.10         6.50 o                         
  -8   1  10         19.66         17.55         1.55 o                         
  -7   1  10         26.97         30.32         1.80 o                         
  -6   1  10         11.92          9.55         1.36 o                         
  -5   1  10         59.34         58.18         1.93 o                         
  -4   1  10         18.99         14.79         1.16 o                         
  -3   1  10         50.32         39.74         3.51 o                         
  -2   1  10          8.17          7.35         1.65 o                         
  -1   1  10        243.16        266.19         6.16 o                         
   0   1  10         30.70         31.71         2.41 o                         
   1   1  10       1173.65       1287.34        39.56 o                         
   2   1  10        257.39        274.84        14.71 o                         
   3   1  10        103.93        132.59         7.10 o                         
   4   1  10        179.43        188.58         6.11 o                         
   5   1  10          4.81          3.58         1.25 o                         
   6   1  10         19.30         14.65         3.76 o                         
   7   1  10        201.15        177.51         4.89 o                         
  -7   2  10         24.56         27.16         1.92 o                         
  -6   2  10         31.27         29.55         2.13 o                         
  -5   2  10         96.60        100.11         3.30 o                         
  -4   2  10        230.34        231.71         4.06 o                         
  -3   2  10         30.19         35.44         4.30 o                         
  -2   2  10        281.81        303.02        10.96 o                         
  -1   2  10        116.32        126.50         5.19 o                         
   0   2  10        620.66        699.74        27.82 o                         
   1   2  10        193.50        209.33         9.27 o                         
   2   2  10         35.76         42.28         4.24 o                         
   3   2  10        222.02        227.59         7.23 o                         
   4   2  10         44.58         47.52         3.68 o                         
   5   2  10         88.90         92.65         4.45 o                         
   6   2  10         83.54         82.49         4.53 o                         
   7   2  10         14.65         10.38         4.77 o                         
  -7   3  10          7.77         10.00         1.95 o                         
  -6   3  10         27.35         33.92         2.52 o                         
  -5   3  10          5.17          6.58         1.82 o                         
  -4   3  10         20.59         21.22         1.74 o                         
  -3   3  10        139.24        138.28         2.46 o                         
  -2   3  10         63.00         55.95         1.84 o                         
  -1   3  10         43.55         49.73         2.30 o                         
   0   3  10         13.93         14.22         2.33 o                         
   1   3  10        321.58        325.12        22.38 o                         
   2   3  10         46.06         47.87         2.21 o                         
   3   3  10         32.06         33.13         1.51 o                         
   4   3  10        177.27        181.50         4.12 o                         
   5   3  10         35.85         34.04         2.80 o                         
   6   3  10         30.21         29.66         3.63 o                         
   7   3  10         42.40         33.08         2.30 o                         
  -6   4  10         20.97         27.79         1.85 o                         
  -5   4  10         14.31         17.19         1.14 o                         
  -4   4  10         18.31         18.61         1.34 o                         
  -3   4  10          1.51          0.94         1.09 o                         
  -2   4  10          0.88         -0.06         0.81 o                         
  -1   4  10        125.10        127.10         2.66 o                         
   0   4  10         10.86         11.19         1.03 o                         
   1   4  10         69.57         68.69         2.69 o                         
   2   4  10        235.58        233.12         4.10 o                         
   3   4  10         11.63         11.09         1.19 o                         
   4   4  10         37.35         38.21         2.30 o                         
   5   4  10         44.11         42.43         2.55 o                         
   6   4  10         35.13         30.82         2.51 o                         
  -5   5  10         65.51         77.38         3.52 o                         
  -4   5  10          0.37          1.61         0.72 o                         
  -3   5  10         15.52         17.07         1.14 o                         
  -2   5  10         10.85         10.72         0.90 o                         
  -1   5  10         21.40         17.64         1.09 o                         
   0   5  10         14.70         13.48         0.99 o                         
   1   5  10         12.41         11.32         1.07 o                         
   2   5  10          9.33          8.90         1.01 o                         
   3   5  10         72.65         64.36         2.09 o                         
   4   5  10          2.50          2.83         0.79 o                         
  -2   6  10          4.92          4.54         0.55 o                         
  -1   6  10         19.35         22.35         0.99 o                         
   0   6  10         31.12         36.81         1.16 o                         
   1   6  10          6.30          7.21         0.65 o                         
   2   6  10          9.28          8.13         0.73 o                         
  -2  -6  11          5.38          1.81         0.87 o                         
  -1  -6  11          1.25          1.80         0.54 o                         
   0  -6  11         16.24         18.85         1.12 o                         
   1  -6  11         21.22         17.32         1.83 o                         
   2  -6  11         18.92         19.80         1.75 o                         
  -4  -5  11          0.82          0.72         0.53 o                         
  -3  -5  11         13.30         12.96         0.81 o                         
  -2  -5  11         80.57         81.18         1.86 o                         
  -1  -5  11         36.79         40.58         1.64 o                         
   0  -5  11         15.44         14.66         1.11 o                         
   1  -5  11         29.92         29.42         1.37 o                         
   2  -5  11         15.48         15.79         0.94 o                         
   3  -5  11         55.90         61.74         2.74 o                         
   4  -5  11         11.50         11.75         0.75 o                         
  -6  -4  11          1.96          1.46         0.55 o                         
  -5  -4  11          4.97          4.54         0.89 o                         
  -4  -4  11         10.53          8.58         0.86 o                         
  -3  -4  11         20.84         20.19         1.20 o                         
  -2  -4  11         45.89         41.53         1.60 o                         
  -1  -4  11         15.62         11.64         1.03 o                         
   0  -4  11         39.77         39.12         1.47 o                         
   1  -4  11         72.08         72.96         1.78 o                         
   2  -4  11         13.19         12.59         1.11 o                         
   3  -4  11         42.43         45.48         2.49 o                         
   4  -4  11         49.35         54.86         3.47 o                         
   5  -4  11          3.52          3.49         1.26 o                         
   6  -4  11         35.11         31.64         1.70 o                         
  -7  -3  11          0.23         -0.54         0.70 o                         
  -6  -3  11          4.47          5.20         0.94 o                         
  -5  -3  11          5.93          3.98         0.81 o                         
  -4  -3  11         49.84         46.69         1.51 o                         
  -3  -3  11        123.20        118.66         2.76 o                         
  -2  -3  11         46.01         42.88         1.27 o                         
  -1  -3  11        171.10        175.31         2.62 o                         
   0  -3  11         47.99         52.64         1.59 o                         
   1  -3  11         57.11         56.38         1.74 o                         
   2  -3  11         78.54         77.44         2.02 o                         
   3  -3  11         22.33         25.96         1.42 o                         
   4  -3  11         71.37         81.37         3.00 o                         
   5  -3  11         57.43         57.00         3.44 o                         
   6  -3  11          6.64          8.40         1.29 o                         
  -7  -2  11         14.89         17.83         1.36 o                         
  -6  -2  11          5.52          3.45         0.81 o                         
  -5  -2  11         48.40         46.48         1.93 o                         
  -4  -2  11         24.24         22.74         1.15 o                         
  -3  -2  11        291.29        297.44         3.85 o                         
  -2  -2  11        127.59        124.41         6.52 o                         
  -1  -2  11         13.77         11.47         2.04 o                         
   0  -2  11         51.57         52.86         4.13 o                         
   1  -2  11        404.78        419.77         9.81 o                         
   2  -2  11         11.87         15.36         2.95 o                         
   3  -2  11        120.65        134.16         2.72 o                         
   4  -2  11         73.07         76.76         2.54 o                         
   6  -2  11         31.70         32.91         3.52 o                         
   7  -2  11         23.17         29.36         1.92 o                         
  -7  -1  11         14.71         15.40         1.18 o                         
  -6  -1  11         21.51         18.31         1.16 o                         
  -5  -1  11         40.88         33.63         1.63 o                         
  -4  -1  11         30.92         23.93         1.26 o                         
  -3  -1  11         82.66         72.40         4.97 o                         
  -2  -1  11        113.08        108.16         4.69 o                         
  -1  -1  11        210.96        227.45         8.84 o                         
   0  -1  11         37.24         32.34         2.66 o                         
   1  -1  11        189.98        202.72         6.26 o                         
   2  -1  11        421.84        469.40         9.88 o                         
   3  -1  11         99.69        120.51         6.22 o                         
   4  -1  11         49.04         57.91         2.29 o                         
   5  -1  11          6.10          6.13         1.12 o                         
   6  -1  11         30.72         31.25         5.75 o                         
  -7   0  11         26.69         25.17         1.52 o                         
  -6   0  11         37.29         33.64         1.46 o                         
  -5   0  11          1.65          3.25         0.81 o                         
  -4   0  11         71.70         62.70         2.70 o                         
  -3   0  11         15.00         10.48         2.28 o                         
  -2   0  11        107.94         93.87         4.39 o                         
  -1   0  11        502.91        533.44        10.17 o                         
   0   0  11        223.80        254.24         6.96 o                         
   1   0  11        274.42        259.99         7.70 o                         
   2   0  11        233.86        252.92         8.87 o                         
   3   0  11        230.40        283.51         8.85 o                         
   4   0  11          1.24          0.20         0.83 o                         
   5   0  11         22.64         19.51         1.60 o                         
   6   0  11          0.44          0.89         1.31 o                         
   7   0  11         19.22         25.09         5.29 o                         
  -8   1  11          2.72         30.99         2.46 o                         
  -7   1  11         14.95         16.72         1.39 o                         
  -6   1  11         21.70         16.99         1.39 o                         
  -5   1  11         41.39         36.96         1.54 o                         
  -4   1  11         30.79         23.90         1.35 o                         
  -3   1  11         82.73         74.21         4.89 o                         
  -2   1  11        113.67        111.53         4.59 o                         
  -1   1  11        211.99        231.20         6.05 o                         
   0   1  11         37.53         32.77         2.55 o                         
   1   1  11        190.82        215.43         7.14 o                         
   2   1  11        422.15        431.42        18.43 o                         
   3   1  11         99.43        128.38         7.45 o                         
   4   1  11         48.64         56.79         2.43 o                         
   5   1  11          5.67          5.13         1.40 o                         
   6   1  11         30.79         21.11         1.71 o                         
   7   1  11          7.31          5.98         1.67 o                         
  -7   2  11         14.92         17.14         1.72 o                         
  -6   2  11          5.56          4.58         1.24 o                         
  -5   2  11         48.00         44.43         2.04 o                         
  -4   2  11         23.82         20.34         1.49 o                         
  -3   2  11        290.65        294.98         4.23 o                         
  -2   2  11        127.57        134.96         7.70 o                         
  -1   2  11         14.33         13.28         2.08 o                         
   0   2  11         52.42         55.59         3.61 o                         
   1   2  11        406.14        453.24        16.54 o                         
   2   2  11         11.72         16.33         3.02 o                         
   3   2  11        120.79        139.35         5.34 o                         
   4   2  11         72.50         75.20         4.60 o                         
   5   2  11         25.28         25.38         2.54 o                         
   6   2  11         31.76         35.77         3.93 o                         
   7   2  11         23.15         15.96         3.45 o                         
  -7   3  11          0.24          0.44         0.62 o                         
  -6   3  11          4.51          5.77         1.01 o                         
  -5   3  11          5.79          6.18         1.39 o                         
  -4   3  11         50.68         47.33         2.30 o                         
  -3   3  11        122.50        117.95         2.97 o                         
  -2   3  11         45.82         42.00         1.57 o                         
  -1   3  11        171.32        170.04         2.75 o                         
   0   3  11         47.34         49.46         1.96 o                         
   1   3  11         57.15         55.42         3.07 o                         
   2   3  11         78.98         78.54         3.13 o                         
   3   3  11         22.30         24.97         1.76 o                         
   4   3  11         72.09         72.52         4.18 o                         
   5   3  11         58.34         55.36         3.33 o                         
   6   3  11          6.42          6.23         1.81 o                         
  -6   4  11          2.03          2.75         0.52 o                         
  -5   4  11          5.12          5.38         0.79 o                         
  -4   4  11         10.46         10.99         1.14 o                         
  -3   4  11         20.97         20.95         1.53 o                         
  -2   4  11         45.21         41.95         1.57 o                         
  -1   4  11         15.59         10.78         1.08 o                         
   0   4  11         39.22         36.80         1.58 o                         
   1   4  11         71.79         66.48         2.45 o                         
   2   4  11         12.94         12.17         1.13 o                         
   3   4  11         42.36         41.29         2.00 o                         
   4   4  11         49.76         51.46         3.13 o                         
   5   4  11          3.80          3.81         1.13 o                         
   6   4  11         35.48         24.29         1.95 o                         
  -4   5  11          0.96          0.63         0.74 o                         
  -3   5  11         13.29         13.78         1.22 o                         
  -2   5  11         80.63         82.97         1.83 o                         
  -1   5  11         37.12         41.45         1.40 o                         
   0   5  11         15.27         14.93         0.99 o                         
   1   5  11         30.01         29.69         1.40 o                         
   2   5  11         15.70         15.34         1.30 o                         
   3   5  11         56.04         50.93         1.75 o                         
   4   5  11         11.17         10.51         1.13 o                         
  -2   6  11          5.46          5.10         0.67 o                         
  -1   6  11          1.38          2.18         0.59 o                         
   0   6  11         16.74         21.32         0.95 o                         
   1   6  11         21.38         22.04         0.83 o                         
   2   6  11         18.97         18.16         0.98 o                         
  -1  -6  12          3.11          3.52         0.72 o                         
   0  -6  12          3.91          3.75         0.80 o                         
   1  -6  12         50.56         50.73         1.87 o                         
  -4  -5  12          9.89         11.94         1.06 o                         
  -3  -5  12          8.40          8.55         0.69 o                         
  -2  -5  12        154.60        155.10         2.41 o                         
  -1  -5  12         54.81         54.07         1.58 o                         
   0  -5  12         14.16         14.98         0.94 o                         
   1  -5  12          0.49          0.66         0.67 o                         
   2  -5  12        172.95        184.44         4.03 o                         
   3  -5  12         16.79         19.36         1.17 o                         
   4  -5  12          3.07          2.80         0.51 o                         
  -5  -4  12         48.78         53.91         2.19 o                         
  -4  -4  12          2.92          2.76         0.67 o                         
  -3  -4  12         30.06         26.16         1.31 o                         
  -2  -4  12         29.46         27.81         1.32 o                         
  -1  -4  12        123.65        111.64         2.40 o                         
   0  -4  12         40.09         35.83         1.31 o                         
   1  -4  12        102.55        103.72         2.09 o                         
   2  -4  12         43.39         43.26         1.55 o                         
   3  -4  12         77.41         83.26         3.70 o                         
   4  -4  12         39.72         38.64         2.83 o                         
   5  -4  12          2.73          1.98         0.71 o                         
  -6  -3  12          0.40          0.68         0.62 o                         
  -5  -3  12         24.98         23.37         1.12 o                         
  -4  -3  12        258.81        270.07         6.14 o                         
  -3  -3  12         17.59         16.35         1.00 o                         
  -2  -3  12        215.68        212.39         4.60 o                         
  -1  -3  12        118.45        130.42         2.89 o                         
   0  -3  12        106.90        115.50         2.32 o                         
   1  -3  12          0.19          0.32         0.67 o                         
   2  -3  12        144.54        146.06         2.60 o                         
   3  -3  12        111.10        118.32         2.90 o                         
   4  -3  12        137.69        145.48         6.45 o                         
   5  -3  12         25.69         31.51         2.78 o                         
   6  -3  12         10.39         13.60         1.20 o                         
  -7  -2  12          0.90          2.08         0.58 o                         
  -6  -2  12         20.04         19.03         1.14 o                         
  -5  -2  12         14.81         12.78         1.29 o                         
  -4  -2  12        104.84         99.69         2.24 o                         
  -3  -2  12        734.63        729.99         7.98 o                         
  -2  -2  12         88.41         82.32         6.05 o                         
  -1  -2  12          3.42          2.38         1.69 o                         
   0  -2  12        246.89        250.37         9.60 o                         
   1  -2  12        269.32        264.46         8.19 o                         
   2  -2  12         15.11         15.05         1.67 o                         
   3  -2  12         75.62         86.26         2.34 o                         
   4  -2  12        151.45        169.09         5.89 o                         
   6  -2  12         29.18         27.53         3.00 o                         
   7  -2  12          3.88          7.07         1.53 o                         
  -7  -1  12          1.67          3.14         0.64 o                         
  -6  -1  12         85.37         94.26         2.11 o                         
  -5  -1  12         91.66         85.22         2.18 o                         
  -4  -1  12         74.10         66.13         2.21 o                         
  -3  -1  12        219.97        205.23        13.04 o                         
  -2  -1  12        330.57        295.13        11.47 o                         
  -1  -1  12         98.23         99.47         5.55 o                         
   0  -1  12        110.53        110.05         5.68 o                         
   1  -1  12        189.01        201.32         6.55 o                         
   2  -1  12         61.36         69.28         4.10 o                         
   3  -1  12          3.74          3.65         1.26 o                         
   4  -1  12         63.96         71.74         2.13 o                         
   5  -1  12         15.29         11.15         2.88 o                         
   6  -1  12         41.37         79.64        26.38 o                         
  -7   0  12          8.75          6.50         0.98 o                         
  -6   0  12         39.56         35.25         1.48 o                         
  -5   0  12         31.04         18.52         1.12 o                         
  -4   0  12         93.75         93.55         2.29 o                         
  -3   0  12         19.92         19.71         3.32 o                         
  -2   0  12         38.66         31.59         2.85 o                         
  -1   0  12        109.21        118.73         5.25 o                         
   0   0  12        205.22        220.80         6.99 o                         
   1   0  12        398.23        410.42        13.26 o                         
   2   0  12         70.75         70.61         5.50 o                         
   3   0  12          7.03          9.54         2.59 o                         
   4   0  12         30.86         33.62         1.69 o                         
   5   0  12          3.05          3.27         1.96 o                         
   6   0  12         31.85         30.74         2.15 o                         
   7   0  12          1.33          2.45         6.11 o                         
  -7   1  12          1.62          3.20         0.83 o                         
  -6   1  12         85.61         93.37         2.17 o                         
  -5   1  12         91.86         87.21         2.17 o                         
  -4   1  12         74.09         67.04         2.07 o                         
  -3   1  12        219.01        207.76         7.48 o                         
  -2   1  12        331.76        312.18         7.85 o                         
  -1   1  12         98.16        104.00         4.92 o                         
   0   1  12        111.53        113.86         5.67 o                         
   1   1  12        189.94        207.56         7.46 o                         
   2   1  12         61.11         64.11         5.93 o                         
   3   1  12          3.50          3.93         1.21 o                         
   4   1  12         63.91         70.31         2.71 o                         
   5   1  12         14.96         11.98         1.66 o                         
   6   1  12         41.27         36.76         2.67 o                         
   7   1  12         26.74         28.42         2.80 o                         
  -7   2  12          0.96          1.10         1.08 o                         
  -6   2  12         20.10         17.96         1.68 o                         
  -5   2  12         14.89         13.96         1.34 o                         
  -4   2  12        104.08         96.67         2.40 o                         
  -3   2  12        735.21        720.08         8.67 o                         
  -2   2  12         87.30         87.29         6.55 o                         
  -1   2  12          3.26          2.21         1.45 o                         
   0   2  12        246.40        258.27         7.77 o                         
   1   2  12        265.62        290.02         9.32 o                         
   2   2  12         14.65         16.64         1.53 o                         
   3   2  12         75.76         88.13         3.27 o                         
   4   2  12        153.27        164.08         5.15 o                         
   5   2  12         23.90         26.82         2.59 o                         
   6   2  12         28.82         29.41         2.10 o                         
   7   2  12          3.75          2.91         1.05 o                         
  -6   3  12          0.37          0.59         0.64 o                         
  -5   3  12         24.45         25.99         2.25 o                         
  -4   3  12        259.29        284.34         4.44 o                         
  -3   3  12         17.43         15.20         1.10 o                         
  -2   3  12        213.95        206.09         3.51 o                         
  -1   3  12        118.88        122.64         2.31 o                         
   0   3  12        105.78        111.48         2.08 o                         
   1   3  12          0.20          0.01         0.75 o                         
   2   3  12        143.96        148.96         5.82 o                         
   3   3  12        111.12        119.33         3.41 o                         
   4   3  12        137.63        143.96         5.49 o                         
   5   3  12         26.38         25.56         2.28 o                         
   6   3  12         10.19          9.08         1.97 o                         
  -6   4  12          1.72          2.49         0.96 o                         
  -5   4  12         48.19         61.85         2.85 o                         
  -4   4  12          2.86          4.18         1.07 o                         
  -3   4  12         29.85         26.76         1.62 o                         
  -2   4  12         28.93         26.54         1.29 o                         
  -1   4  12        123.60        111.90         2.52 o                         
   0   4  12         40.40         34.58         1.52 o                         
   1   4  12        102.34        104.23         2.87 o                         
   2   4  12         43.81         42.72         1.89 o                         
   3   4  12         77.78         77.99         2.61 o                         
   4   4  12         39.87         39.52         2.81 o                         
   5   4  12          2.76          2.16         0.96 o                         
  -4   5  12          9.40         14.35         0.88 o                         
  -3   5  12          8.44          9.84         1.06 o                         
  -2   5  12        155.10        165.82         2.61 o                         
  -1   5  12         55.49         58.75         1.67 o                         
   0   5  12         14.20         14.57         0.91 o                         
   1   5  12          0.47          0.18         0.80 o                         
   2   5  12        173.66        173.23         3.90 o                         
   3   5  12         16.45         14.37         1.00 o                         
   4   5  12          2.99          1.05         0.96 o                         
  -1   6  12          3.33          2.92         1.02 o                         
   0   6  12          3.67          4.80         0.64 o                         
   1   6  12         50.40         48.55         1.54 o                         
  -4  -5  13         30.70         32.39         4.66 o                         
  -3  -5  13          5.20          5.18         0.61 o                         
  -2  -5  13         32.50         32.04         1.14 o                         
  -1  -5  13         21.46         20.98         1.02 o                         
   0  -5  13          4.81          3.98         0.67 o                         
   1  -5  13         17.48         17.11         1.21 o                         
   2  -5  13        110.34        119.82         2.61 o                         
   3  -5  13         32.58         34.99         1.35 o                         
   4  -5  13          0.43          0.08         0.61 o                         
  -5  -4  13         33.17         41.20         2.06 o                         
  -4  -4  13          0.36         -0.72         0.72 o                         
  -3  -4  13         20.76         18.74         1.04 o                         
  -2  -4  13         21.91         21.39         1.11 o                         
  -1  -4  13        109.00        103.09         2.10 o                         
   0  -4  13          4.97          3.27         0.67 o                         
   1  -4  13        132.97        143.79         2.53 o                         
   2  -4  13          3.62          2.70         0.73 o                         
   3  -4  13        183.64        195.32         7.63 o                         
   4  -4  13          6.79          6.24         0.98 o                         
   5  -4  13          1.06          0.35         0.48 o                         
  -6  -3  13          4.08          4.85         0.71 o                         
  -5  -3  13         20.83         20.35         0.99 o                         
  -4  -3  13         60.63         60.09         1.54 o                         
  -3  -3  13         52.48         54.24         1.56 o                         
  -2  -3  13         65.53         63.86         1.76 o                         
  -1  -3  13         89.95         95.08         2.37 o                         
   0  -3  13         24.24         19.04         0.99 o                         
   1  -3  13         40.19         41.94         1.43 o                         
   2  -3  13        181.93        177.93         3.03 o                         
   3  -3  13         21.23         23.07         1.42 o                         
   4  -3  13         43.57         43.12         2.19 o                         
   5  -3  13          0.50          0.80         0.99 o                         
   6  -3  13          1.95          1.17         0.71 o                         
  -7  -2  13        154.04        195.66        14.31 o                         
  -6  -2  13         14.09         14.96         0.91 o                         
  -5  -2  13          2.74          1.49         0.86 o                         
  -4  -2  13        170.78        164.96         3.06 o                         
  -3  -2  13        541.59        534.49         6.62 o                         
  -2  -2  13         46.81         42.63         1.44 o                         
  -1  -2  13         28.69         27.71         3.52 o                         
   0  -2  13         46.07         38.58         4.05 o                         
   1  -2  13        227.97        249.29         8.49 o                         
   2  -2  13         49.58         51.24         1.73 o                         
   3  -2  13         71.47         81.97         2.50 o                         
   4  -2  13         57.24         61.84         2.99 o                         
   6  -2  13          1.83          2.05         4.35 o                         
   7  -2  13          8.82         15.47         1.70 o                         
  -7  -1  13          2.17          2.04         0.70 o                         
  -6  -1  13         38.32         37.72         1.45 o                         
  -5  -1  13         79.31         68.80         1.86 o                         
  -4  -1  13        203.14        182.66         4.65 o                         
  -3  -1  13        150.60        138.05         2.59 o                         
  -2  -1  13        238.17        196.93         9.54 o                         
  -1  -1  13         17.10         14.16         2.48 o                         
   0  -1  13        152.80        151.91         8.73 o                         
   1  -1  13          3.22          3.13         1.32 o                         
   2  -1  13        462.54        494.52        11.04 o                         
   3  -1  13          9.77          7.10         0.88 o                         
   4  -1  13         31.62         40.25         1.96 o                         
   5  -1  13         40.23         82.03        30.97 o                         
   6  -1  13          0.20          0.11         1.65 o                         
  -7   0  13         15.94         15.58         1.15 o                         
  -6   0  13          0.78          0.54         0.69 o                         
  -5   0  13          2.29          2.45         0.73 o                         
  -4   0  13         36.43         33.46         1.38 o                         
  -3   0  13          7.29          7.29         0.95 o                         
  -2   0  13         62.56         58.97         3.66 o                         
  -1   0  13        240.57        242.78         7.85 o                         
   0   0  13         15.99         16.98         2.41 o                         
   1   0  13         16.24         12.51         2.30 o                         
   2   0  13         40.73         40.53         4.50 o                         
   3   0  13        233.41        264.50         4.25 o                         
   4   0  13          4.39          2.31         1.42 o                         
   5   0  13          9.88          9.37         1.92 o                         
   6   0  13         50.46         46.50         2.51 o                         
   7   0  13         55.68         46.28         2.18 o                         
  -7   1  13          2.16          2.61         0.89 o                         
  -6   1  13         37.68         37.28         1.43 o                         
  -5   1  13         78.66         71.56         1.97 o                         
  -4   1  13        202.60        189.56         5.85 o                         
  -3   1  13        148.76        137.43         2.45 o                         
  -2   1  13        237.96        207.58         7.47 o                         
  -1   1  13         17.04         15.05         2.27 o                         
   0   1  13        155.23        157.57         7.08 o                         
   1   1  13          3.20          3.90         1.69 o                         
   2   1  13        461.00        472.87        25.93 o                         
   3   1  13          9.35          7.78         1.27 o                         
   4   1  13         31.60         37.33         1.79 o                         
   5   1  13         40.53         40.20         2.54 o                         
   6   1  13          0.22         -1.15         1.15 o                         
   7   1  13          0.06         50.90        24.77 o                         
  -7   2  13        152.35        217.91         4.18 o                         
  -6   2  13         14.01         16.12         1.21 o                         
  -5   2  13          2.72          2.49         0.87 o                         
  -4   2  13        169.98        163.76         3.05 o                         
  -3   2  13        541.25        526.74         8.81 o                         
  -2   2  13         46.67         43.49         1.77 o                         
  -1   2  13         28.55         30.18         3.60 o                         
   0   2  13         45.94         44.81         4.08 o                         
   1   2  13        230.23        266.50         8.50 o                         
   2   2  13         49.17         51.10         2.35 o                         
   3   2  13         71.94         80.70         3.25 o                         
   4   2  13         57.98         57.58         3.25 o                         
   5   2  13         37.89         38.74         2.93 o                         
   6   2  13          1.75         -1.36         2.20 o                         
   7   2  13          8.69          5.07         1.14 o                         
  -6   3  13          3.81          4.09         0.85 o                         
  -5   3  13         20.44         23.41         1.58 o                         
  -4   3  13         59.86         63.37         2.21 o                         
  -3   3  13         52.46         52.20         1.98 o                         
  -2   3  13         65.53         63.07         2.01 o                         
  -1   3  13         90.14         90.43         2.05 o                         
   0   3  13         24.20         18.10         1.22 o                         
   1   3  13         40.13         41.10         1.82 o                         
   2   3  13        182.42        191.46         4.93 o                         
   3   3  13         21.10         20.71         1.97 o                         
   4   3  13         44.09         43.21         2.52 o                         
   5   3  13          0.55         -0.23         1.08 o                         
   6   3  13          1.98          2.08         1.28 o                         
  -5   4  13         33.09         49.22         1.63 o                         
  -4   4  13          0.35          0.79         0.88 o                         
  -3   4  13         20.13         20.39         1.41 o                         
  -2   4  13         21.53         22.32         1.18 o                         
  -1   4  13        109.26        105.15         3.03 o                         
   0   4  13          5.03          2.93         0.90 o                         
   1   4  13        132.22        135.71         3.13 o                         
   2   4  13          3.55          2.22         1.03 o                         
   3   4  13        184.13        179.15         4.37 o                         
   4   4  13          6.81          6.34         1.38 o                         
   5   4  13          1.11          0.39         0.81 o                         
  -4   5  13         30.79         40.29         1.87 o                         
  -3   5  13          5.20          6.04         0.71 o                         
  -2   5  13         31.71         30.76         1.20 o                         
  -1   5  13         21.14         21.76         1.07 o                         
   0   5  13          4.91          5.42         0.67 o                         
   1   5  13         17.24         20.05         1.24 o                         
   2   5  13        109.65        118.11         3.35 o                         
   3   5  13         32.80         30.43         1.89 o                         
   4   5  13          0.45         -0.65         0.93 o                         
  -3  -5  14          8.95          8.50         1.12 o                         
  -2  -5  14          0.94          1.20         0.52 o                         
  -1  -5  14          5.41          4.36         0.69 o                         
   0  -5  14          8.04         10.77         0.83 o                         
   1  -5  14         27.37         30.94         1.27 o                         
   2  -5  14         20.63         20.79         1.02 o                         
   3  -5  14         34.79         41.02         1.39 o                         
  -5  -4  14          0.24         -0.34         0.70 o                         
  -4  -4  14          1.74          2.07         0.75 o                         
  -3  -4  14          1.50          1.55         0.62 o                         
  -2  -4  14         14.97         13.12         0.90 o                         
  -1  -4  14         14.37          9.69         0.94 o                         
   0  -4  14         19.97         18.49         1.08 o                         
   1  -4  14         37.56         38.86         1.38 o                         
   2  -4  14          7.76          7.39         0.79 o                         
   3  -4  14        152.01        167.65         4.33 o                         
   4  -4  14         11.13         10.85         0.90 o                         
   5  -4  14         10.48         11.13         0.88 o                         
  -6  -3  14         11.24         13.67         0.85 o                         
  -5  -3  14         23.13         24.52         1.04 o                         
  -4  -3  14         10.12          8.94         0.84 o                         
  -3  -3  14         87.10         90.78         2.02 o                         
  -2  -3  14        140.22        144.15         2.75 o                         
  -1  -3  14         34.70         36.46         1.67 o                         
   0  -3  14          3.05          3.92         0.70 o                         
   1  -3  14          5.98          5.32         0.73 o                         
   2  -3  14         76.82         75.74         1.90 o                         
   3  -3  14         45.89         47.20         1.81 o                         
   4  -3  14         98.14        105.18         4.00 o                         
   5  -3  14         22.09         24.90         6.17 o                         
   6  -3  14          0.01          0.05         0.57 o                         
  -7  -2  14          2.59          3.76         1.21 o                         
  -6  -2  14         28.05         30.29         1.16 o                         
  -5  -2  14         10.25          9.42         0.91 o                         
  -4  -2  14         59.38         56.10         1.78 o                         
  -3  -2  14         31.85         30.79         1.40 o                         
  -2  -2  14         27.84         27.46         1.47 o                         
  -1  -2  14          3.60          4.51         0.72 o                         
   0  -2  14         95.45         92.98         1.89 o                         
   1  -2  14         56.13         51.92         1.83 o                         
   2  -2  14         10.75          9.14         0.94 o                         
   3  -2  14         42.20         46.36         1.95 o                         
   4  -2  14          8.73         12.04         1.40 o                         
   5  -2  14         31.69         41.16         4.44 o                         
   6  -2  14         18.19         21.11         1.46 o                         
  -7  -1  14          3.53          3.61         0.62 o                         
  -6  -1  14         19.98         18.29         1.07 o                         
  -5  -1  14         36.70         33.99         1.37 o                         
  -4  -1  14         51.96         40.00         1.53 o                         
  -3  -1  14         30.28         27.30         1.35 o                         
  -2  -1  14         82.04         73.62         1.92 o                         
  -1  -1  14         40.24         35.84         3.90 o                         
   0  -1  14         64.04         69.25         5.16 o                         
   1  -1  14         22.99         18.34         2.89 o                         
   2  -1  14        228.17        248.16         4.10 o                         
   3  -1  14          4.92          4.91         0.96 o                         
   4  -1  14        190.63        226.11         7.10 o                         
   5  -1  14          0.35          3.62         5.19 o                         
   6  -1  14         40.24         39.71         3.71 o                         
  -7   0  14          0.52         -0.36         1.39 o                         
  -6   0  14          7.50          6.53         0.78 o                         
  -5   0  14        108.53         86.23         1.98 o                         
  -4   0  14          0.00          0.74         0.73 o                         
  -3   0  14          0.08         -0.76         0.76 o                         
  -2   0  14        160.98        143.12         5.84 o                         
  -1   0  14        504.73        511.28        10.63 o                         
   0   0  14         74.19         75.77         5.25 o                         
   1   0  14         21.23         16.38         2.71 o                         
   2   0  14         36.32         34.78         3.01 o                         
   3   0  14       1195.87       1325.19        19.06 o                         
   4   0  14         19.97         18.35         2.07 o                         
   5   0  14         67.88         66.36         3.82 o                         
   6   0  14          3.36         48.04        30.16 o                         
  -7   1  14          3.49          3.38         0.91 o                         
  -6   1  14         20.25         19.26         1.19 o                         
  -5   1  14         35.96         35.61         1.38 o                         
  -4   1  14         52.89         45.23         1.63 o                         
  -3   1  14         29.49         25.30         1.08 o                         
  -2   1  14         82.48         74.46         1.77 o                         
  -1   1  14         39.94         34.31         3.77 o                         
   0   1  14         64.78         65.02         5.01 o                         
   1   1  14         22.78         20.46         3.49 o                         
   2   1  14        227.22        266.55         6.68 o                         
   3   1  14          4.75          3.94         1.51 o                         
   4   1  14        190.41        220.72         6.22 o                         
   5   1  14          0.45          0.62         1.33 o                         
   6   1  14         40.40         31.66         1.86 o                         
   7   1  14         52.18         49.80         2.84 o                         
  -7   2  14          2.55          2.14         0.73 o                         
  -6   2  14         27.71         33.48         2.04 o                         
  -5   2  14         10.47         10.22         1.20 o                         
  -4   2  14         59.47         56.64         1.89 o                         
  -3   2  14         31.99         30.75         1.65 o                         
  -2   2  14         27.64         27.14         1.41 o                         
  -1   2  14          3.52          2.38         0.64 o                         
   0   2  14         96.25         93.47         2.19 o                         
   1   2  14         55.77         51.40         2.03 o                         
   2   2  14         10.73         10.51         1.35 o                         
   3   2  14         42.17         48.15         3.36 o                         
   4   2  14          9.06          9.23         1.33 o                         
   5   2  14         31.53         34.22         2.16 o                         
   6   2  14         17.91         14.73         2.30 o                         
  -6   3  14         10.84         14.58         0.96 o                         
  -5   3  14         22.82         26.07         1.56 o                         
  -4   3  14          9.67          9.36         1.09 o                         
  -3   3  14         86.87         90.12         2.48 o                         
  -2   3  14        138.83        138.43         2.74 o                         
  -1   3  14         35.39         32.29         1.34 o                         
   0   3  14          3.08          3.33         0.94 o                         
   1   3  14          5.77          4.42         0.95 o                         
   2   3  14         77.07         78.53         3.29 o                         
   3   3  14         45.58         44.17         2.59 o                         
   4   3  14         97.88         93.43         4.26 o                         
   5   3  14         22.21         20.41         1.90 o                         
   6   3  14          0.03         -0.32         0.96 o                         
  -5   4  14          0.26          1.32         0.68 o                         
  -4   4  14          1.67          3.99         0.74 o                         
  -3   4  14          1.35          1.32         0.89 o                         
  -2   4  14         15.26         13.63         1.06 o                         
  -1   4  14         14.16          9.26         1.00 o                         
   0   4  14         19.34         16.71         1.29 o                         
   1   4  14         37.40         35.37         1.58 o                         
   2   4  14          7.79          6.86         1.13 o                         
   3   4  14        150.91        157.32        10.90 o                         
   4   4  14         11.01         11.61         2.27 o                         
   5   4  14         10.65          8.66         1.43 o                         
  -3   5  14          8.76         10.36         0.78 o                         
  -2   5  14          0.95          1.50         0.69 o                         
  -1   5  14          5.31          4.71         0.69 o                         
   0   5  14          8.28         10.29         0.76 o                         
   1   5  14         26.99         30.45         1.34 o                         
   2   5  14         21.02         21.86         1.40 o                         
   3   5  14         34.98         38.58         1.96 o                         
  -3  -5  15         15.37         14.62         1.64 o                         
  -2  -5  15          1.05          1.19         0.52 o                         
  -1  -5  15         61.79         68.57         2.34 o                         
   0  -5  15          1.34          0.88         0.55 o                         
   1  -5  15         11.12         12.67         0.83 o                         
   2  -5  15         22.84         24.67         1.28 o                         
   3  -5  15         17.36         17.59         1.83 o                         
  -5  -4  15         24.36         30.14         4.84 o                         
  -4  -4  15          0.42          0.49         0.55 o                         
  -3  -4  15          2.19          1.81         0.53 o                         
  -2  -4  15          9.72          8.66         0.82 o                         
  -1  -4  15         34.57         33.29         1.35 o                         
   0  -4  15          7.08          7.23         0.83 o                         
   1  -4  15          5.50          4.46         0.68 o                         
   2  -4  15         30.52         33.00         1.24 o                         
   3  -4  15         56.33         61.64         1.72 o                         
   4  -4  15          6.24          6.80         0.71 o                         
   5  -4  15         10.09         13.04         1.25 o                         
  -6  -3  15          1.45          1.61         0.47 o                         
  -5  -3  15          8.42          9.03         0.74 o                         
  -4  -3  15         10.23         10.35         0.95 o                         
  -3  -3  15        169.22        180.80         2.93 o                         
  -2  -3  15        113.35        120.68         2.52 o                         
  -1  -3  15         10.02          8.97         0.96 o                         
   0  -3  15          7.66          5.98         0.74 o                         
   1  -3  15         80.20         83.95         1.94 o                         
   2  -3  15        148.54        155.48         2.61 o                         
   3  -3  15         69.40         73.15         2.51 o                         
   4  -3  15          4.43          4.34         1.66 o                         
   5  -3  15          5.53          5.27         0.90 o                         
   6  -3  15         31.31         33.44         2.06 o                         
  -6  -2  15         26.65         31.29         1.51 o                         
  -5  -2  15          0.93          0.95         0.66 o                         
  -4  -2  15          0.91          0.01         0.74 o                         
  -3  -2  15        168.62        172.82         3.52 o                         
  -2  -2  15         97.90         96.59         2.20 o                         
  -1  -2  15          7.51          5.08         0.76 o                         
   0  -2  15         63.52         55.95         1.66 o                         
   1  -2  15        109.23        110.17         4.90 o                         
   2  -2  15         31.28         29.35         1.35 o                         
   3  -2  15          8.64          8.42         1.09 o                         
   4  -2  15         13.06         15.26         1.45 o                         
   5  -2  15         28.48         31.71         3.02 o                         
   6  -2  15          0.18         -0.67         1.50 o                         
  -7  -1  15         17.36         19.85         1.58 o                         
  -6  -1  15         13.09         13.30         0.86 o                         
  -5  -1  15          4.38          3.51         0.79 o                         
  -4  -1  15         49.95         47.46         1.58 o                         
  -3  -1  15         17.49         16.79         1.25 o                         
  -2  -1  15        136.60        131.64         2.04 o                         
  -1  -1  15         68.95         63.22         1.89 o                         
   0  -1  15         72.94         67.84         2.70 o                         
   1  -1  15         81.49         74.17         2.80 o                         
   2  -1  15         32.62         30.44         1.57 o                         
   3  -1  15         23.30         26.02         1.57 o                         
   4  -1  15        231.22        235.94         6.58 o                         
   5  -1  15          6.48          5.61         1.51 o                         
   6  -1  15         26.79         27.62         2.94 o                         
  -7   0  15          8.46          7.99         0.83 o                         
  -6   0  15         35.65         32.87         1.18 o                         
  -5   0  15         19.39         16.99         1.00 o                         
  -4   0  15         10.91         11.01         1.01 o                         
  -3   0  15          4.75          2.67         0.81 o                         
  -2   0  15         72.32         58.42         1.39 o                         
  -1   0  15         10.98         10.36         2.08 o                         
   0   0  15         26.59         27.24         3.52 o                         
   1   0  15        142.29        133.73         4.82 o                         
   2   0  15          2.48          1.45         1.02 o                         
   3   0  15        184.69        191.45         3.69 o                         
   4   0  15         74.39         75.01         2.72 o                         
   5   0  15         62.71         64.99         4.46 o                         
   6   0  15         18.77         20.71         2.68 o                         
  -7   1  15         17.52         20.69         4.03 o                         
  -6   1  15         13.30         14.27         1.03 o                         
  -5   1  15          4.36          3.50         0.74 o                         
  -4   1  15         49.41         44.60         1.44 o                         
  -3   1  15         17.25         13.84         0.85 o                         
  -2   1  15        135.45        129.98         2.10 o                         
  -1   1  15         68.00         60.80         2.19 o                         
   0   1  15         72.73         66.73         2.62 o                         
   1   1  15         80.40         80.46         3.33 o                         
   2   1  15         32.59         32.56         2.09 o                         
   3   1  15         23.34         25.20         2.44 o                         
   4   1  15        233.54        253.88         5.14 o                         
   5   1  15          6.77          4.15         1.42 o                         
   6   1  15         26.80         19.84         2.15 o                         
  -6   2  15         27.17         33.05         1.35 o                         
  -5   2  15          0.86          1.58         0.78 o                         
  -4   2  15          0.96          0.75         0.78 o                         
  -3   2  15        168.30        172.23         3.07 o                         
  -2   2  15         98.12         96.61         2.07 o                         
  -1   2  15          7.43          4.65         0.73 o                         
   0   2  15         64.11         54.41         1.80 o                         
   1   2  15        109.75        112.91         4.17 o                         
   2   2  15         30.93         27.92         2.48 o                         
   3   2  15          8.86         10.19         2.06 o                         
   4   2  15         12.98         12.30         1.39 o                         
   5   2  15         28.67         24.20         2.15 o                         
   6   2  15          0.18          0.18         1.11 o                         
  -6   3  15          1.50          1.09         0.58 o                         
  -5   3  15          8.36          9.97         0.97 o                         
  -4   3  15         10.13         11.40         1.39 o                         
  -3   3  15        169.01        187.27         3.07 o                         
  -2   3  15        113.26        116.81         2.24 o                         
  -1   3  15         10.58          9.21         0.90 o                         
   0   3  15          7.55          5.32         1.08 o                         
   1   3  15         80.35         78.38         2.31 o                         
   2   3  15        148.01        156.68         3.91 o                         
   3   3  15         70.03         73.49         3.85 o                         
   4   3  15          4.44          6.01         1.17 o                         
   5   3  15          5.62          5.59         1.13 o                         
   6   3  15         30.48         16.66         1.58 o                         
  -5   4  15         24.70         33.84         2.08 o                         
  -4   4  15          0.48          1.14         0.60 o                         
  -3   4  15          2.20          2.06         0.74 o                         
  -2   4  15          9.71          7.22         0.81 o                         
  -1   4  15         34.91         35.27         1.47 o                         
   0   4  15          6.96          7.89         1.04 o                         
   1   4  15          5.45          4.44         0.86 o                         
   2   4  15         31.51         33.48         1.80 o                         
   3   4  15         56.75         58.90         3.05 o                         
   4   4  15          6.24          6.29         1.85 o                         
  -3   5  15         15.18         21.08         3.61 o                         
  -2   5  15          1.10          1.23         0.66 o                         
  -1   5  15         62.07         73.30         1.65 o                         
   0   5  15          1.34          0.93         0.55 o                         
   1   5  15         10.82         12.70         0.85 o                         
   2   5  15         22.81         21.90         1.13 o                         
   3   5  15         17.37         19.84         1.75 o                         
  -2  -5  16          3.25          2.90         0.52 o                         
  -1  -5  16         71.74         76.30         2.80 o                         
   0  -5  16          1.05          1.86         0.55 o                         
   1  -5  16          5.06          5.82         0.62 o                         
   2  -5  16         21.24         21.76         0.89 o                         
  -4  -4  16         35.02         45.51         1.87 o                         
  -3  -4  16         15.82         16.99         0.97 o                         
  -2  -4  16          9.33          7.76         0.77 o                         
  -1  -4  16          1.13          1.59         0.67 o                         
   0  -4  16         45.96         42.68         1.42 o                         
   1  -4  16          8.47          8.61         0.75 o                         
   2  -4  16          5.54          6.00         0.66 o                         
   3  -4  16         34.62         37.77         1.29 o                         
   4  -4  16         27.57         28.00         1.41 o                         
  -5  -3  16          6.71          7.57         0.65 o                         
  -4  -3  16          8.92         11.19         0.99 o                         
  -3  -3  16         45.33         47.84         1.59 o                         
  -2  -3  16          3.75          3.15         0.81 o                         
  -1  -3  16          6.79          6.38         0.87 o                         
   0  -3  16         49.48         47.51         1.50 o                         
   1  -3  16         98.44         99.17         2.45 o                         
   2  -3  16         63.60         64.66         1.72 o                         
   3  -3  16         23.38         24.39         1.84 o                         
   4  -3  16         10.82         10.57         1.02 o                         
   5  -3  16         43.63         46.07         2.11 o                         
  -6  -2  16         14.87         16.68         0.77 o                         
  -5  -2  16         16.44         16.25         0.95 o                         
  -4  -2  16         20.51         19.99         1.09 o                         
  -3  -2  16         40.52         40.23         1.56 o                         
  -2  -2  16        133.97        140.90         2.93 o                         
  -1  -2  16         33.81         31.26         1.20 o                         
   0  -2  16        115.85        108.93         2.72 o                         
   1  -2  16          8.31          7.26         0.95 o                         
   2  -2  16        121.79        130.14         3.21 o                         
   3  -2  16         40.28         42.76         1.85 o                         
   4  -2  16         26.58         27.33         1.70 o                         
   5  -2  16          2.61          2.38         0.84 o                         
  -6  -1  16         22.07         23.80         1.16 o                         
  -5  -1  16          3.98          3.20         0.73 o                         
  -4  -1  16         17.74         17.41         1.07 o                         
  -3  -1  16         50.77         46.77         1.62 o                         
  -2  -1  16        219.97        202.69         3.54 o                         
  -1  -1  16        115.61        104.63         2.43 o                         
   0  -1  16         26.72         24.98         1.36 o                         
   1  -1  16        202.30        198.23         3.67 o                         
   2  -1  16          9.14          8.27         1.04 o                         
   3  -1  16        128.81        134.94         3.59 o                         
   4  -1  16        100.33         99.52         3.12 o                         
   5  -1  16          3.34          6.65         3.26 o                         
   6  -1  16          3.51          2.44         1.22 o                         
  -7   0  16          0.03          0.19         0.80 o                         
  -6   0  16          1.87          1.87         0.61 o                         
  -5   0  16         39.56         37.98         1.23 o                         
  -4   0  16        215.50        192.94         2.88 o                         
  -3   0  16         22.85         16.71         1.40 o                         
  -2   0  16          2.00          1.77         0.62 o                         
  -1   0  16        218.83        207.00         2.66 o                         
   0   0  16        141.51        137.26         3.65 o                         
   1   0  16          3.99          2.66         1.27 o                         
   2   0  16         13.96         16.93         1.79 o                         
   3   0  16        162.75        160.25         4.19 o                         
   4   0  16        149.30        159.75         4.13 o                         
   5   0  16         74.31         74.67         3.96 o                         
   6   0  16         44.25         56.51        13.31 o                         
  -7   1  16         22.44          3.84         1.60 o                         
  -6   1  16         22.64         24.10         1.08 o                         
  -5   1  16          3.91          2.36         0.65 o                         
  -4   1  16         17.59         16.41         1.03 o                         
  -3   1  16         51.27         44.24         1.38 o                         
  -2   1  16        220.21        199.47         2.84 o                         
  -1   1  16        116.26        102.85         2.41 o                         
   0   1  16         26.33         23.99         1.42 o                         
   1   1  16        200.71        194.88         5.85 o                         
   2   1  16          9.37         10.15         1.39 o                         
   3   1  16        129.14        138.08         3.99 o                         
   4   1  16         99.71         94.75         3.16 o                         
   5   1  16          3.50          3.34         2.94 o                         
   6   1  16          3.54         14.21         2.44 o                         
  -6   2  16         14.73         18.05         0.90 o                         
  -5   2  16         16.62         18.24         1.18 o                         
  -4   2  16         20.54         21.34         1.17 o                         
  -3   2  16         40.90         39.71         1.52 o                         
  -2   2  16        134.74        137.28         2.51 o                         
  -1   2  16         34.33         29.04         1.24 o                         
   0   2  16        116.05        103.23         2.95 o                         
   1   2  16          8.21          8.55         1.21 o                         
   2   2  16        121.11        129.20         4.05 o                         
   3   2  16         40.40         47.05         3.24 o                         
   4   2  16         26.60         24.06         1.64 o                         
   5   2  16          2.39          0.46         0.89 o                         
   6   2  16         16.24         10.32         2.92 o                         
  -5   3  16          6.57          9.72         1.05 o                         
  -4   3  16          9.05         12.64         1.15 o                         
  -3   3  16         44.91         48.41         1.52 o                         
  -2   3  16          3.93          4.18         0.71 o                         
  -1   3  16          7.13          5.40         0.81 o                         
   0   3  16         49.08         43.79         2.03 o                         
   1   3  16         98.64         95.92         2.50 o                         
   2   3  16         64.72         61.73         2.90 o                         
   3   3  16         23.85         23.59         2.39 o                         
   4   3  16         10.88         10.09         1.52 o                         
   5   3  16         44.14         38.83         5.14 o                         
  -4   4  16         34.65         46.43         1.65 o                         
  -3   4  16         15.48         17.91         1.15 o                         
  -2   4  16          8.98          8.41         0.76 o                         
  -1   4  16          1.12          0.15         0.79 o                         
   0   4  16         46.44         45.74         1.72 o                         
   1   4  16          8.33          8.53         0.90 o                         
   2   4  16          5.82          8.40         1.26 o                         
   3   4  16         34.92         35.14         1.87 o                         
   4   4  16         27.39         25.65         2.44 o                         
  -2   5  16          3.39          4.86         1.04 o                         
  -1   5  16         72.01         79.89         2.22 o                         
   0   5  16          1.09          0.65         0.54 o                         
   1   5  16          4.81          5.21         0.70 o                         
   2   5  16         21.33         23.03         0.98 o                         
  -2  -5  17          3.46          3.78         0.75 o                         
  -1  -5  17         43.00         43.12         2.45 o                         
   0  -5  17         12.72         14.72         0.72 o                         
   1  -5  17          3.36          3.77         0.59 o                         
  -4  -4  17          1.66          1.60         0.70 o                         
  -3  -4  17         21.21         25.50         1.17 o                         
  -2  -4  17          0.44          0.43         0.56 o                         
  -1  -4  17          1.45          1.19         0.56 o                         
   0  -4  17         15.65         16.08         0.93 o                         
   1  -4  17          4.31          4.62         0.64 o                         
   2  -4  17          8.60          8.60         0.62 o                         
   3  -4  17         32.64         35.98         1.24 o                         
   4  -4  17         17.50         20.38         1.14 o                         
  -5  -3  17          7.70          9.38         0.75 o                         
  -4  -3  17         33.37         39.32         1.44 o                         
  -3  -3  17        136.45        156.08         2.71 o                         
  -2  -3  17          8.32          8.10         0.91 o                         
  -1  -3  17         74.72         72.59         1.95 o                         
   0  -3  17         18.16         17.16         1.04 o                         
   1  -3  17         17.41         14.41         0.86 o                         
   2  -3  17         19.31         16.20         1.11 o                         
   3  -3  17         58.28         64.35         2.16 o                         
   4  -3  17         13.17         14.13         1.10 o                         
   5  -3  17         47.40         50.53         1.87 o                         
  -6  -2  17         67.11         82.04         3.02 o                         
  -5  -2  17          3.59          4.06         0.70 o                         
  -4  -2  17         39.76         39.75         1.36 o                         
  -3  -2  17          2.14          3.46         0.92 o                         
  -2  -2  17        334.09        339.56         5.84 o                         
  -1  -2  17         13.46         11.76         0.92 o                         
   0  -2  17         59.42         53.67         1.68 o                         
   1  -2  17          8.30          5.77         1.01 o                         
   2  -2  17        208.02        229.30         3.92 o                         
   3  -2  17         74.56         73.60         2.39 o                         
   4  -2  17         13.06         14.20         1.24 o                         
   5  -2  17         11.04         13.28         1.09 o                         
  -6  -1  17          2.42          2.85         0.57 o                         
  -5  -1  17         25.47         27.68         1.18 o                         
  -4  -1  17          6.18          5.80         0.81 o                         
  -3  -1  17         56.09         49.89         1.64 o                         
  -2  -1  17        235.42        220.50         3.00 o                         
  -1  -1  17        215.83        207.31         3.04 o                         
   0  -1  17         16.13         15.83         1.20 o                         
   1  -1  17        287.47        284.40         5.13 o                         
   2  -1  17         77.41         72.26         2.54 o                         
   3  -1  17        280.05        298.76         7.76 o                         
   4  -1  17         79.03         82.63         3.84 o                         
   5  -1  17         40.65         49.47         4.23 o                         
   6  -1  17          1.53         -1.40         1.40 o                         
  -6   0  17          0.01         -0.21         0.61 o                         
  -5   0  17          8.94          8.96         0.77 o                         
  -4   0  17          0.35          1.30         0.65 o                         
  -3   0  17         40.30         38.08         1.51 o                         
  -2   0  17         88.20         87.18         1.81 o                         
  -1   0  17        488.28        472.35         7.23 o                         
   0   0  17         10.97          9.95         1.23 o                         
   1   0  17         11.44         11.80         1.16 o                         
   2   0  17        130.29        138.79         4.47 o                         
   3   0  17        113.20        108.94         3.54 o                         
   4   0  17          0.75         -0.60         1.39 o                         
   5   0  17          0.17          0.67         1.58 o                         
  -6   1  17          2.61          1.37         0.98 o                         
  -5   1  17         25.53         27.88         1.06 o                         
  -4   1  17          6.15          5.29         0.76 o                         
  -3   1  17         55.47         49.55         1.51 o                         
  -2   1  17        236.82        220.26         3.32 o                         
  -1   1  17        215.17        202.22         3.06 o                         
   0   1  17         16.12         17.42         1.30 o                         
   1   1  17        285.80        283.03         6.65 o                         
   2   1  17         76.79         75.17         3.13 o                         
   3   1  17        278.52        262.12         8.70 o                         
   4   1  17         78.97         76.52         4.94 o                         
   5   1  17         40.46         40.69         2.50 o                         
   6   1  17          1.57          0.27         0.98 o                         
  -6   2  17         67.97         88.45         2.23 o                         
  -5   2  17          3.70          3.39         0.74 o                         
  -4   2  17         39.54         39.98         1.52 o                         
  -3   2  17          2.32          2.26         0.73 o                         
  -2   2  17        332.66        337.80         3.83 o                         
  -1   2  17         13.53         13.13         1.22 o                         
   0   2  17         58.76         53.88         2.18 o                         
   1   2  17          8.28          4.84         0.93 o                         
   2   2  17        205.79        217.17         5.13 o                         
   3   2  17         74.08         71.94         3.83 o                         
   4   2  17         13.15         12.36         1.49 o                         
   5   2  17         11.38          7.81         2.09 o                         
  -5   3  17          7.61         10.85         0.95 o                         
  -4   3  17         33.20         41.30         1.59 o                         
  -3   3  17        136.69        159.57         2.42 o                         
  -2   3  17          8.20          8.70         0.82 o                         
  -1   3  17         73.80         69.76         1.87 o                         
   0   3  17         17.65         15.30         1.40 o                         
   1   3  17         17.74         14.22         1.29 o                         
   2   3  17         19.18         16.30         1.73 o                         
   3   3  17         57.79         59.21         2.48 o                         
   4   3  17         13.08         12.05         1.49 o                         
  -4   4  17          1.64          2.00         0.58 o                         
  -3   4  17         20.95         25.56         1.14 o                         
  -2   4  17          0.41          0.05         0.72 o                         
  -1   4  17          1.50          1.35         0.74 o                         
   0   4  17         16.15         18.85         1.27 o                         
   1   4  17          4.32          5.47         0.76 o                         
   2   4  17          8.52          7.39         1.38 o                         
   3   4  17         33.56         34.13         1.50 o                         
   4   4  17         17.70         19.43         1.80 o                         
  -2   5  17          3.54          6.12         2.81 o                         
  -1   5  17         43.53         47.15         1.74 o                         
   0   5  17         12.93         15.94         0.95 o                         
   1   5  17          3.45          2.74         0.50 o                         
  -4  -4  18          2.09          2.78         0.71 o                         
  -3  -4  18         21.84         25.25         1.04 o                         
  -2  -4  18          4.50          5.81         0.61 o                         
  -1  -4  18          3.94          3.58         0.53 o                         
   0  -4  18         53.49         52.06         1.35 o                         
   1  -4  18         17.02         17.85         0.87 o                         
   2  -4  18         18.07         20.97         1.37 o                         
   3  -4  18         41.91         49.64         2.48 o                         
  -5  -3  18          5.67          6.41         0.61 o                         
  -4  -3  18         41.45         50.50         1.49 o                         
  -3  -3  18         28.61         29.82         1.29 o                         
  -2  -3  18         29.21         30.48         1.31 o                         
  -1  -3  18        198.61        212.11         3.34 o                         
   0  -3  18         27.95         28.39         1.18 o                         
   1  -3  18          4.35          2.90         0.60 o                         
   2  -3  18         21.77         19.31         1.04 o                         
   3  -3  18         80.11         86.68         2.29 o                         
   4  -3  18         26.65         28.43         1.84 o                         
   5  -3  18         15.01         14.66         1.46 o                         
  -6  -2  18         92.66         92.61         5.90 o                         
  -5  -2  18         24.98         28.57         0.94 o                         
  -4  -2  18          7.10          5.37         0.73 o                         
  -3  -2  18         55.52         55.73         1.98 o                         
  -2  -2  18        353.76        377.06         5.14 o                         
  -1  -2  18          3.73          3.11         0.72 o                         
   0  -2  18         55.80         53.33         1.67 o                         
   1  -2  18         60.53         56.96         1.94 o                         
   2  -2  18         49.52         48.56         1.67 o                         
   3  -2  18         38.12         37.30         1.57 o                         
   4  -2  18          4.30          3.83         0.86 o                         
   5  -2  18          2.94          2.35         0.96 o                         
  -6  -1  18          3.74          4.34         0.66 o                         
  -5  -1  18         25.35         28.94         1.25 o                         
  -4  -1  18         42.87         42.33         1.49 o                         
  -3  -1  18        190.34        187.39         2.94 o                         
  -2  -1  18        112.76        103.63         2.04 o                         
  -1  -1  18         27.85         25.62         1.31 o                         
   0  -1  18         34.81         35.43         1.71 o                         
   1  -1  18        191.17        185.86         4.35 o                         
   2  -1  18          9.08          6.28         0.99 o                         
   3  -1  18        198.47        201.00         4.04 o                         
   4  -1  18         20.84         18.45         1.54 o                         
   5  -1  18         74.04         81.32         3.21 o                         
   6  -1  18         17.93         13.23         1.49 o                         
  -6   0  18         11.53         11.98         0.78 o                         
  -5   0  18         26.65         26.57         1.10 o                         
  -4   0  18         14.40         10.53         0.80 o                         
  -3   0  18         54.61         48.23         1.63 o                         
  -2   0  18        177.41        166.47         2.52 o                         
  -1   0  18        259.23        246.86         3.35 o                         
   0   0  18          6.91          7.74         1.08 o                         
   1   0  18        235.07        235.40         4.46 o                         
   2   0  18         55.37         61.63         3.66 o                         
   3   0  18          7.37          4.79         1.02 o                         
   4   0  18        704.14        697.80        10.42 o                         
   5   0  18          2.11         12.80         9.77 o                         
   6   0  18          5.15          2.86         1.01 o                         
  -6   1  18          3.87          3.18         0.71 o                         
  -5   1  18         24.92         28.91         1.02 o                         
  -4   1  18         42.74         40.87         1.23 o                         
  -3   1  18        191.92        188.11         2.72 o                         
  -2   1  18        113.06        105.21         2.41 o                         
  -1   1  18         28.03         24.70         1.32 o                         
   0   1  18         34.94         31.68         1.62 o                         
   1   1  18        191.11        189.39         5.22 o                         
   2   1  18          9.05          6.58         1.19 o                         
   3   1  18        197.44        179.85         5.58 o                         
   4   1  18         21.08         14.89         3.06 o                         
   5   1  18         74.72         69.55         3.16 o                         
   6   1  18         17.62         17.62         1.77 o                         
  -5   2  18         24.93         30.91         1.38 o                         
  -4   2  18          6.80          6.19         0.82 o                         
  -3   2  18         54.87         54.52         1.64 o                         
  -2   2  18        355.53        374.57         4.28 o                         
  -1   2  18          3.79          2.27         0.88 o                         
   0   2  18         55.39         51.73         2.13 o                         
   1   2  18         60.78         56.92         1.95 o                         
   2   2  18         50.20         46.99         2.57 o                         
   3   2  18         38.06         36.22         2.35 o                         
   4   2  18          4.38          1.34         1.32 o                         
   5   2  18          2.91          0.29         3.05 o                         
  -5   3  18          5.74          7.85         0.83 o                         
  -4   3  18         41.46         52.26         1.43 o                         
  -3   3  18         28.23         29.49         1.16 o                         
  -2   3  18         28.91         30.72         1.22 o                         
  -1   3  18        198.84        214.91         3.89 o                         
   0   3  18         27.51         27.97         1.81 o                         
   1   3  18          4.48          2.94         0.86 o                         
   2   3  18         21.95         22.22         1.81 o                         
   3   3  18         80.56         81.82         2.68 o                         
   4   3  18         26.53         22.55         4.65 o                         
  -3   4  18         22.01         26.36         1.13 o                         
  -2   4  18          4.50          5.72         0.88 o                         
  -1   4  18          3.98          4.17         1.00 o                         
   0   4  18         53.23         54.99         1.78 o                         
   1   4  18         16.79         18.61         1.31 o                         
   2   4  18         18.15         20.83         1.37 o                         
   3   4  18         42.30         43.41         3.35 o                         
   0   5  18          2.91          3.61         1.10 o                         
  -3  -4  19          2.60          3.34         0.76 o                         
  -2  -4  19          0.99          0.92         0.51 o                         
  -1  -4  19          2.96          2.42         0.45 o                         
   0  -4  19          7.78          8.55         0.64 o                         
   1  -4  19          8.57          8.84         0.60 o                         
   2  -4  19          2.52          3.13         0.70 o                         
   3  -4  19          7.66          7.03         2.18 o                         
  -4  -3  19         16.61         18.93         0.90 o                         
  -3  -3  19          4.62          3.98         0.70 o                         
  -2  -3  19         34.45         33.94         1.27 o                         
  -1  -3  19         25.47         26.98         1.19 o                         
   0  -3  19          3.13          3.97         0.62 o                         
   1  -3  19          0.83          0.94         0.64 o                         
   2  -3  19          7.69          9.31         0.81 o                         
   3  -3  19         53.85         58.54         1.77 o                         
   4  -3  19          1.37          0.99         0.54 o                         
  -5  -2  19          1.72          2.06         0.44 o                         
  -4  -2  19          8.13          8.31         0.81 o                         
  -3  -2  19         78.76         79.54         2.21 o                         
  -2  -2  19        104.60        107.65         2.42 o                         
  -1  -2  19          2.42          2.02         0.63 o                         
   0  -2  19         37.78         39.15         1.44 o                         
   1  -2  19         39.11         38.66         1.51 o                         
   2  -2  19         94.84        100.70         2.96 o                         
   3  -2  19          0.70          1.14         0.74 o                         
   4  -2  19          3.12          3.21         0.71 o                         
   5  -2  19          4.34          1.32         1.74 o                         
  -6  -1  19          8.03          7.79         1.12 o                         
  -5  -1  19          2.61          2.12         0.58 o                         
  -4  -1  19         60.79         61.62         1.66 o                         
  -3  -1  19         28.33         27.94         1.36 o                         
  -2  -1  19         18.83         15.77         1.07 o                         
  -1  -1  19        181.25        175.82         2.79 o                         
   0  -1  19         19.93         18.54         1.25 o                         
   1  -1  19         28.16         28.94         1.45 o                         
   2  -1  19          4.29          5.17         0.86 o                         
   3  -1  19         19.74         20.46         1.45 o                         
   4  -1  19         22.27         24.65         1.73 o                         
   5  -1  19         15.48         16.11         1.57 o                         
  -6   0  19          0.18         -0.16         0.58 o                         
  -5   0  19         15.63         16.27         0.82 o                         
  -4   0  19         15.52         10.45         0.83 o                         
  -3   0  19         42.16         41.15         1.59 o                         
  -2   0  19        184.81        176.32         2.84 o                         
  -1   0  19         37.99         34.14         1.33 o                         
   0   0  19         49.83         40.65         1.84 o                         
   1   0  19        144.66        151.10         4.22 o                         
   2   0  19         42.06         38.53         1.81 o                         
   3   0  19          0.00         -0.56         1.13 o                         
   4   0  19          7.84          8.12         1.47 o                         
   5   0  19         16.52         20.00         3.78 o                         
  -6   1  19          7.83          9.19         1.61 o                         
  -5   1  19          2.55          2.24         0.51 o                         
  -4   1  19         60.81         61.99         1.66 o                         
  -3   1  19         28.82         29.74         1.22 o                         
  -2   1  19         18.62         16.55         1.15 o                         
  -1   1  19        181.21        175.07         3.54 o                         
   0   1  19         19.90         16.93         1.28 o                         
   1   1  19         28.14         29.76         2.02 o                         
   2   1  19          4.21          5.40         1.35 o                         
   3   1  19         19.27         15.35         1.45 o                         
   4   1  19         22.34         17.58         1.94 o                         
   5   1  19         15.13         10.66         1.89 o                         
  -5   2  19          1.53          1.14         0.67 o                         
  -4   2  19          7.88          8.18         0.74 o                         
  -3   2  19         78.98         85.51         1.89 o                         
  -2   2  19        105.37        107.77         2.85 o                         
  -1   2  19          2.63          2.23         0.89 o                         
   0   2  19         37.27         35.80         1.67 o                         
   1   2  19         38.87         35.07         1.73 o                         
   2   2  19         94.85         94.32         2.88 o                         
   3   2  19          0.75         -0.16         0.87 o                         
   4   2  19          3.08         -0.55         1.27 o                         
   5   2  19          4.30          5.69         1.34 o                         
  -4   3  19         16.75         19.02         1.08 o                         
  -3   3  19          4.53          4.10         0.82 o                         
  -2   3  19         34.20         34.77         1.41 o                         
  -1   3  19         26.26         28.43         1.39 o                         
   0   3  19          3.06          4.93         0.95 o                         
   1   3  19          0.91          2.71         0.98 o                         
   2   3  19          8.03          8.92         1.26 o                         
   3   3  19         54.18         55.65         2.05 o                         
  -3   4  19          2.71          1.60         1.13 o                         
  -2   4  19          0.95         -0.65         0.65 o                         
  -1   4  19          2.98          2.87         0.86 o                         
   0   4  19          8.01          8.69         0.86 o                         
   1   4  19          8.57         10.78         1.02 o                         
   2   4  19          2.57          1.96         0.70 o                         
   3   4  19          7.95         11.15         1.57 o                         
  -2  -4  20          0.23          0.70         0.45 o                         
  -1  -4  20          0.59          0.20         0.45 o                         
   0  -4  20         10.21          9.06         0.95 o                         
   1  -4  20         30.60         33.60         1.58 o                         
   2  -4  20          1.70          1.87         0.51 o                         
  -4  -3  20          0.97          1.01         0.42 o                         
  -3  -3  20          4.90          4.84         0.63 o                         
  -2  -3  20         22.36         25.18         1.13 o                         
  -1  -3  20          5.63          6.39         0.71 o                         
   0  -3  20          6.66          7.65         0.68 o                         
   1  -3  20          1.30          1.08         0.61 o                         
   2  -3  20          5.19          5.54         0.80 o                         
   3  -3  20         21.31         24.10         1.04 o                         
   4  -3  20          8.91          9.81         1.33 o                         
  -5  -2  20         48.55         52.58         1.20 o                         
  -4  -2  20          8.97         10.46         0.78 o                         
  -3  -2  20         33.28         36.58         1.48 o                         
  -2  -2  20          1.10          0.90         0.70 o                         
  -1  -2  20         95.02         94.37         1.92 o                         
   0  -2  20          3.95          4.95         0.75 o                         
   1  -2  20         36.03         37.25         1.57 o                         
   2  -2  20          0.66          0.81         0.66 o                         
   3  -2  20         27.54         28.82         1.38 o                         
   4  -2  20          0.18         -0.02         0.58 o                         
  -5  -1  20          7.35          6.93         0.64 o                         
  -4  -1  20         57.46         57.21         1.41 o                         
  -3  -1  20          3.49          3.68         0.80 o                         
  -2  -1  20          1.50          0.85         0.77 o                         
  -1  -1  20         62.28         59.29         1.65 o                         
   0  -1  20         43.45         43.30         1.67 o                         
   1  -1  20          3.23          3.91         0.82 o                         
   2  -1  20          2.01          2.18         0.82 o                         
   3  -1  20         19.26         19.70         1.35 o                         
   4  -1  20         14.28         13.42         1.23 o                         
   5  -1  20         28.65         24.46         1.99 o                         
  -5   0  20         39.64         39.46         1.29 o                         
  -4   0  20          4.86          4.38         0.64 o                         
  -3   0  20         62.88         58.88         1.93 o                         
  -2   0  20         62.67         59.42         1.70 o                         
  -1   0  20          0.53         -0.17         0.78 o                         
   0   0  20          0.11          0.54         0.82 o                         
   1   0  20        111.51        117.21         3.20 o                         
   2   0  20          0.41          0.45         0.90 o                         
   3   0  20          3.89          3.33         0.96 o                         
   4   0  20          9.06          9.87         1.27 o                         
   5   0  20         22.00         16.81         2.09 o                         
  -5   1  20          7.50          7.65         0.80 o                         
  -4   1  20         57.60         59.54         2.17 o                         
  -3   1  20          3.39          3.59         0.74 o                         
  -2   1  20          1.45          1.06         0.82 o                         
  -1   1  20         62.60         58.83         1.87 o                         
   0   1  20         43.26         39.07         1.73 o                         
   1   1  20          3.19          3.33         1.05 o                         
   2   1  20          1.87          1.89         1.02 o                         
   3   1  20         19.40         18.39         1.41 o                         
   4   1  20         14.40         20.50         8.77 o                         
   5   1  20         29.37         22.68         7.26 o                         
  -5   2  20         49.06         61.28         2.43 o                         
  -4   2  20          9.22          9.51         0.77 o                         
  -3   2  20         33.53         37.61         1.33 o                         
  -2   2  20          1.16          0.72         0.74 o                         
  -1   2  20         95.35         92.80         4.54 o                         
   0   2  20          4.11          4.93         1.03 o                         
   1   2  20         35.35         33.85         1.66 o                         
   2   2  20          0.74          1.37         1.00 o                         
   3   2  20         27.39         24.61         2.64 o                         
   4   2  20          0.19          0.25         1.26 o                         
  -4   3  20          1.06          1.00         0.68 o                         
  -3   3  20          4.80          4.37         1.09 o                         
  -2   3  20         22.58         24.26         1.24 o                         
  -1   3  20          5.56          5.40         0.90 o                         
   0   3  20          6.74          8.90         1.02 o                         
   1   3  20          1.35          1.04         0.82 o                         
   2   3  20          5.23          4.99         0.90 o                         
   3   3  20         21.10         13.33         9.09 o                         
  -2   4  20          0.25         -0.17         0.69 o                         
  -1   4  20          0.60         -0.11         1.01 o                         
   0   4  20         10.14          9.96         0.69 o                         
   1   4  20         30.62         36.72         1.55 o                         
   2   4  20          1.74          1.59         0.84 o                         
  -1  -4  21          0.34          0.96         0.52 o                         
   0  -4  21          0.22          0.04         0.53 o                         
   1  -4  21          4.11          6.79         0.83 o                         
  -3  -3  21          3.02          2.15         0.52 o                         
  -2  -3  21         71.36         82.21         1.76 o                         
  -1  -3  21          1.96          2.79         0.57 o                         
   0  -3  21          9.06          8.75         0.72 o                         
   1  -3  21          1.65          1.18         0.51 o                         
   2  -3  21         14.99         19.20         1.01 o                         
   3  -3  21         30.44         36.12         1.34 o                         
  -4  -2  21          2.42          2.33         0.48 o                         
  -3  -2  21         11.03         12.60         0.81 o                         
  -2  -2  21          0.02          0.36         0.62 o                         
  -1  -2  21        101.51        105.38         1.90 o                         
   0  -2  21         16.77         18.81         0.98 o                         
   1  -2  21          3.96          5.06         0.66 o                         
   2  -2  21         44.75         46.21         1.58 o                         
   3  -2  21         83.50         90.51         2.34 o                         
   4  -2  21         16.65         21.72         1.44 o                         
  -5  -1  21          0.51          0.68         0.46 o                         
  -4  -1  21         12.69         13.32         0.77 o                         
  -3  -1  21          2.01          1.51         0.63 o                         
  -2  -1  21         77.86         75.81         1.84 o                         
  -1  -1  21         26.59         25.71         1.13 o                         
   0  -1  21        113.35        113.97         2.18 o                         
   1  -1  21          7.38          6.60         0.83 o                         
   2  -1  21          4.76          2.66         0.76 o                         
   3  -1  21          0.58          0.56         0.59 o                         
   4  -1  21         21.54         16.49         1.19 o                         
  -5   0  21         10.64         10.76         1.25 o                         
  -4   0  21          0.16          0.09         0.53 o                         
  -3   0  21         50.76         46.00         1.96 o                         
  -2   0  21          5.63          4.96         0.79 o                         
  -1   0  21          0.50         -0.24         0.70 o                         
   0   0  21          1.13          0.02         0.74 o                         
   1   0  21          7.56          5.07         0.88 o                         
   2   0  21          0.74         -0.85         0.85 o                         
   3   0  21          5.06          4.08         0.82 o                         
   4   0  21          3.49          3.14         0.91 o                         
  -5   1  21          0.52         -0.32         0.63 o                         
  -4   1  21         12.79         14.86         0.96 o                         
  -3   1  21          2.11          2.48         0.81 o                         
  -2   1  21         77.71         76.52         2.45 o                         
  -1   1  21         26.79         26.84         1.59 o                         
   0   1  21        114.55        111.03         3.01 o                         
   1   1  21          7.54          8.17         1.22 o                         
   2   1  21          4.91          3.09         0.83 o                         
   3   1  21          0.65          0.41         1.45 o                         
   4   1  21         21.57         21.26         2.46 o                         
  -4   2  21          2.40          2.60         0.76 o                         
  -3   2  21         11.17         11.60         0.99 o                         
  -2   2  21          0.02         -0.39         0.71 o                         
  -1   2  21        101.36        106.49         2.52 o                         
   0   2  21         16.71         17.93         1.32 o                         
   1   2  21          3.95          3.58         0.79 o                         
   2   2  21         44.20         42.75         1.89 o                         
   3   2  21         83.07         90.20         2.55 o                         
   4   2  21         16.31          2.75         1.05 o                         
  -3   3  21          2.91          2.86         0.78 o                         
  -2   3  21         71.32         81.64         1.81 o                         
  -1   3  21          1.96          1.79         0.71 o                         
   0   3  21          9.14          8.24         1.03 o                         
   1   3  21          1.68          0.69         0.77 o                         
   2   3  21         14.85         19.88         1.35 o                         
   3   3  21         30.68         34.89         1.65 o                         
  -1   4  21          0.35         -0.52         0.64 o                         
   0   4  21          0.20         -0.21         0.72 o                         
   1   4  21          3.93          4.03         0.74 o                         
  -3  -3  22          0.54          0.27         0.80 o                         
  -2  -3  22         35.36         38.09         1.08 o                         
  -1  -3  22          3.88          4.12         0.57 o                         
   0  -3  22         29.71         35.95         1.15 o                         
   1  -3  22          6.61          7.71         0.63 o                         
   2  -3  22          5.83          7.11         0.76 o                         
  -4  -2  22          0.22          0.46         0.47 o                         
  -3  -2  22          0.19          0.52         0.53 o                         
  -2  -2  22         19.77         22.00         0.98 o                         
  -1  -2  22        233.66        244.22         5.19 o                         
   0  -2  22          2.99          3.05         0.57 o                         
   1  -2  22          4.29          4.07         0.63 o                         
   2  -2  22         11.12         13.67         0.79 o                         
   3  -2  22         50.49         52.98         2.41 o                         
  -4  -1  22          0.07          0.47         0.52 o                         
  -3  -1  22          5.37          5.41         0.65 o                         
  -2  -1  22         59.24         55.96         1.62 o                         
  -1  -1  22          7.23          6.50         0.71 o                         
   0  -1  22         59.76         58.20         1.43 o                         
   1  -1  22         31.63         36.07         1.43 o                         
   2  -1  22          2.05          1.30         0.65 o                         
   3  -1  22         50.21         55.06         5.05 o                         
   4  -1  22         96.94        107.34         5.75 o                         
  -4   0  22          1.11          0.53         0.49 o                         
  -3   0  22          0.01          0.42         0.59 o                         
  -2   0  22          2.07          2.04         0.67 o                         
  -1   0  22          1.37          0.83         0.66 o                         
   0   0  22          6.02          6.94         1.87 o                         
   1   0  22         18.86         17.81         1.37 o                         
   2   0  22          6.66          5.82         1.14 o                         
   3   0  22         37.39         42.18         2.18 o                         
   4   0  22          2.05          8.16         6.12 o                         
  -4   1  22          0.06         -0.38         0.63 o                         
  -3   1  22          5.60          6.43         0.82 o                         
  -2   1  22         59.08         61.81         1.65 o                         
  -1   1  22          7.24          6.63         0.98 o                         
   0   1  22         58.49         55.57         2.07 o                         
   1   1  22         31.71         33.26         1.58 o                         
   2   1  22          2.00          1.45         0.64 o                         
   3   1  22         48.94         52.16         5.31 o                         
   4   1  22         96.64         32.00         2.64 o                         
  -4   2  22          0.20          0.73         0.81 o                         
  -3   2  22          0.19          0.61         0.66 o                         
  -2   2  22         19.97         21.96         1.22 o                         
  -1   2  22        232.09        260.15         3.70 o                         
   0   2  22          3.06          3.07         0.95 o                         
   1   2  22          4.11          4.04         0.94 o                         
   2   2  22         10.85         11.58         0.91 o                         
   3   2  22         50.07         41.59        24.89 o                         
  -2   3  22         34.92         37.32         1.88 o                         
  -1   3  22          3.97          3.35         0.63 o                         
   0   3  22         29.36         35.64         1.82 o                         
   1   3  22          6.47          7.55         0.72 o                         
   2   3  22          5.43          6.21         0.70 o                         
  -1  -3  23          2.03          1.79         0.45 o                         
   0  -3  23         82.46         92.45         1.86 o                         
   1  -3  23         11.25         11.72         0.86 o                         
  -3  -2  23          3.42          3.36         0.50 o                         
  -2  -2  23          3.81          3.70         0.61 o                         
  -1  -2  23         20.85         24.20         1.06 o                         
   0  -2  23          5.21          4.35         0.54 o                         
   1  -2  23          8.44          8.00         0.76 o                         
   2  -2  23         15.28         15.23         1.45 o                         
   3  -2  23          0.80          0.44         0.49 o                         
  -4  -1  23          1.18          0.96         0.61 o                         
  -3  -1  23          1.85          1.82         0.49 o                         
  -2  -1  23         77.58         81.82         1.83 o                         
  -1  -1  23          3.78          3.73         0.70 o                         
   0  -1  23         11.86         12.23         0.81 o                         
   1  -1  23          1.26          0.94         0.56 o                         
   2  -1  23          1.74          1.46         0.50 o                         
   3  -1  23         31.32         38.31         1.61 o                         
  -4   0  23          0.95          1.10         0.65 o                         
  -3   0  23         39.28         37.64         1.43 o                         
  -2   0  23          6.17          7.52         0.91 o                         
  -1   0  23          8.39          8.72         0.96 o                         
   0   0  23          6.32          5.64         1.10 o                         
   1   0  23          6.03          2.61         0.67 o                         
   2   0  23          9.61          8.36         0.79 o                         
   3   0  23         19.07         23.03         3.13 o                         
  -4   1  23          1.23          2.19         0.70 o                         
  -3   1  23          1.98          2.11         0.63 o                         
  -2   1  23         78.65         86.66         2.58 o                         
  -1   1  23          3.78          4.10         0.82 o                         
   0   1  23         12.56         12.76         1.08 o                         
   1   1  23          1.22          1.10         0.63 o                         
   2   1  23          1.77          1.55         0.76 o                         
   3   1  23         30.44         26.59         5.65 o                         
  -3   2  23          3.50          3.66         0.78 o                         
  -2   2  23          3.73          4.44         0.71 o                         
  -1   2  23         21.36         26.29         1.19 o                         
   0   2  23          5.22          6.33         0.75 o                         
   1   2  23          8.22          7.16         1.21 o                         
   2   2  23         15.27         16.79         1.20 o                         
   3   2  23          0.81         -0.85         0.85 o                         
  -1   3  23          2.00          3.13         0.84 o                         
   0   3  23         81.82         85.91         2.54 o                         
   1   3  23         11.42         12.43         1.17 o                         
  -2  -2  24         21.81         24.03         0.93 o                         
  -1  -2  24         24.72         24.54         1.05 o                         
   0  -2  24         36.45         35.67         1.71 o                         
   1  -2  24         13.02         11.79         0.81 o                         
   2  -2  24          0.13         -0.61         0.63 o                         
  -3  -1  24          1.63          1.47         0.58 o                         
  -2  -1  24          5.30          4.88         0.63 o                         
  -1  -1  24         42.30         42.31         1.10 o                         
   0  -1  24         17.29         17.41         0.81 o                         
   1  -1  24          2.35          0.84         0.45 o                         
   2  -1  24          0.78          0.21         0.57 o                         
   3  -1  24          6.89          4.12         0.68 o                         
  -3   0  24          2.18          2.12         0.58 o                         
  -2   0  24          7.53          9.31         0.74 o                         
  -1   0  24         21.77         22.69         1.23 o                         
   0   0  24          0.03         -0.07         0.62 o                         
   1   0  24         18.50         19.96         1.24 o                         
   2   0  24          2.53          1.04         0.56 o                         
   3   0  24         38.85         32.52         1.56 o                         
  -3   1  24          1.61          1.70         0.73 o                         
  -2   1  24          5.70          6.78         0.78 o                         
  -1   1  24         42.40         46.80         1.35 o                         
   0   1  24         17.25         19.64         1.26 o                         
   1   1  24          2.51          1.88         0.60 o                         
   2   1  24          0.70         -0.11         0.56 o                         
   3   1  24          6.83          4.32         4.14 o                         
  -2   2  24         21.73         22.51         1.49 o                         
  -1   2  24         25.38         28.10         1.20 o                         
   0   2  24         36.85         40.62         1.83 o                         
   1   2  24         12.82         11.75         0.76 o                         
   2   2  24          0.14         -0.37         0.54 o                         
  -2  -1  25          4.33          4.49         1.23 o                         
  -1  -1  25         39.19         39.67         3.15 o                         
   0  -1  25          9.02          7.90         0.76 o                         
   1  -1  25         22.32         18.05         1.54 o                         
   2  -1  25          1.68         -0.47         2.26 o                         
  -2   0  25          8.46          7.04         0.88 o                         
  -1   0  25          3.74          3.66         0.76 o                         
   0   0  25          7.64          7.79         0.90 o                         
   1   0  25          0.99          2.29         0.60 o                         
   2   0  25         12.30         11.23         0.94 o                         
  -2   1  25          4.33          3.81         0.75 o                         
  -1   1  25         39.80         45.97         1.64 o                         
   0   1  25          9.22          9.54         0.76 o                         
   1   1  25         22.76         19.95         1.40 o                         
   2   1  25          1.57          2.01         0.75 o                         
   0   2  25          2.90          3.13         1.14 o                         
  -1   0  26          7.08          7.76         1.00 o                         
   0   0  26          1.98          2.06         0.66 o                         
                                                                                
