# Supplementary material for: 2-O-Monoalkyl isosorbide ethers with C8, C10, C12 and C14 chain lengths
Source: Acta Crystallogr E Crystallogr Commun. 2020 May 29;76(Pt 6):924–8. doi: 10.1107/S2056989020006647 (PMC7274014; doi:10.1107/S2056989020006647)
Supplement: Supplementary file 10 [file e-76-00924-iso-c12sup15.hkl]

data_iso-c12                                                                    
_shelx_title ' fgm23-b-cut_a.res in P2(1)'                                      
_shelx_refln_list_code          4                                               
_shelx_F_calc_maximum      114.23                                               
_exptl_crystal_F_000       348.00                                               
_reflns_d_resolution_high  0.7225                                               
                                                                                
loop_                                                                           
 _space_group_symop_operation_xyz                                               
 'x, y, z'                                                                      
 '-x, y+1/2, -z'                                                                
                                                                                
_cell_length_a     7.0250                                                       
_cell_length_b     5.4674                                                       
_cell_length_c    23.3768                                                       
_cell_angle_alpha  90.000                                                       
_cell_angle_beta   97.051                                                       
_cell_angle_gamma  90.000                                                       
                                                                                
_shelx_F_squared_multiplier     1.000                                           
                                                                                
loop_                                                                           
 _refln_index_h                                                                 
 _refln_index_k                                                                 
 _refln_index_l                                                                 
 _refln_F_squared_calc                                                          
 _refln_F_squared_meas                                                          
 _refln_F_squared_sigma                                                         
 _refln_observed_status                                                         
   1  -7   0         27.68         69.89        29.60 o                         
   2  -7   0         75.77         47.43        22.20 o                         
   0  -6   0         61.41         74.92        15.91 o                         
   1  -6   0          0.32          4.47         6.89 o                         
   2  -6   0        161.46        154.88        18.53 o                         
   3  -6   0         53.13         67.60        11.19 o                         
   4  -6   0         70.54         73.27        16.92 o                         
   1  -5   0        171.15        139.29        13.99 o                         
   2  -5   0          7.70         13.04         4.89 o                         
   3  -5   0         40.75         39.45         7.84 o                         
   4  -5   0        148.40        277.93        26.00 o                         
   5  -5   0         30.73         41.10        12.07 o                         
   6  -5   0         10.64         29.25         8.17 o                         
   7  -5   0        106.54        138.79        27.20 o                         
   0  -4   0        799.17        820.06        37.48 o                         
   1  -4   0         80.01         94.77         8.93 o                         
   2  -4   0        184.01        196.78        11.88 o                         
   3  -4   0         83.49         85.89        11.60 o                         
   4  -4   0         37.79         39.81         7.47 o                         
   5  -4   0         55.20         66.61         7.67 o                         
   6  -4   0          5.43         -0.32         3.68 o                         
   7  -4   0         23.45         35.61         7.53 o                         
   1  -3   0       1275.18       1214.26        66.60 o                         
   2  -3   0        232.90        227.22        10.64 o                         
   3  -3   0         87.24        119.22         5.79 o                         
   4  -3   0        285.24        257.09         7.54 o                         
   5  -3   0        274.92        265.18        21.61 o                         
   6  -3   0        216.74        188.34        22.75 o                         
   7  -3   0         36.19         60.44        10.60 o                         
   8  -3   0         89.61         68.79        10.78 o                         
   0  -2   0        292.37        285.77        11.18 o                         
   1  -2   0        217.98        194.42         6.18 o                         
   2  -2   0       1745.99       1790.76        20.60 o                         
   3  -2   0        606.61        637.81        21.42 o                         
   4  -2   0        173.63        163.06         9.57 o                         
   5  -2   0        566.76        597.06        24.04 o                         
   6  -2   0         14.11         19.07         3.54 o                         
   7  -2   0         27.63         30.25         6.40 o                         
   8  -2   0          0.85          3.24         3.81 o                         
   1  -1   0       4716.13       4639.34        86.00 o                         
   2  -1   0        870.44        965.40        21.91 o                         
   3  -1   0        207.23        249.93         5.00 o                         
   4  -1   0        422.07        466.75         7.78 o                         
   5  -1   0        258.81        292.71         9.28 o                         
   6  -1   0         77.51         85.17         6.10 o                         
   7  -1   0         76.61         81.73         9.25 o                         
   8  -1   0         29.11         38.80         7.04 o                         
   9  -1   0         85.40         96.02        11.06 o                         
   2   0   0       1096.44       1334.48        18.25 o                         
   3   0   0         71.91         88.72         3.29 o                         
   4   0   0        175.74        205.88         5.62 o                         
   5   0   0        235.60        277.26         6.94 o                         
   6   0   0        324.48        346.43        10.13 o                         
   7   0   0        426.10        418.00        14.13 o                         
   8   0   0         55.94         60.09        10.31 o                         
   9   0   0          3.71          1.99         5.27 o                         
   1   1   0       4713.52       4674.84        75.26 o                         
   2   1   0        869.70        956.93        18.15 o                         
   3   1   0        207.18        251.72         6.21 o                         
   4   1   0        422.11        471.63        13.35 o                         
   5   1   0        259.05        301.32         9.31 o                         
   6   1   0         77.21         87.95         5.35 o                         
   7   1   0         76.71         81.21         5.71 o                         
   8   1   0         29.06         29.57         6.44 o                         
   9   1   0         85.21         81.39        18.37 o                         
   0   2   0        292.68        268.71        13.79 o                         
   1   2   0        218.04        205.87        12.02 o                         
   2   2   0       1745.29       1698.98        33.89 o                         
   3   2   0        606.21        662.52        19.61 o                         
   4   2   0        173.50        177.86        10.72 o                         
   5   2   0        566.89        607.59        20.92 o                         
   6   2   0         14.08         22.61         3.43 o                         
   7   2   0         27.77         31.37         5.07 o                         
   8   2   0          0.87         13.04         7.27 o                         
   9   2   0        361.91        323.40        54.98 o                         
   1   3   0       1273.40       1410.15        97.73 o                         
   2   3   0        233.01        243.99        12.72 o                         
   3   3   0         87.19        132.90         6.24 o                         
   4   3   0        285.58        263.19         9.57 o                         
   5   3   0        275.13        247.88        21.33 o                         
   6   3   0        216.50        190.19        14.58 o                         
   7   3   0         36.04         54.00         7.58 o                         
   8   3   0         89.51         93.11        16.35 o                         
   0   4   0        798.75        778.12        46.02 o                         
   1   4   0         80.37         93.90         4.81 o                         
   2   4   0        184.20        180.43         7.56 o                         
   3   4   0         83.45        108.25        15.28 o                         
   4   4   0         37.82         68.46         9.19 o                         
   5   4   0         55.41         71.94         9.64 o                         
   6   4   0          5.44          7.33         4.44 o                         
   7   4   0         23.48         27.38         6.93 o                         
   1   5   0        171.36        125.97         6.83 o                         
   2   5   0          7.59          5.32         2.16 o                         
   3   5   0         40.74         42.73         5.47 o                         
   4   5   0        148.66        295.98        20.29 o                         
   5   5   0         30.57         44.34         7.34 o                         
   6   5   0         10.68         27.99         7.31 o                         
   7   5   0        106.85        182.17        36.44 o                         
   0   6   0         61.59         67.65        11.07 o                         
   1   6   0          0.32          5.79         3.09 o                         
   2   6   0        161.70        163.99        10.32 o                         
   3   6   0         53.16         80.74        10.30 o                         
   4   6   0         70.52        103.72        10.85 o                         
   5   6   0        175.66        243.21        22.31 o                         
   1   7   0         27.58         80.61        13.09 o                         
   2   7   0         76.05         85.58        16.59 o                         
  -2  -7   1         14.12         57.14        17.57 o                         
  -1  -7   1         29.40         36.18        12.19 o                         
   0  -7   1          1.85         -9.70        14.98 o                         
   1  -7   1        100.23        118.52        23.96 o                         
   2  -7   1         82.56         42.97        21.17 o                         
  -4  -6   1         90.77        108.27        36.61 o                         
  -3  -6   1         79.44         78.26        13.53 o                         
  -2  -6   1         16.13         97.25        26.46 o                         
  -1  -6   1          4.47         19.40         7.02 o                         
   0  -6   1         30.64         37.88        12.34 o                         
   1  -6   1         16.32         18.57         7.30 o                         
   2  -6   1         83.02        114.62        20.23 o                         
   3  -6   1         47.27         63.51        10.56 o                         
   4  -6   1         76.33         86.08        17.73 o                         
  -7  -5   1        161.60        176.25        30.49 o                         
  -6  -5   1         10.09         11.76         6.98 o                         
  -5  -5   1         13.19         29.17        10.09 o                         
  -4  -5   1         21.54         82.52        17.79 o                         
  -3  -5   1         63.70         63.85        11.37 o                         
  -2  -5   1         10.95         18.25         6.37 o                         
  -1  -5   1         27.44        152.93        19.62 o                         
   0  -5   1         68.55         56.99        11.44 o                         
   1  -5   1         46.26         64.81        11.78 o                         
   2  -5   1         24.68         31.94        12.74 o                         
   3  -5   1         11.11         29.27         7.01 o                         
   4  -5   1        384.67        350.62        23.79 o                         
   5  -5   1         13.30         19.97        10.05 o                         
   6  -5   1         33.69         42.32        11.71 o                         
  -7  -4   1         41.57         43.98        10.19 o                         
  -6  -4   1          3.98         18.93         6.24 o                         
  -5  -4   1         54.42         69.05         9.95 o                         
  -4  -4   1        106.87        106.60        12.81 o                         
  -3  -4   1         79.98         88.29         8.17 o                         
  -2  -4   1        219.00        243.83        12.43 o                         
  -1  -4   1        129.07        155.26         9.30 o                         
   0  -4   1        309.21        463.48        49.65 o                         
   1  -4   1         18.37         28.12         8.63 o                         
   2  -4   1         37.60         45.82         8.74 o                         
   3  -4   1        296.48        207.92        10.44 o                         
   4  -4   1         36.61         41.57         4.68 o                         
   5  -4   1         34.88         40.73         7.81 o                         
   6  -4   1          4.17          7.97         3.67 o                         
   7  -4   1         31.85         40.41        12.41 o                         
  -8  -3   1         75.37         56.61        10.34 o                         
  -7  -3   1        112.20        116.39        12.82 o                         
  -6  -3   1         46.09         55.08        10.78 o                         
  -5  -3   1        220.58        331.25        27.10 o                         
  -4  -3   1         80.10        102.31         4.78 o                         
  -3  -3   1        132.09        118.72         5.96 o                         
  -2  -3   1        403.09        367.16        28.74 o                         
  -1  -3   1        272.12        337.96        42.72 o                         
   0  -3   1         23.82         22.51         3.08 o                         
   1  -3   1       1635.05       1541.71        31.18 o                         
   2  -3   1        141.72        151.26         7.62 o                         
   3  -3   1         81.50         78.01         4.28 o                         
   4  -3   1         60.31        128.32        12.62 o                         
   5  -3   1        282.99        308.62        12.25 o                         
   6  -3   1        166.69        171.00        20.56 o                         
   7  -3   1         25.75         24.59         5.66 o                         
   8  -3   1         16.16         36.00        10.92 o                         
  -9  -2   1        158.86        136.53        28.55 o                         
  -8  -2   1         15.67         15.55         4.56 o                         
  -7  -2   1          1.27         12.55         4.80 o                         
  -6  -2   1         25.42        135.98        27.33 o                         
  -5  -2   1        500.33        478.99        28.20 o                         
  -4  -2   1        151.05        161.05         5.40 o                         
  -3  -2   1        427.64        468.66        15.23 o                         
  -2  -2   1        246.94        288.23        13.52 o                         
  -1  -2   1        161.47        147.64         5.08 o                         
   0  -2   1        315.57        315.90         9.71 o                         
   1  -2   1        407.54        371.55        12.25 o                         
   2  -2   1       1274.01       1259.92        15.77 o                         
   3  -2   1         93.95         93.40         5.22 o                         
   4  -2   1         52.41         54.77         5.31 o                         
   5  -2   1        515.75        607.02        26.04 o                         
   6  -2   1         68.43         68.23         4.92 o                         
   7  -2   1          4.84         11.48         4.81 o                         
   8  -2   1         27.88         25.87         6.89 o                         
  -9  -1   1         68.70         69.46        10.17 o                         
  -8  -1   1         11.82         18.95         4.90 o                         
  -7  -1   1         56.05         49.94         5.80 o                         
  -6  -1   1        133.98        131.39         4.58 o                         
  -5  -1   1        335.17        398.81        11.12 o                         
  -4  -1   1        502.49        584.25         8.83 o                         
  -3  -1   1        321.77        358.66         8.18 o                         
  -2  -1   1       1279.83       1461.76        31.76 o                         
  -1  -1   1       9253.13       9304.16       230.06 o                         
   0  -1   1        563.29        499.84        14.66 o                         
   1  -1   1         21.55         39.90         2.57 o                         
   2  -1   1       1017.06       1154.79        32.63 o                         
   3  -1   1        735.32        870.26        11.74 o                         
   4  -1   1       1028.08       1207.16        20.33 o                         
   5  -1   1         49.81         63.28         3.78 o                         
   6  -1   1        680.70        698.78        15.86 o                         
   7  -1   1         63.06         60.43         5.36 o                         
   8  -1   1         34.15         40.63         7.37 o                         
   9  -1   1         19.37         35.88        10.66 o                         
  -9   0   1         31.71         35.32         7.84 o                         
  -8   0   1         14.79         35.02         7.07 o                         
  -7   0   1          8.80         14.52         2.85 o                         
  -6   0   1        330.95        351.58         9.40 o                         
  -5   0   1        149.16        168.91         5.34 o                         
  -4   0   1        302.21        382.39        10.35 o                         
  -3   0   1       1707.57       2140.79        25.64 o                         
  -2   0   1          2.74          2.09         0.60 o                         
  -1   0   1        453.06        531.64        13.86 o                         
   1   0   1        939.71       1194.76        16.54 o                         
   2   0   1        600.38        751.17         8.06 o                         
   3   0   1       1076.46       1404.90        20.93 o                         
   4   0   1         94.29        120.81         4.39 o                         
   5   0   1        167.51        202.11         6.74 o                         
   6   0   1        182.60        197.31         7.65 o                         
   7   0   1        237.40        237.75        11.22 o                         
   8   0   1         18.47         25.89         6.30 o                         
   9   0   1          2.79         -1.28         6.28 o                         
  -9   1   1         68.74         71.06        14.08 o                         
  -8   1   1         11.83         18.65         5.53 o                         
  -7   1   1         56.05         58.64         4.89 o                         
  -6   1   1        134.21        139.19         6.69 o                         
  -5   1   1        335.13        391.28         9.53 o                         
  -4   1   1        501.87        572.30        11.23 o                         
  -3   1   1        321.53        363.25         8.08 o                         
  -2   1   1       1279.10       1480.48        48.52 o                         
  -1   1   1       9255.53       9195.22       274.50 o                         
   0   1   1        563.03        523.84        19.75 o                         
   1   1   1         21.25         23.21         5.16 o                         
   2   1   1       1016.32       1128.81        29.39 o                         
   3   1   1        734.79        878.67        20.20 o                         
   4   1   1       1028.18       1140.33        18.87 o                         
   5   1   1         49.95         53.17         3.39 o                         
   6   1   1        680.88        706.61        16.42 o                         
   7   1   1         63.27         71.65         7.41 o                         
   8   1   1         34.37         42.96        10.88 o                         
   9   1   1         19.23         31.62        14.57 o                         
  -9   2   1        159.03        160.49        22.20 o                         
  -8   2   1         15.70         26.41         7.20 o                         
  -7   2   1          1.30          8.73         3.45 o                         
  -6   2   1         25.59         68.16        11.69 o                         
  -5   2   1        501.13        563.89        15.84 o                         
  -4   2   1        151.31        177.32        10.47 o                         
  -3   2   1        427.60        459.65        13.70 o                         
  -2   2   1        246.40        245.91        11.69 o                         
  -1   2   1        161.20        159.84         4.86 o                         
   0   2   1        316.00        276.55        10.18 o                         
   1   2   1        407.78        391.53        14.24 o                         
   2   2   1       1275.33       1198.75        34.56 o                         
   3   2   1         93.71        103.61         7.59 o                         
   4   2   1         52.25         59.58         5.59 o                         
   5   2   1        515.22        593.83        22.69 o                         
   6   2   1         68.41         69.57         5.83 o                         
   7   2   1          4.85          4.07         2.87 o                         
   8   2   1         27.88         41.36         8.36 o                         
   9   2   1         33.35         57.09        14.72 o                         
  -8   3   1         75.16         67.48        25.06 o                         
  -7   3   1        111.95        127.83        12.69 o                         
  -6   3   1         46.18         55.92         8.20 o                         
  -5   3   1        220.73        327.99        32.37 o                         
  -4   3   1         80.39         96.30        13.42 o                         
  -3   3   1        132.16        121.79         7.00 o                         
  -2   3   1        403.54        405.98        10.48 o                         
  -1   3   1        272.68        356.80        44.69 o                         
   0   3   1         23.75         18.46         2.27 o                         
   1   3   1       1635.15       1514.14        34.37 o                         
   2   3   1        141.94        157.46         5.84 o                         
   3   3   1         81.54         88.33         4.85 o                         
   4   3   1         60.14        146.07        16.83 o                         
   5   3   1        283.22        273.35        17.31 o                         
   6   3   1        166.83        188.29        15.04 o                         
   7   3   1         25.74         31.46         6.15 o                         
   8   3   1         16.07         22.90         9.43 o                         
  -7   4   1         41.54         39.92         8.33 o                         
  -6   4   1          3.95          6.23         4.02 o                         
  -5   4   1         54.69         68.47        10.16 o                         
  -4   4   1        106.89        183.43        22.02 o                         
  -3   4   1         80.01         85.44         6.64 o                         
  -2   4   1        218.82        242.87         9.48 o                         
  -1   4   1        129.16        156.35         6.43 o                         
   0   4   1        309.25        521.26        31.74 o                         
   1   4   1         18.37         32.70         2.61 o                         
   2   4   1         37.69         65.97         5.18 o                         
   3   4   1        296.74        209.44        12.37 o                         
   4   4   1         36.70         50.99         5.70 o                         
   5   4   1         34.90         29.45         7.29 o                         
   6   4   1          4.15         10.33         4.67 o                         
   7   4   1         31.88         40.44         8.56 o                         
  -7   5   1        162.19        217.95        39.64 o                         
  -6   5   1         10.06         18.26         6.66 o                         
  -5   5   1         13.16         30.50         6.59 o                         
  -4   5   1         21.44         91.52         9.75 o                         
  -3   5   1         63.84         75.22         8.14 o                         
  -2   5   1         11.06          9.81         2.44 o                         
  -1   5   1         27.48        133.74        15.29 o                         
   0   5   1         68.66        130.20        25.00 o                         
   1   5   1         46.36         61.71        10.58 o                         
   2   5   1         24.58         40.53         5.45 o                         
   3   5   1         11.08         54.29         7.60 o                         
   4   5   1        385.63        389.52        19.32 o                         
   5   5   1         13.21         18.55         4.74 o                         
   6   5   1         33.63         64.76        14.35 o                         
  -5   6   1         16.83        103.61        34.98 o                         
  -4   6   1         90.87        102.07        10.50 o                         
  -3   6   1         79.42         84.08         9.93 o                         
  -2   6   1         16.24        105.89         8.85 o                         
  -1   6   1          4.53          9.70         7.80 o                         
   0   6   1         30.78         45.52         7.09 o                         
   1   6   1         16.36         16.47         3.10 o                         
   2   6   1         83.27        121.59        18.11 o                         
   3   6   1         47.17         53.46         9.22 o                         
   4   6   1         76.19         77.46         9.68 o                         
   5   6   1        209.38        308.04        25.31 o                         
  -2   7   1         14.20         68.64        15.57 o                         
  -1   7   1         29.28         26.43         7.59 o                         
   0   7   1          1.87          1.98         3.48 o                         
   1   7   1        100.51        111.86        15.44 o                         
   2   7   1         82.83         46.75        16.48 o                         
  -2  -7   2          0.45         16.45        32.55 o                         
  -1  -7   2          8.86         -0.64         9.99 o                         
   0  -7   2          3.37          4.19         8.75 o                         
   1  -7   2        106.33        105.33        23.26 o                         
  -4  -6   2         17.87         46.63        11.35 o                         
  -3  -6   2         11.40         13.21         7.34 o                         
  -2  -6   2         83.45         50.49        13.64 o                         
  -1  -6   2         44.76         57.27        27.37 o                         
   0  -6   2          1.43         25.90        10.79 o                         
   1  -6   2          8.14         33.66        21.06 o                         
   2  -6   2         16.54         50.78        15.47 o                         
   3  -6   2         18.49         39.60         8.81 o                         
   4  -6   2          2.72         32.64        20.79 o                         
  -7  -5   2        156.01        121.15        25.24 o                         
  -6  -5   2         15.42         38.11        10.07 o                         
  -5  -5   2          1.58         42.90        14.24 o                         
  -4  -5   2         35.61         47.30         9.59 o                         
  -3  -5   2         45.89         52.98        12.79 o                         
  -2  -5   2         21.87         35.27         7.58 o                         
  -1  -5   2        281.39        281.98        21.99 o                         
   0  -5   2        270.39        252.15        15.24 o                         
   1  -5   2         27.51         29.51         5.68 o                         
   2  -5   2         82.20         88.01        12.17 o                         
   3  -5   2        108.72        130.98        21.50 o                         
   4  -5   2        125.66        175.89        47.14 o                         
   5  -5   2          7.05         24.64         9.55 o                         
   6  -5   2         49.63         63.02        14.09 o                         
  -8  -4   2         73.60         57.57        16.73 o                         
  -7  -4   2          0.90         16.54         6.41 o                         
  -6  -4   2          1.53         11.97         5.34 o                         
  -5  -4   2         48.32         56.99         8.64 o                         
  -4  -4   2        335.12        282.62        11.92 o                         
  -3  -4   2         55.24         56.42         7.69 o                         
  -2  -4   2        196.15        212.18        11.53 o                         
  -1  -4   2        131.41        162.86         9.18 o                         
   0  -4   2        351.13        350.82        23.83 o                         
   1  -4   2         24.95         28.45         3.81 o                         
   2  -4   2         32.77         33.46         4.40 o                         
   3  -4   2         18.71         23.56         3.96 o                         
   4  -4   2        101.48         85.40         5.35 o                         
   5  -4   2         11.21         17.06         5.84 o                         
   6  -4   2          5.91          7.85         5.68 o                         
   7  -4   2         79.44         75.06        11.51 o                         
  -8  -3   2         32.92         45.84         9.35 o                         
  -7  -3   2         57.87         73.71        14.36 o                         
  -6  -3   2         26.77         26.00        13.05 o                         
  -5  -3   2        457.94        477.44        26.09 o                         
  -4  -3   2         41.07         43.22         3.91 o                         
  -3  -3   2         20.62         25.65         3.92 o                         
  -2  -3   2        257.44        283.60        17.36 o                         
  -1  -3   2         94.81        104.24         8.29 o                         
   0  -3   2         54.86         61.60         4.95 o                         
   1  -3   2        155.24        147.95         9.32 o                         
   2  -3   2        111.70         81.65         5.17 o                         
   3  -3   2         26.45         30.64         3.09 o                         
   4  -3   2        600.61        578.27        16.73 o                         
   5  -3   2         34.27         77.40        15.72 o                         
   6  -3   2          7.56         31.88        14.25 o                         
   7  -3   2          4.30         21.18         5.92 o                         
   8  -3   2         92.43         54.94        19.04 o                         
  -9  -2   2        135.42         89.63        23.57 o                         
  -8  -2   2          7.12         10.79         3.83 o                         
  -7  -2   2         33.54         40.49         6.19 o                         
  -6  -2   2        521.16        466.83        39.52 o                         
  -5  -2   2        379.25        344.33        19.68 o                         
  -4  -2   2        153.45        160.59         5.60 o                         
  -3  -2   2        654.48        719.82        19.95 o                         
  -2  -2   2        333.77        384.82        10.26 o                         
  -1  -2   2         21.02         17.91         2.19 o                         
   0  -2   2        170.71        154.86         6.92 o                         
   1  -2   2        259.09        236.83         7.73 o                         
   2  -2   2        485.41        487.18        10.45 o                         
   3  -2   2         84.15         74.44         5.02 o                         
   4  -2   2        212.75        215.18         7.60 o                         
   5  -2   2       1516.67       1528.36        33.92 o                         
   6  -2   2         36.46         39.62         4.66 o                         
   7  -2   2          4.12          0.27         3.47 o                         
   8  -2   2         33.51         43.55         8.12 o                         
  -9  -1   2        100.85        102.10        11.33 o                         
  -8  -1   2          3.92         10.39         4.32 o                         
  -7  -1   2         43.17         52.09         7.62 o                         
  -6  -1   2         44.81         52.33         4.24 o                         
  -5  -1   2        443.78        521.93        11.14 o                         
  -4  -1   2        348.76        407.56         8.46 o                         
  -3  -1   2         20.89         24.64         1.90 o                         
  -2  -1   2        286.00        338.44         7.79 o                         
  -1  -1   2       1770.98       1750.90        40.28 o                         
   0  -1   2       1394.96       1290.74        24.15 o                         
   1  -1   2        486.77        429.32        15.58 o                         
   2  -1   2        231.64        248.91         8.06 o                         
   3  -1   2        496.84        576.99         9.59 o                         
   4  -1   2        542.21        650.15        12.30 o                         
   5  -1   2         81.28         98.42         5.32 o                         
   6  -1   2        466.17        506.86        18.38 o                         
   7  -1   2         55.98         60.81         5.76 o                         
   8  -1   2          2.05         14.67         5.36 o                         
   9  -1   2        152.49        138.79        27.46 o                         
  -9   0   2         49.80         55.61         9.32 o                         
  -8   0   2         50.66         55.86         7.24 o                         
  -7   0   2         11.84         18.06         3.61 o                         
  -6   0   2        214.34        245.29         7.98 o                         
  -5   0   2          8.13         10.12         1.35 o                         
  -4   0   2       1726.84       2117.01        24.73 o                         
  -3   0   2        890.38       1125.20        17.30 o                         
  -2   0   2          2.14          3.06         0.57 o                         
  -1   0   2          0.39          0.36         0.78 o                         
   1   0   2        131.71        141.74         4.43 o                         
   2   0   2       1307.32       1538.84        14.59 o                         
   3   0   2       1085.86       1453.57        16.77 o                         
   4   0   2         13.00         19.29         2.00 o                         
   5   0   2        111.76        130.07         4.86 o                         
   6   0   2         51.39         58.24         4.21 o                         
   7   0   2         17.10         23.78         3.75 o                         
   8   0   2         38.18         42.96         8.42 o                         
   9   0   2         27.37         24.71         8.87 o                         
  -9   1   2        101.11        102.02        13.96 o                         
  -8   1   2          3.91          9.08         4.19 o                         
  -7   1   2         43.24         45.29         4.77 o                         
  -6   1   2         44.67         49.00         3.72 o                         
  -5   1   2        443.76        503.22        10.22 o                         
  -4   1   2        348.76        399.05         9.72 o                         
  -3   1   2         20.88         23.44         2.25 o                         
  -2   1   2        286.17        321.18         9.27 o                         
  -1   1   2       1771.71       1766.10        28.76 o                         
   0   1   2       1394.28       1217.30        38.68 o                         
   1   1   2        486.60        413.17        27.60 o                         
   2   1   2        231.57        249.71         7.42 o                         
   3   1   2        496.16        580.22        14.97 o                         
   4   1   2        541.95        643.30        15.12 o                         
   5   1   2         81.45         94.45         4.24 o                         
   6   1   2        466.56        464.66        15.93 o                         
   7   1   2         56.08         68.30         8.33 o                         
   8   1   2          2.03          5.05         4.52 o                         
   9   1   2        152.25        175.60        22.05 o                         
  -9   2   2        135.55        134.55        23.71 o                         
  -8   2   2          7.07          8.11         5.15 o                         
  -7   2   2         33.60         41.07         5.82 o                         
  -6   2   2        521.73        523.15        17.19 o                         
  -5   2   2        379.44        409.12        13.15 o                         
  -4   2   2        153.49        173.53        10.11 o                         
  -3   2   2        654.76        657.63        26.27 o                         
  -2   2   2        333.75        386.44         8.24 o                         
  -1   2   2         20.91         17.67         1.98 o                         
   0   2   2        170.55        139.31         8.97 o                         
   1   2   2        259.72        248.61        10.45 o                         
   2   2   2        485.76        478.74        18.00 o                         
   3   2   2         84.08         82.03         4.74 o                         
   4   2   2        212.74        212.56         9.07 o                         
   5   2   2       1516.44       1543.73        50.04 o                         
   6   2   2         36.60         35.66         4.57 o                         
   7   2   2          4.14          7.64         3.27 o                         
   8   2   2         33.47         62.15         9.38 o                         
   9   2   2         23.68         35.11        18.79 o                         
  -8   3   2         32.86         37.17        11.05 o                         
  -7   3   2         57.88         81.53        10.57 o                         
  -6   3   2         26.86         60.27         9.36 o                         
  -5   3   2        457.89        531.71        20.72 o                         
  -4   3   2         41.30         54.94         9.77 o                         
  -3   3   2         20.57         43.25         4.38 o                         
  -2   3   2        257.60        283.67        12.37 o                         
  -1   3   2         94.58        133.49        13.14 o                         
   0   3   2         54.87         49.24         3.99 o                         
   1   3   2        155.78        172.14        12.18 o                         
   2   3   2        111.49         81.29         4.71 o                         
   3   3   2         26.42         39.96         3.62 o                         
   4   3   2        600.33        546.58        22.42 o                         
   5   3   2         34.35         62.07         8.18 o                         
   6   3   2          7.50         32.40         6.21 o                         
   7   3   2          4.24          4.60         3.33 o                         
   8   3   2         92.19         78.91        20.56 o                         
  -7   4   2          0.89         23.74         8.43 o                         
  -6   4   2          1.50          5.78         6.65 o                         
  -5   4   2         48.58         71.48         7.11 o                         
  -4   4   2        334.83        299.16        15.26 o                         
  -3   4   2         55.14         57.28         6.15 o                         
  -2   4   2        196.03        228.35         9.26 o                         
  -1   4   2        131.49        173.43         7.87 o                         
   0   4   2        351.23        336.06        13.20 o                         
   1   4   2         24.85         31.02         3.19 o                         
   2   4   2         32.85         43.59         4.03 o                         
   3   4   2         18.74         58.98        10.40 o                         
   4   4   2        101.44        105.31         7.72 o                         
   5   4   2         11.14         13.94         3.71 o                         
   6   4   2          5.90          7.93         4.67 o                         
   7   4   2         79.40         85.14        12.06 o                         
  -6   5   2         15.34         24.84         6.53 o                         
  -5   5   2          1.61         27.95        17.38 o                         
  -4   5   2         35.61         57.13        10.33 o                         
  -3   5   2         46.00         68.23         7.61 o                         
  -2   5   2         21.95         22.15         4.15 o                         
  -1   5   2        281.47        232.31        15.26 o                         
   0   5   2        270.64        211.51        12.63 o                         
   1   5   2         27.62         25.63         3.57 o                         
   2   5   2         82.24         87.98         6.54 o                         
   3   5   2        108.74        147.29        17.76 o                         
   4   5   2        125.57        195.68        41.54 o                         
   5   5   2          7.06         14.84         5.38 o                         
   6   5   2         49.54         96.69        14.73 o                         
  -5   6   2         30.09         24.08        10.80 o                         
  -4   6   2         17.95         67.29         9.38 o                         
  -3   6   2         11.42         57.34         8.16 o                         
  -2   6   2         83.35         71.97         7.27 o                         
  -1   6   2         44.89         51.41         6.79 o                         
   0   6   2          1.39         24.45         5.32 o                         
   1   6   2          8.08         50.10         6.11 o                         
   2   6   2         16.43         46.26        10.05 o                         
   3   6   2         18.38         34.34         7.19 o                         
   4   6   2          2.73         34.01         6.98 o                         
   5   6   2        137.67        231.72        36.55 o                         
  -2   7   2          0.45         54.06        14.65 o                         
  -1   7   2          8.77         14.01         5.75 o                         
   0   7   2          3.40          0.30         2.89 o                         
   1   7   2        106.41         92.54        29.47 o                         
   2   7   2         17.21         19.55         8.52 o                         
  -3  -7   3         48.65         44.16        19.95 o                         
  -2  -7   3        116.71         84.95        25.82 o                         
  -1  -7   3         10.25          9.11        20.03 o                         
   0  -7   3          0.29         14.95         8.64 o                         
   1  -7   3         12.29         28.74        17.69 o                         
  -4  -6   3         12.11          5.60         5.48 o                         
  -3  -6   3          0.89         10.43         7.59 o                         
  -2  -6   3          4.04         34.72        14.19 o                         
  -1  -6   3         93.52        101.04        21.18 o                         
   0  -6   3         38.95         57.76        26.23 o                         
   1  -6   3        102.69         87.10        20.17 o                         
   2  -6   3         12.58          1.79         5.26 o                         
   3  -6   3         27.61         29.22         9.46 o                         
   4  -6   3          0.81         17.17         7.79 o                         
  -7  -5   3          8.65         46.30        17.69 o                         
  -6  -5   3         26.71         46.95        10.46 o                         
  -5  -5   3        109.33        181.29        31.61 o                         
  -4  -5   3         55.83         56.71        10.44 o                         
  -3  -5   3         36.92         26.00         8.02 o                         
  -2  -5   3         55.48         44.89         7.82 o                         
  -1  -5   3        136.20        178.69        50.25 o                         
   0  -5   3         27.53        158.10        30.31 o                         
   1  -5   3         13.45         18.25         5.25 o                         
   2  -5   3         64.40         52.68         7.03 o                         
   3  -5   3        221.24        223.15        18.98 o                         
   4  -5   3          9.52         63.31        12.30 o                         
   5  -5   3         15.00         29.27        11.15 o                         
   6  -5   3         81.56         91.14        16.64 o                         
  -8  -4   3         81.61         25.99        12.34 o                         
  -7  -4   3         10.51          8.98         4.48 o                         
  -6  -4   3          3.48         17.64         6.42 o                         
  -5  -4   3         51.55         59.29         9.69 o                         
  -4  -4   3        122.76        180.44        10.28 o                         
  -3  -4   3         22.75         33.66         5.56 o                         
  -2  -4   3        162.81        166.14        11.86 o                         
  -1  -4   3        207.13        266.18        18.31 o                         
   0  -4   3         77.43         96.83        16.13 o                         
   1  -4   3         11.35         24.13         4.38 o                         
   2  -4   3         46.23         52.65         4.87 o                         
   3  -4   3         61.80         53.97         5.28 o                         
   4  -4   3        115.34         92.51         5.32 o                         
   5  -4   3         16.09         16.56         7.39 o                         
   6  -4   3         14.66         20.49         5.96 o                         
   7  -4   3         16.91         50.06        21.27 o                         
  -8  -3   3         34.87         34.90         8.14 o                         
  -7  -3   3         37.14         42.26        10.17 o                         
  -6  -3   3        126.54        123.44        14.47 o                         
  -5  -3   3        311.47        310.66        15.33 o                         
  -4  -3   3          8.08         11.77         1.68 o                         
  -3  -3   3        136.61        158.51         9.26 o                         
  -2  -3   3         36.50         56.29         6.24 o                         
  -1  -3   3         33.93         29.59         3.32 o                         
   0  -3   3         37.48         59.19         8.51 o                         
   1  -3   3         44.46         60.11         4.78 o                         
   2  -3   3          2.83          6.09         2.00 o                         
   3  -3   3         87.18         84.85         4.62 o                         
   4  -3   3        192.96        272.76        12.29 o                         
   5  -3   3         37.61         37.30         4.22 o                         
   6  -3   3         12.77         12.64         3.26 o                         
   7  -3   3          6.23         12.41         5.59 o                         
   8  -3   3         20.90         38.44        15.95 o                         
  -9  -2   3          6.31         46.85        17.35 o                         
  -8  -2   3         20.26         23.76         7.55 o                         
  -7  -2   3         60.12         60.85         7.63 o                         
  -6  -2   3        443.66        588.61        40.78 o                         
  -5  -2   3        116.17        108.28         5.94 o                         
  -4  -2   3        100.83        118.58         4.81 o                         
  -3  -2   3        100.98        108.39         4.41 o                         
  -2  -2   3        363.76        406.65         9.95 o                         
  -1  -2   3        159.53        151.15         6.07 o                         
   0  -2   3        169.88        158.25         7.93 o                         
   1  -2   3        725.23        747.69        15.73 o                         
   2  -2   3        258.67        276.68         6.97 o                         
   3  -2   3         19.32         21.45         2.55 o                         
   4  -2   3        123.86        130.21         5.96 o                         
   5  -2   3        314.29        464.05        44.81 o                         
   6  -2   3         50.79         50.85         5.20 o                         
   7  -2   3         16.53         17.24         5.96 o                         
   8  -2   3        180.72        181.27        16.42 o                         
  -9  -1   3         26.15         16.14         6.90 o                         
  -8  -1   3         34.44         33.55         5.04 o                         
  -7  -1   3        267.84        263.00        11.39 o                         
  -6  -1   3          5.89          8.16         2.10 o                         
  -5  -1   3        253.65        299.30         8.94 o                         
  -4  -1   3         19.29         29.06         2.22 o                         
  -3  -1   3         45.73         54.69         2.32 o                         
  -2  -1   3        321.90        360.92         6.05 o                         
  -1  -1   3        330.46        300.22         7.37 o                         
   0  -1   3       2259.57       1944.36        63.61 o                         
   1  -1   3         92.33         80.38         5.59 o                         
   2  -1   3         79.14         85.17         4.53 o                         
   3  -1   3        249.11        297.11         7.46 o                         
   4  -1   3        882.79        977.71        18.71 o                         
   5  -1   3         94.75        107.31         5.50 o                         
   6  -1   3          1.55         14.40         3.59 o                         
   7  -1   3          9.46         10.32         3.39 o                         
   8  -1   3         16.74         19.53         5.56 o                         
   9  -1   3         12.47         24.08        15.51 o                         
  -9   0   3         98.96        123.99        13.07 o                         
  -8   0   3          5.39         10.44         4.16 o                         
  -7   0   3         66.46         72.00         6.54 o                         
  -6   0   3        119.43        137.89         6.93 o                         
  -5   0   3        104.65        117.79         4.56 o                         
  -4   0   3         83.98        117.57         4.70 o                         
  -3   0   3       1212.43       1451.10        19.58 o                         
  -2   0   3        451.82        490.39         9.05 o                         
  -1   0   3         20.58         15.72         1.24 o                         
   0   0   3         71.24         98.12         5.36 o                         
   1   0   3        401.47        404.61        18.58 o                         
   2   0   3          0.83          0.48         0.64 o                         
   3   0   3        869.48       1183.49        17.47 o                         
   4   0   3         10.45         10.69         1.44 o                         
   5   0   3         67.83         86.60         4.15 o                         
   6   0   3          0.01          5.23         1.76 o                         
   7   0   3         22.86         26.01         4.16 o                         
   8   0   3          7.79          5.03         4.60 o                         
   9   0   3          5.66         -1.01         5.82 o                         
  -9   1   3         26.38         33.91         9.06 o                         
  -8   1   3         34.36         41.00         7.63 o                         
  -7   1   3        268.29        271.31        11.80 o                         
  -6   1   3          5.92          5.75         1.90 o                         
  -5   1   3        253.92        277.67         8.16 o                         
  -4   1   3         19.27         28.63         2.68 o                         
  -3   1   3         45.65         47.51         2.87 o                         
  -2   1   3        321.97        361.64         8.56 o                         
  -1   1   3        330.01        327.74        11.83 o                         
   0   1   3       2259.98       1938.13        38.71 o                         
   1   1   3         92.46         89.20         5.29 o                         
   2   1   3         79.12         81.34         4.89 o                         
   3   1   3        248.79        308.10         8.16 o                         
   4   1   3        882.94        992.60        25.72 o                         
   5   1   3         95.00        106.72         5.81 o                         
   6   1   3          1.56          4.54         2.12 o                         
   7   1   3          9.41          8.00         2.81 o                         
   8   1   3         16.76         24.63         6.55 o                         
   9   1   3         12.55         35.69        11.83 o                         
  -8   2   3         20.42         17.67         5.96 o                         
  -7   2   3         60.22         68.06         8.22 o                         
  -6   2   3        443.89        499.03        18.52 o                         
  -5   2   3        116.43        112.28         6.22 o                         
  -4   2   3        100.82         99.73         8.74 o                         
  -3   2   3        100.98         99.01         7.17 o                         
  -2   2   3        363.47        399.49        10.66 o                         
  -1   2   3        159.10        144.78         6.03 o                         
   0   2   3        169.67        139.51         6.90 o                         
   1   2   3        725.78        779.71        14.12 o                         
   2   2   3        258.88        278.71         8.63 o                         
   3   2   3         19.29         20.97         2.58 o                         
   4   2   3        123.96        120.65         6.44 o                         
   5   2   3        314.48        356.37        15.53 o                         
   6   2   3         50.88         54.61         5.77 o                         
   7   2   3         16.58         26.09         4.89 o                         
   8   2   3        180.96        202.90        16.53 o                         
  -8   3   3         34.90         -5.37         8.07 o                         
  -7   3   3         37.30         34.62         6.82 o                         
  -6   3   3        126.53        147.40        14.14 o                         
  -5   3   3        310.92        390.78        37.55 o                         
  -4   3   3          8.07         10.56         2.75 o                         
  -3   3   3        136.83        169.23        11.73 o                         
  -2   3   3         36.69         61.45        10.15 o                         
  -1   3   3         33.86         33.54         2.67 o                         
   0   3   3         37.50         50.60        13.50 o                         
   1   3   3         44.51         54.50         5.92 o                         
   2   3   3          2.85         13.44         3.71 o                         
   3   3   3         87.00         99.21         8.41 o                         
   4   3   3        193.23        266.80        15.56 o                         
   5   3   3         37.53         36.19         4.61 o                         
   6   3   3         12.90         20.95         4.81 o                         
   7   3   3          6.33          7.76         4.09 o                         
   8   3   3         20.87         21.83         9.35 o                         
  -7   4   3         10.50         21.73         7.58 o                         
  -6   4   3          3.48          7.27         3.94 o                         
  -5   4   3         51.76         75.06         7.68 o                         
  -4   4   3        123.30        206.90        19.71 o                         
  -3   4   3         22.59         38.31         4.74 o                         
  -2   4   3        162.68        187.09         9.53 o                         
  -1   4   3        207.03        277.17        28.20 o                         
   0   4   3         77.50        112.55        14.68 o                         
   1   4   3         11.36         24.19         4.55 o                         
   2   4   3         46.21         52.65         8.26 o                         
   3   4   3         62.01         59.13         6.25 o                         
   4   4   3        115.19        114.90         8.51 o                         
   5   4   3         16.05         19.92         4.50 o                         
   6   4   3         14.73         16.43         5.44 o                         
   7   4   3         16.96         30.14         7.24 o                         
  -6   5   3         26.60         29.67         8.34 o                         
  -5   5   3        109.52        134.28        42.72 o                         
  -4   5   3         55.82         69.29         7.97 o                         
  -3   5   3         36.91         42.80         4.82 o                         
  -2   5   3         55.43         52.95         5.58 o                         
  -1   5   3        136.56        197.29        10.42 o                         
   0   5   3         27.58        257.79        18.94 o                         
   1   5   3         13.48         19.05         3.30 o                         
   2   5   3         64.44         78.03         6.34 o                         
   3   5   3        221.13        240.73        11.74 o                         
   4   5   3          9.56         51.60        10.05 o                         
   5   5   3         14.97         18.80         6.09 o                         
   6   5   3         81.76        158.66        19.09 o                         
  -5   6   3          3.99         27.34        10.37 o                         
  -4   6   3         12.16         27.73         6.15 o                         
  -3   6   3          0.89         23.65         5.59 o                         
  -2   6   3          4.03         38.81         6.56 o                         
  -1   6   3         93.56        104.86        13.24 o                         
   0   6   3         38.72         55.56         5.92 o                         
   1   6   3        102.53         82.98         7.23 o                         
   2   6   3         12.56         22.60         4.57 o                         
   3   6   3         27.59         35.68         6.55 o                         
   4   6   3          0.81         28.34         6.17 o                         
   5   6   3         32.04        157.84        53.66 o                         
  -2   7   3        116.97        104.71        19.10 o                         
  -1   7   3         10.19         11.99         5.37 o                         
   0   7   3          0.29          4.04         3.10 o                         
   1   7   3         12.35         37.30        22.11 o                         
   2   7   3          1.57          6.12         8.86 o                         
   3   7   3         14.74         35.81        14.75 o                         
  -3  -7   4         48.88         34.14        19.47 o                         
  -2  -7   4         89.58        119.20        32.60 o                         
  -1  -7   4         16.65         21.75         9.37 o                         
   0  -7   4          3.45         17.03        11.64 o                         
   1  -7   4          2.27          4.80         7.81 o                         
  -4  -6   4          2.38          6.03         6.02 o                         
  -3  -6   4         40.56         29.55        11.30 o                         
  -2  -6   4         10.66         16.73         8.48 o                         
  -1  -6   4         98.97        123.98        20.14 o                         
   0  -6   4         91.33         90.09        20.91 o                         
   1  -6   4         41.45         69.79        16.88 o                         
   2  -6   4         12.21         21.01         7.63 o                         
   3  -6   4         19.39         28.94         8.51 o                         
   4  -6   4         80.84         69.61        31.55 o                         
  -7  -5   4         47.06         55.84        18.57 o                         
  -6  -5   4         43.20         65.36        12.04 o                         
  -5  -5   4        326.92        358.78        39.92 o                         
  -4  -5   4         25.66         34.76         8.35 o                         
  -3  -5   4         11.89         19.81        10.51 o                         
  -2  -5   4         47.85         46.59         8.49 o                         
  -1  -5   4         15.82         27.70        16.35 o                         
   0  -5   4        507.66        462.55        23.24 o                         
   1  -5   4          0.65          8.37         3.67 o                         
   2  -5   4         63.21         70.60         9.91 o                         
   3  -5   4        162.77        208.69        17.98 o                         
   4  -5   4         38.70         36.43         9.94 o                         
   5  -5   4         23.26         38.32        12.17 o                         
   6  -5   4        119.94        113.04        28.98 o                         
  -8  -4   4         25.04         27.65        13.82 o                         
  -7  -4   4          6.85          0.20         4.51 o                         
  -6  -4   4         24.83         42.76         8.92 o                         
  -5  -4   4         66.87         68.61        10.76 o                         
  -4  -4   4        312.96        300.18        13.50 o                         
  -3  -4   4          2.06         10.98         3.82 o                         
  -2  -4   4         91.11         85.41         6.54 o                         
  -1  -4   4        455.71        535.90        33.57 o                         
   0  -4   4         25.44         36.75         4.77 o                         
   1  -4   4         83.41         95.88         7.59 o                         
   2  -4   4        109.21         92.10         7.34 o                         
   3  -4   4         78.74         61.37         5.58 o                         
   4  -4   4         59.25         46.27         3.50 o                         
   5  -4   4         23.35         29.60         7.95 o                         
   6  -4   4         76.39         60.73        14.49 o                         
   7  -4   4          6.00         22.30        13.35 o                         
  -8  -3   4          2.02         -1.95         7.04 o                         
  -7  -3   4         67.63         78.53        11.65 o                         
  -6  -3   4        178.11        158.97        16.16 o                         
  -5  -3   4         49.87         63.86         5.57 o                         
  -4  -3   4         52.39         43.45         2.38 o                         
  -3  -3   4        121.49        125.39         6.25 o                         
  -2  -3   4        504.77        479.28        11.53 o                         
  -1  -3   4         41.73         35.69         4.18 o                         
   0  -3   4        744.26        717.86        28.27 o                         
   1  -3   4        114.27        121.94         7.14 o                         
   2  -3   4         51.55         45.16         4.11 o                         
   3  -3   4        204.92        188.59         6.63 o                         
   4  -3   4        477.66        450.14        12.75 o                         
   5  -3   4        115.91        117.90         7.15 o                         
   6  -3   4          4.79          9.18         3.05 o                         
   7  -3   4         28.59         33.14         8.52 o                         
   8  -3   4         13.18         16.09        12.38 o                         
  -9  -2   4        108.93         97.16        15.57 o                         
  -8  -2   4          6.95          2.94         2.86 o                         
  -7  -2   4         67.96         69.77         7.52 o                         
  -6  -2   4        837.84        789.35        31.89 o                         
  -5  -2   4          6.80         14.72         3.22 o                         
  -4  -2   4         17.63         25.06         1.96 o                         
  -3  -2   4        113.94        103.44         3.89 o                         
  -2  -2   4         26.31         25.12         2.38 o                         
  -1  -2   4        191.30        173.74         6.47 o                         
   0  -2   4         53.41         28.00         6.85 o                         
   1  -2   4       1864.30       1871.61        27.60 o                         
   2  -2   4          1.44          3.27         1.50 o                         
   3  -2   4         24.72         29.32         2.65 o                         
   4  -2   4         14.22         16.75         2.30 o                         
   5  -2   4        211.03        236.00         9.30 o                         
   6  -2   4        139.92        126.13         8.46 o                         
   7  -2   4          3.73         15.80         6.29 o                         
   8  -2   4        120.85        121.20        14.90 o                         
  -9  -1   4         41.79         45.76        10.79 o                         
  -8  -1   4          7.08          5.56         3.24 o                         
  -7  -1   4        180.60        200.66         9.14 o                         
  -6  -1   4         39.87         41.09         3.31 o                         
  -5  -1   4        686.36        752.30        20.55 o                         
  -4  -1   4         46.19         49.29         2.60 o                         
  -3  -1   4         59.01         64.31         3.35 o                         
  -2  -1   4        108.65        111.07         3.76 o                         
  -1  -1   4        239.58        199.29         5.79 o                         
   0  -1   4       5433.26       4799.93        42.44 o                         
   1  -1   4        163.78        147.55         4.17 o                         
   2  -1   4         37.17         44.17         3.82 o                         
   3  -1   4         82.44         86.01         4.14 o                         
   4  -1   4        288.03        329.30         9.08 o                         
   5  -1   4         29.16         34.70         3.36 o                         
   6  -1   4         52.22         56.28         4.51 o                         
   7  -1   4          5.70          5.94         2.93 o                         
   8  -1   4         86.26         69.52         8.68 o                         
   9  -1   4        174.13        158.47        28.82 o                         
  -9   0   4         12.18         14.16         6.73 o                         
  -8   0   4         37.26         32.31         4.90 o                         
  -7   0   4         66.64         58.40         5.55 o                         
  -6   0   4         29.67         39.96         3.83 o                         
  -5   0   4        417.31        493.98        12.08 o                         
  -4   0   4         57.83         59.67         2.97 o                         
  -3   0   4         71.25         80.38         3.12 o                         
  -2   0   4         48.65         44.93         2.32 o                         
  -1   0   4       2375.57       2161.18        26.86 o                         
   0   0   4        333.35        305.33        17.42 o                         
   1   0   4         34.56        109.22        12.11 o                         
   2   0   4        102.35        105.13         3.60 o                         
   3   0   4       4516.06       5476.07        59.12 o                         
   4   0   4          0.12          6.02         1.54 o                         
   5   0   4         93.17         95.88         4.36 o                         
   6   0   4          5.22          3.17         1.52 o                         
   7   0   4          7.16          4.09         2.62 o                         
   8   0   4         43.35         34.11         8.12 o                         
   9   0   4          6.25          3.87         8.17 o                         
  -9   1   4         41.93         66.18        11.08 o                         
  -8   1   4          7.03          4.77         4.51 o                         
  -7   1   4        180.79        176.40         9.40 o                         
  -6   1   4         39.90         47.67         4.51 o                         
  -5   1   4        686.53        728.79        13.56 o                         
  -4   1   4         46.17         47.34         3.35 o                         
  -3   1   4         58.83         61.83         3.75 o                         
  -2   1   4        108.34        113.29         3.28 o                         
  -1   1   4        239.63        214.28         4.96 o                         
   0   1   4       5432.87       4723.43        26.59 o                         
   1   1   4        164.58        154.05         5.24 o                         
   2   1   4         37.33         43.87         3.07 o                         
   3   1   4         82.61         85.00         4.33 o                         
   4   1   4        288.46        321.01        10.83 o                         
   5   1   4         29.16         33.41         3.67 o                         
   6   1   4         52.08         63.17         5.64 o                         
   7   1   4          5.70          8.64         3.12 o                         
   8   1   4         86.49        102.06        13.19 o                         
   9   1   4        173.70        179.41        28.57 o                         
  -8   2   4          7.00         11.18         4.38 o                         
  -7   2   4         67.96         77.83         9.82 o                         
  -6   2   4        837.91        880.91        33.70 o                         
  -5   2   4          6.78         18.34         2.73 o                         
  -4   2   4         17.67         25.56         3.36 o                         
  -3   2   4        113.78         99.92         8.53 o                         
  -2   2   4         26.15         21.83         2.49 o                         
  -1   2   4        190.76        178.17         7.30 o                         
   0   2   4         53.29         40.09         3.23 o                         
   1   2   4       1864.21       1851.78        30.17 o                         
   2   2   4          1.47          4.86         1.56 o                         
   3   2   4         24.89         29.72         2.46 o                         
   4   2   4         14.33         12.43         2.52 o                         
   5   2   4        211.14        224.78        11.05 o                         
   6   2   4        139.99        135.21         8.12 o                         
   7   2   4          3.74         12.35         4.70 o                         
   8   2   4        120.75        113.21        12.71 o                         
  -8   3   4          2.05          7.31         6.95 o                         
  -7   3   4         67.39         74.83        10.04 o                         
  -6   3   4        178.15        192.20        15.14 o                         
  -5   3   4         49.87         94.67        11.79 o                         
  -4   3   4         52.36         50.67         6.19 o                         
  -3   3   4        121.72        133.61         8.27 o                         
  -2   3   4        505.08        474.11        23.24 o                         
  -1   3   4         41.64         30.27         2.40 o                         
   0   3   4        743.76        698.61        43.53 o                         
   1   3   4        114.53        120.64         6.67 o                         
   2   3   4         51.58         41.76         4.75 o                         
   3   3   4        205.01        201.55         8.75 o                         
   4   3   4        476.81        416.62        19.72 o                         
   5   3   4        115.98         95.05         7.81 o                         
   6   3   4          4.85          8.51         5.67 o                         
   7   3   4         28.80         34.62         7.46 o                         
   8   3   4         13.22          6.61         6.22 o                         
  -7   4   4          6.86         17.97         7.23 o                         
  -6   4   4         24.70         12.56         7.99 o                         
  -5   4   4         66.87         82.62         8.01 o                         
  -4   4   4        313.50        316.55        16.41 o                         
  -3   4   4          2.03          7.41         2.51 o                         
  -2   4   4         91.19        105.39         7.10 o                         
  -1   4   4        455.85        488.54        39.24 o                         
   0   4   4         25.42         35.38         3.42 o                         
   1   4   4         83.46         99.77         8.37 o                         
   2   4   4        109.28        110.17         9.52 o                         
   3   4   4         78.55         77.09         7.27 o                         
   4   4   4         59.18         68.36         5.89 o                         
   5   4   4         23.34         25.13         5.27 o                         
   6   4   4         76.74         87.14        12.79 o                         
   7   4   4          6.03         13.77         9.50 o                         
  -6   5   4         43.18         51.39        10.50 o                         
  -5   5   4        327.03        328.48        27.41 o                         
  -4   5   4         25.69         52.77         7.93 o                         
  -3   5   4         11.87         22.94         3.60 o                         
  -2   5   4         47.81         57.56         7.26 o                         
  -1   5   4         15.76         51.75         4.36 o                         
   0   5   4        506.93        426.02        13.27 o                         
   1   5   4          0.65          6.55         2.29 o                         
   2   5   4         63.26         86.39         7.45 o                         
   3   5   4        162.59        215.79        12.13 o                         
   4   5   4         38.65         45.80         6.88 o                         
   5   5   4         23.18         31.47         7.24 o                         
   6   5   4        119.69        140.65        18.34 o                         
  -5   6   4         47.08         24.05         7.61 o                         
  -4   6   4          2.36         19.35         5.53 o                         
  -3   6   4         40.41         44.07         7.56 o                         
  -2   6   4         10.67         15.29         5.62 o                         
  -1   6   4         98.89        110.16        10.19 o                         
   0   6   4         91.13         83.35         7.35 o                         
   1   6   4         41.40         71.01         6.53 o                         
   2   6   4         12.25         15.06         3.74 o                         
   3   6   4         19.39         39.38         7.08 o                         
   4   6   4         80.80        112.62        13.97 o                         
   5   6   4        113.27        180.98        24.12 o                         
  -2   7   4         89.50        113.81        19.87 o                         
  -1   7   4         16.63         14.19         8.01 o                         
   0   7   4          3.43          9.27         6.58 o                         
   1   7   4          2.23         21.84         8.74 o                         
   2   7   4         19.08         41.37        17.93 o                         
   3   7   4          4.50         25.71        12.69 o                         
  -3  -7   5          1.50         10.13        10.09 o                         
  -2  -7   5         43.43         81.18        26.87 o                         
  -1  -7   5         22.95          9.64         8.70 o                         
   0  -7   5          7.08        103.17        32.15 o                         
   1  -7   5         10.99         28.23        11.95 o                         
  -4  -6   5          8.35          9.83         5.41 o                         
  -3  -6   5          4.76         22.18         8.77 o                         
  -2  -6   5          4.90         -3.63         6.63 o                         
  -1  -6   5         72.33        105.74        22.56 o                         
   0  -6   5         48.07         61.22        16.11 o                         
   1  -6   5        104.80        116.15        20.93 o                         
   2  -6   5          2.29         -4.39         5.13 o                         
   3  -6   5          6.73         26.25        10.99 o                         
   4  -6   5        220.80        185.92        36.72 o                         
  -6  -5   5         44.88         47.22        11.20 o                         
  -5  -5   5        249.56        215.09        45.54 o                         
  -4  -5   5         41.33         41.98         9.09 o                         
  -3  -5   5         35.76         43.22        11.27 o                         
  -2  -5   5         37.17         38.53         7.09 o                         
  -1  -5   5         27.26         19.40         7.23 o                         
   0  -5   5        128.27        185.95        19.92 o                         
   1  -5   5          0.30          4.51         4.49 o                         
   2  -5   5         46.26         64.75         8.39 o                         
   3  -5   5        212.92        220.01        18.05 o                         
   4  -5   5         48.86         42.65        12.93 o                         
   5  -5   5         25.78         54.11        11.36 o                         
   6  -5   5         24.17         53.12        21.83 o                         
  -8  -4   5         28.43         16.07         8.84 o                         
  -7  -4   5         14.58         17.10         9.84 o                         
  -6  -4   5         69.48         69.10        11.09 o                         
  -5  -4   5         86.88         95.09         9.91 o                         
  -4  -4   5         88.42        129.52        13.60 o                         
  -3  -4   5         26.98         33.75         5.24 o                         
  -2  -4   5         74.20         68.11         7.50 o                         
  -1  -4   5        828.56        878.89        21.95 o                         
   0  -4   5         76.21         82.06         6.90 o                         
   1  -4   5        210.70        211.58        10.85 o                         
   2  -4   5         70.92         63.06         6.03 o                         
   3  -4   5         89.66        108.89         8.72 o                         
   4  -4   5          9.34         12.69         2.28 o                         
   5  -4   5         12.69         16.21         5.66 o                         
   6  -4   5        122.62         97.91         9.61 o                         
   7  -4   5         29.96         20.51        13.03 o                         
  -8  -3   5          5.74         18.27         6.97 o                         
  -7  -3   5        108.89        112.45        13.44 o                         
  -6  -3   5         60.99         62.06         5.62 o                         
  -5  -3   5         31.01         37.14         2.96 o                         
  -4  -3   5         50.91         51.86         4.70 o                         
  -3  -3   5         83.91         78.49         4.79 o                         
  -2  -3   5        898.24        870.10        16.09 o                         
  -1  -3   5         62.82         62.20         5.33 o                         
   0  -3   5       1331.72       1308.11        24.74 o                         
   1  -3   5         16.32         10.56         2.87 o                         
   2  -3   5         61.59         47.22         4.42 o                         
   3  -3   5        123.89        111.60         5.25 o                         
   4  -3   5        251.96        223.93         8.64 o                         
   5  -3   5        428.74        366.52        18.96 o                         
   6  -3   5         12.10          5.32         2.91 o                         
   7  -3   5         45.34         44.84        11.38 o                         
   8  -3   5         24.73         20.62        11.09 o                         
  -9  -2   5         45.52         45.80        10.28 o                         
  -8  -2   5          1.41          2.98         4.03 o                         
  -7  -2   5          0.66          3.90         2.95 o                         
  -6  -2   5        189.03        204.49         8.68 o                         
  -5  -2   5         25.27         31.69         3.74 o                         
  -4  -2   5          7.33          5.40         1.09 o                         
  -3  -2   5         79.85         81.73         4.08 o                         
  -2  -2   5        145.29        146.16         5.17 o                         
  -1  -2   5        175.11        182.62         7.93 o                         
   0  -2   5         42.59         40.63         3.08 o                         
   1  -2   5        759.39        770.71        14.92 o                         
   2  -2   5         38.36         37.83         2.46 o                         
   3  -2   5          7.12          4.99         1.55 o                         
   4  -2   5        125.99        116.67         4.82 o                         
   5  -2   5         21.66         31.33         3.44 o                         
   6  -2   5         68.03         70.98         6.58 o                         
   7  -2   5         41.82         43.95         7.31 o                         
   8  -2   5        132.94        143.16        16.37 o                         
  -9  -1   5         85.23         80.64        12.27 o                         
  -8  -1   5          6.08         11.40         4.13 o                         
  -7  -1   5        155.95        166.12         7.81 o                         
  -6  -1   5         23.47         28.18         2.90 o                         
  -5  -1   5         68.02         73.12         3.65 o                         
  -4  -1   5        139.72        134.96         4.27 o                         
  -3  -1   5         24.63         20.54         1.88 o                         
  -2  -1   5         97.37        104.84         2.84 o                         
  -1  -1   5        551.93        531.59        24.56 o                         
   0  -1   5       2565.51       2194.36        46.37 o                         
   1  -1   5         25.44         28.92         1.88 o                         
   2  -1   5        469.47        451.04        14.62 o                         
   3  -1   5         58.27         62.67         3.57 o                         
   4  -1   5         54.76         55.51         3.79 o                         
   5  -1   5        177.81        189.57         7.58 o                         
   6  -1   5        105.79        121.73         6.93 o                         
   7  -1   5         50.31         56.74         5.77 o                         
   8  -1   5         28.83         33.36         8.35 o                         
   9  -1   5        253.79        246.72        37.35 o                         
  -9   0   5          0.01          9.36         4.87 o                         
  -8   0   5          0.67          5.34         2.67 o                         
  -7   0   5          6.44          9.15         2.96 o                         
  -6   0   5         11.29         15.44         2.68 o                         
  -5   0   5        285.52        338.08         9.68 o                         
  -4   0   5        482.24        520.81        16.07 o                         
  -3   0   5          6.29          7.12         1.05 o                         
  -2   0   5          1.52          0.90         0.70 o                         
  -1   0   5      13049.21      11622.55        97.35 o                         
   0   0   5          0.36          2.04         0.84 o                         
   1   0   5          1.63         55.54         5.30 o                         
   2   0   5        417.02        455.69        16.42 o                         
   3   0   5        300.74        334.49         8.08 o                         
   4   0   5         39.71         43.03         2.87 o                         
   5   0   5         91.25         99.07         5.53 o                         
   6   0   5         37.47         22.77         2.86 o                         
   7   0   5          0.33          5.29         2.71 o                         
   8   0   5         29.06         25.40         7.08 o                         
   9   0   5         58.28         52.01        16.30 o                         
  -9   1   5         85.32         78.02        13.24 o                         
  -8   1   5          6.12          4.20         4.00 o                         
  -7   1   5        155.81        168.39        10.37 o                         
  -6   1   5         23.45         23.95         3.11 o                         
  -5   1   5         67.90         80.49         4.83 o                         
  -4   1   5        139.79        129.17         6.51 o                         
  -3   1   5         24.55         20.11         2.09 o                         
  -2   1   5         97.88        110.14         3.40 o                         
  -1   1   5        552.00        501.62         7.83 o                         
   0   1   5       2565.63       2192.51        48.41 o                         
   1   1   5         25.62         28.46         2.32 o                         
   2   1   5        469.95        470.05        11.04 o                         
   3   1   5         58.06         63.10         4.82 o                         
   4   1   5         54.97         56.63         4.57 o                         
   5   1   5        178.01        198.12         9.60 o                         
   6   1   5        105.76        122.27         8.36 o                         
   7   1   5         50.21         59.49         6.89 o                         
   8   1   5         29.05         21.83         6.56 o                         
   9   1   5        253.80        275.86        35.45 o                         
  -8   2   5          1.45         -4.05         4.05 o                         
  -7   2   5          0.64          4.45         4.37 o                         
  -6   2   5        188.81        199.27        12.06 o                         
  -5   2   5         25.23         32.24         3.44 o                         
  -4   2   5          7.28          5.58         1.86 o                         
  -3   2   5         79.96         83.43         8.50 o                         
  -2   2   5        145.08        129.82         6.23 o                         
  -1   2   5        174.86        173.38         5.11 o                         
   0   2   5         42.64         41.65         3.21 o                         
   1   2   5        760.97        720.77        28.03 o                         
   2   2   5         38.14         44.17         3.64 o                         
   3   2   5          7.22          6.93         1.49 o                         
   4   2   5        126.26        121.23         6.77 o                         
   5   2   5         21.66         29.48         4.21 o                         
   6   2   5         68.02         70.40         6.45 o                         
   7   2   5         41.84         50.85         6.85 o                         
   8   2   5        132.51        182.50        20.32 o                         
  -7   3   5        109.15        115.56        15.13 o                         
  -6   3   5         61.11         85.69        17.27 o                         
  -5   3   5         30.96         36.69         6.43 o                         
  -4   3   5         50.89         60.47         7.63 o                         
  -3   3   5         83.81         79.05         7.12 o                         
  -2   3   5        897.75        845.75        20.06 o                         
  -1   3   5         62.76         51.44         7.97 o                         
   0   3   5       1333.00       1177.81        24.79 o                         
   1   3   5         16.38         15.26         2.58 o                         
   2   3   5         61.68         60.45         6.58 o                         
   3   3   5        123.88        125.40         6.85 o                         
   4   3   5        252.08        224.84        12.71 o                         
   5   3   5        428.89        370.77        16.76 o                         
   6   3   5         12.05         12.72         4.03 o                         
   7   3   5         45.44         60.85         9.90 o                         
   8   3   5         24.67          7.14        18.26 o                         
  -7   4   5         14.59         12.67         6.32 o                         
  -6   4   5         69.12         66.19        11.22 o                         
  -5   4   5         86.82         91.44         9.26 o                         
  -4   4   5         88.49        151.43        16.40 o                         
  -3   4   5         26.90         23.16         2.88 o                         
  -2   4   5         74.24         74.96         5.66 o                         
  -1   4   5        827.76        903.02        30.11 o                         
   0   4   5         76.12         71.77         4.66 o                         
   1   4   5        210.52        209.50         9.30 o                         
   2   4   5         70.93         84.40         7.71 o                         
   3   4   5         89.60        116.07        16.64 o                         
   4   4   5          9.35         14.73         4.17 o                         
   5   4   5         12.64         12.40         3.62 o                         
   6   4   5        122.34        120.48        13.99 o                         
   7   4   5         29.99         23.08        11.10 o                         
  -6   5   5         44.90         55.99        10.93 o                         
  -5   5   5        249.88        319.86        20.46 o                         
  -4   5   5         41.36         44.05         7.25 o                         
  -3   5   5         35.69         30.23         4.65 o                         
  -2   5   5         37.18         43.43         5.26 o                         
  -1   5   5         27.21         24.16         2.65 o                         
   0   5   5        127.57        254.74        18.99 o                         
   1   5   5          0.29          6.45         1.95 o                         
   2   5   5         46.32         77.96         7.36 o                         
   3   5   5        212.52        223.61        11.66 o                         
   4   5   5         48.83         62.29         7.12 o                         
   5   5   5         25.70         36.99         9.20 o                         
   6   5   5         24.06         30.98        11.04 o                         
  -5   6   5          9.14         17.32         7.59 o                         
  -4   6   5          8.35         11.38         7.76 o                         
  -3   6   5          4.84         45.68         7.33 o                         
  -2   6   5          4.92          4.03         3.86 o                         
  -1   6   5         72.25         88.48         8.69 o                         
   0   6   5         48.07         41.22         7.58 o                         
   1   6   5        104.72        119.12         8.79 o                         
   2   6   5          2.26          8.07         3.94 o                         
   3   6   5          6.73         20.33         6.01 o                         
   4   6   5        220.45        207.39        19.81 o                         
   5   6   5        127.20        139.32        42.31 o                         
  -3   7   5          1.50         26.74        15.60 o                         
  -2   7   5         43.63         88.44        17.23 o                         
  -1   7   5         22.88         21.69         8.25 o                         
   0   7   5          7.05         50.63        30.11 o                         
   1   7   5         10.92          7.01         6.30 o                         
   2   7   5         42.21         40.67        18.61 o                         
   3   7   5         10.40         45.13        19.38 o                         
  -3  -7   6         16.07         10.69        11.87 o                         
  -2  -7   6        139.12        122.46        30.72 o                         
  -1  -7   6         25.11         32.50        13.46 o                         
   0  -7   6        111.06        226.25        45.66 o                         
   1  -7   6         27.35         31.13        13.22 o                         
  -4  -6   6         27.10         35.52         9.87 o                         
  -3  -6   6         56.96         45.31        12.92 o                         
  -2  -6   6          9.19         21.16        10.03 o                         
  -1  -6   6         43.14         61.06        15.26 o                         
   0  -6   6         10.44         32.22        11.81 o                         
   1  -6   6        135.49        133.37        17.35 o                         
   2  -6   6         14.84         14.43         8.97 o                         
   3  -6   6         36.34         39.17        13.02 o                         
   4  -6   6         38.53         91.68        29.45 o                         
  -6  -5   6         27.08         31.05         9.39 o                         
  -5  -5   6         12.41         46.51        12.96 o                         
  -4  -5   6          0.84          5.91         8.67 o                         
  -3  -5   6         46.49         62.75        14.62 o                         
  -2  -5   6         54.88         82.02        16.24 o                         
  -1  -5   6         29.79         31.20         9.44 o                         
   0  -5   6        181.46        202.59        14.63 o                         
   1  -5   6         21.80         21.28         4.59 o                         
   2  -5   6         73.21         57.87         8.05 o                         
   3  -5   6         61.46         98.38        12.02 o                         
   4  -5   6         41.24         35.58         9.78 o                         
   5  -5   6         96.07         75.78        12.73 o                         
  -7  -4   6          9.94         20.14         8.69 o                         
  -6  -4   6         64.56         64.41        16.53 o                         
  -5  -4   6         85.55         83.19         8.59 o                         
  -4  -4   6         79.77         83.48         6.76 o                         
  -3  -4   6          3.39          4.53         3.40 o                         
  -2  -4   6         37.72         45.71         5.92 o                         
  -1  -4   6        535.92        559.51        17.69 o                         
   0  -4   6         51.38         54.94         6.13 o                         
   1  -4   6        206.65        216.14        10.34 o                         
   2  -4   6        142.55        104.67         7.73 o                         
   3  -4   6        364.09        296.60        12.36 o                         
   4  -4   6          2.03          2.37         1.40 o                         
   5  -4   6          6.44         11.52         5.59 o                         
   6  -4   6         29.87         35.73         6.00 o                         
   7  -4   6         26.52         20.73        13.42 o                         
  -8  -3   6         20.04         25.88         7.18 o                         
  -7  -3   6         67.15         78.86        13.32 o                         
  -6  -3   6        101.57         95.93         7.23 o                         
  -5  -3   6         53.05         43.92         3.27 o                         
  -4  -3   6         69.92         73.53         5.55 o                         
  -3  -3   6        172.05        177.80         6.97 o                         
  -2  -3   6        295.02        273.65        11.78 o                         
  -1  -3   6         56.64         64.03         5.19 o                         
   0  -3   6        171.33        189.85        12.21 o                         
   1  -3   6         62.76         69.83         5.76 o                         
   2  -3   6         45.44         46.90         4.60 o                         
   3  -3   6        112.57         96.76         4.47 o                         
   4  -3   6        112.49        107.10         6.09 o                         
   5  -3   6        160.78        139.88         6.80 o                         
   6  -3   6         11.77          9.26         3.27 o                         
   7  -3   6        116.78        114.97        17.77 o                         
   8  -3   6          0.25         13.65         6.41 o                         
  -9  -2   6         27.64         23.74         6.52 o                         
  -8  -2   6          6.07         12.85         5.35 o                         
  -7  -2   6         71.18         66.36         6.58 o                         
  -6  -2   6        139.13        123.30         6.31 o                         
  -5  -2   6         33.40         43.05         5.26 o                         
  -4  -2   6        144.68        130.64         4.54 o                         
  -3  -2   6        505.74        533.56         9.46 o                         
  -2  -2   6        379.05        384.36        10.63 o                         
  -1  -2   6         96.14         95.77         5.28 o                         
   0  -2   6         37.83         36.30         2.89 o                         
   1  -2   6        341.91        343.27        10.27 o                         
   2  -2   6         15.80         15.75         1.63 o                         
   3  -2   6        190.83        183.36         6.94 o                         
   4  -2   6        142.75        138.00         5.79 o                         
   5  -2   6         33.17         34.19         3.55 o                         
   6  -2   6         86.47         80.29         7.07 o                         
   7  -2   6         15.72         14.54         4.78 o                         
   8  -2   6        429.54        423.02        50.69 o                         
  -9  -1   6         10.67         15.65         8.25 o                         
  -8  -1   6         54.37         56.81         7.40 o                         
  -7  -1   6         65.76         71.74         4.94 o                         
  -6  -1   6         66.35         67.59         4.30 o                         
  -5  -1   6        117.32        127.15         4.65 o                         
  -4  -1   6         62.60         69.01         3.66 o                         
  -3  -1   6          4.90          5.66         1.10 o                         
  -2  -1   6       2198.67       2208.91        31.38 o                         
  -1  -1   6        837.03        796.81        24.12 o                         
   0  -1   6       2265.00       1970.82        48.78 o                         
   1  -1   6        176.06        135.17        10.24 o                         
   2  -1   6        401.63        396.97         8.53 o                         
   3  -1   6        136.03        130.21         5.34 o                         
   4  -1   6          5.28          5.64         1.36 o                         
   5  -1   6         75.98         87.79         5.35 o                         
   6  -1   6        142.10        144.88         7.70 o                         
   7  -1   6         10.52         15.22         3.59 o                         
   8  -1   6         18.65          7.75         4.48 o                         
   9  -1   6        114.34        106.81        25.76 o                         
  -9   0   6         34.72         55.43        10.74 o                         
  -8   0   6         90.02         83.85         7.37 o                         
  -7   0   6         34.93         38.78         4.50 o                         
  -6   0   6          0.91          6.25         1.86 o                         
  -5   0   6         20.31         29.23         2.76 o                         
  -4   0   6        100.41        101.66         4.35 o                         
  -3   0   6         60.07         53.90         2.93 o                         
  -2   0   6        396.24        395.65        12.12 o                         
  -1   0   6      11651.82      10123.83        69.07 o                         
   0   0   6          7.28          2.29         1.44 o                         
   1   0   6        449.75        446.22        32.92 o                         
   2   0   6         48.31         41.01         4.03 o                         
   3   0   6        177.93        185.56         5.57 o                         
   4   0   6         59.66         64.36         4.12 o                         
   5   0   6         87.65         89.86         6.32 o                         
   6   0   6          3.18          6.67         1.69 o                         
   7   0   6         20.92         20.53         4.74 o                         
   8   0   6         99.95         98.00        12.93 o                         
   9   0   6          8.80         14.93         7.68 o                         
  -9   1   6         10.75         17.63        17.93 o                         
  -8   1   6         54.09         48.05         7.17 o                         
  -7   1   6         65.66         76.95         6.58 o                         
  -6   1   6         66.32         68.09         5.65 o                         
  -5   1   6        117.24        135.49         6.55 o                         
  -4   1   6         62.50         72.13         4.83 o                         
  -3   1   6          4.85          4.05         0.99 o                         
  -2   1   6       2195.87       2232.32        29.00 o                         
  -1   1   6        837.15        784.98        11.67 o                         
   0   1   6       2264.67       1923.92        38.63 o                         
   1   1   6        176.43        149.57         5.49 o                         
   2   1   6        402.15        388.21        10.29 o                         
   3   1   6        136.52        146.19         7.26 o                         
   4   1   6          5.22          5.82         2.49 o                         
   5   1   6         75.44         85.12         6.38 o                         
   6   1   6        142.34        139.32         8.89 o                         
   7   1   6         10.48         11.08         2.99 o                         
   8   1   6         18.74         24.57         7.33 o                         
  -9   2   6         27.54          6.33        10.19 o                         
  -8   2   6          6.06          3.05        10.15 o                         
  -7   2   6         70.96         79.23        10.84 o                         
  -6   2   6        138.82        128.69         8.58 o                         
  -5   2   6         33.22         39.41         3.43 o                         
  -4   2   6        144.45        142.84         7.92 o                         
  -3   2   6        505.18        552.91        14.54 o                         
  -2   2   6        378.97        380.79        10.79 o                         
  -1   2   6         95.90         95.25         4.27 o                         
   0   2   6         37.91         38.97         2.96 o                         
   1   2   6        340.89        327.73         7.83 o                         
   2   2   6         15.81         18.26         2.95 o                         
   3   2   6        191.12        180.64         7.05 o                         
   4   2   6        143.09        154.78         9.72 o                         
   5   2   6         33.20         37.71         5.88 o                         
   6   2   6         86.63         99.71         9.57 o                         
   7   2   6         15.84         19.36         6.58 o                         
   8   2   6        429.55        413.45        48.21 o                         
  -7   3   6         66.90        123.39        21.24 o                         
  -6   3   6        101.64        115.01        19.41 o                         
  -5   3   6         52.78         40.17         7.05 o                         
  -4   3   6         69.85         69.56         7.02 o                         
  -3   3   6        171.59        172.54         8.32 o                         
  -2   3   6        295.04        263.74        11.58 o                         
  -1   3   6         56.65         63.06         4.97 o                         
   0   3   6        170.73        195.75        11.62 o                         
   1   3   6         62.98         68.34         4.34 o                         
   2   3   6         45.42         45.41         5.46 o                         
   3   3   6        112.78        113.38         8.41 o                         
   4   3   6        112.63         95.79         7.61 o                         
   5   3   6        160.69        130.44         8.84 o                         
   6   3   6         11.74          9.44         4.74 o                         
   7   3   6        116.77         94.61        12.16 o                         
   8   3   6          0.25         -8.56         8.56 o                         
  -7   4   6          9.97          6.44         6.13 o                         
  -6   4   6         64.26         74.65        11.16 o                         
  -5   4   6         85.37         93.06        12.20 o                         
  -4   4   6         79.52         91.59         8.84 o                         
  -3   4   6          3.38          7.44         2.25 o                         
  -2   4   6         37.81         42.49         4.95 o                         
  -1   4   6        536.12        569.99        10.65 o                         
   0   4   6         51.35         49.50         4.02 o                         
   1   4   6        206.63        209.55         8.49 o                         
   2   4   6        142.39        111.91         8.47 o                         
   3   4   6        364.04        359.96        27.11 o                         
   4   4   6          2.04          3.82         2.92 o                         
   5   4   6          6.38          6.63         4.27 o                         
   6   4   6         30.02         53.34         9.78 o                         
   7   4   6         26.51         26.67        11.36 o                         
  -6   5   6         27.04         32.16         8.07 o                         
  -5   5   6         12.49        107.28        15.78 o                         
  -4   5   6          0.82         12.38         3.98 o                         
  -3   5   6         46.31         47.57         4.94 o                         
  -2   5   6         54.89         81.76        14.02 o                         
  -1   5   6         29.76         19.06         2.37 o                         
   0   5   6        181.42        182.94         8.36 o                         
   1   5   6         21.75         21.42         2.97 o                         
   2   5   6         73.23         72.66         6.67 o                         
   3   5   6         61.55        107.08         8.63 o                         
   4   5   6         41.29         41.60         6.36 o                         
   5   5   6         96.10         98.53        12.64 o                         
   6   5   6         21.59         17.20        13.30 o                         
  -5   6   6          6.58         -3.83         7.12 o                         
  -4   6   6         27.23         37.51         7.73 o                         
  -3   6   6         56.85         52.75         7.97 o                         
  -2   6   6          9.14         16.10         4.10 o                         
  -1   6   6         43.06         55.72         6.41 o                         
   0   6   6         10.46         22.77         4.24 o                         
   1   6   6        135.84        116.90         8.31 o                         
   2   6   6         14.81         23.08         5.65 o                         
   3   6   6         36.44         44.61         7.61 o                         
   4   6   6         38.55        188.43        19.06 o                         
   5   6   6         23.42         58.30        42.36 o                         
  -3   7   6         16.06         27.28        15.64 o                         
  -2   7   6        139.16        129.43        28.41 o                         
  -1   7   6         25.00         24.43         7.55 o                         
   0   7   6        111.03        148.26        32.91 o                         
   1   7   6         27.32         34.57        14.06 o                         
   2   7   6         47.12         39.92        15.94 o                         
  -3  -7   7         14.16         15.60        10.86 o                         
  -2  -7   7         31.80         91.45        28.52 o                         
  -1  -7   7         18.00         -0.98        11.77 o                         
   0  -7   7        177.24        160.54        26.11 o                         
   1  -7   7         30.14         29.20        12.28 o                         
  -4  -6   7         68.64         78.39        16.73 o                         
  -3  -6   7         42.80         49.57        13.64 o                         
  -2  -6   7         22.80         31.70        10.87 o                         
  -1  -6   7         30.01         39.50        12.35 o                         
   0  -6   7         33.12         33.16        18.07 o                         
   1  -6   7          1.81         25.97         9.19 o                         
   2  -6   7         16.80         16.35         7.51 o                         
   3  -6   7         39.49         65.44        16.06 o                         
  -6  -5   7          7.47         21.74        11.55 o                         
  -5  -5   7         22.83         16.69         8.01 o                         
  -4  -5   7          1.25         -6.13        20.42 o                         
  -3  -5   7         80.75         77.82        23.46 o                         
  -2  -5   7        183.31        166.90        21.98 o                         
  -1  -5   7         19.26         53.59        22.09 o                         
   0  -5   7         79.65         86.64         9.62 o                         
   1  -5   7         31.45         33.06         6.08 o                         
   2  -5   7         76.02         60.60         8.27 o                         
   3  -5   7        165.74        155.07        14.47 o                         
   4  -5   7         23.91         25.32         9.45 o                         
   5  -5   7         22.50         58.52        12.09 o                         
  -7  -4   7         10.23         15.53         6.09 o                         
  -6  -4   7         15.53         11.05         4.80 o                         
  -5  -4   7        100.95        114.21         9.39 o                         
  -4  -4   7         58.05         70.62         6.50 o                         
  -3  -4   7         11.80         11.04         4.44 o                         
  -2  -4   7        111.91        117.17         7.99 o                         
  -1  -4   7        531.62        512.98        16.94 o                         
   0  -4   7         16.69         18.41         4.07 o                         
   1  -4   7         63.80         63.09         6.89 o                         
   2  -4   7         29.96         28.41         5.22 o                         
   3  -4   7        368.93        325.68        12.67 o                         
   4  -4   7         14.97         11.02         2.73 o                         
   5  -4   7         26.68         27.20         6.09 o                         
   6  -4   7          0.14          6.45         3.85 o                         
   7  -4   7         11.29         23.55        15.09 o                         
  -8  -3   7         31.53         37.76         9.46 o                         
  -7  -3   7         73.19         71.00        16.73 o                         
  -6  -3   7        147.72        137.72        12.70 o                         
  -5  -3   7         26.99         26.08         2.58 o                         
  -4  -3   7         10.64         17.16         3.21 o                         
  -3  -3   7         90.91         98.04         5.29 o                         
  -2  -3   7        115.46         94.63         7.48 o                         
  -1  -3   7         49.40         53.16         4.27 o                         
   0  -3   7       1291.99       1171.17        27.77 o                         
   1  -3   7        210.50        180.42        10.29 o                         
   2  -3   7         89.53         78.07         4.98 o                         
   3  -3   7        112.44        101.81         4.96 o                         
   4  -3   7        222.76        191.12         8.57 o                         
   5  -3   7         33.89         34.07         3.54 o                         
   6  -3   7         43.34         33.73         7.98 o                         
   7  -3   7         86.09         76.12        14.78 o                         
   8  -3   7         61.96         38.04        17.89 o                         
  -9  -2   7         31.50         28.11         7.66 o                         
  -8  -2   7          6.13          4.41         3.99 o                         
  -7  -2   7        153.74        142.31         9.13 o                         
  -6  -2   7         43.10         39.50         4.16 o                         
  -5  -2   7         43.01         36.61         3.58 o                         
  -4  -2   7         44.15         34.49         2.14 o                         
  -3  -2   7        551.20        623.30        16.14 o                         
  -2  -2   7        322.36        294.78         9.36 o                         
  -1  -2   7        199.36        190.30         7.22 o                         
   0  -2   7        199.18        206.24         7.59 o                         
   1  -2   7        360.53        335.57        10.35 o                         
   2  -2   7         84.50         74.99         3.41 o                         
   3  -2   7         61.22         59.82         4.17 o                         
   4  -2   7       1554.09       1443.63        49.36 o                         
   5  -2   7        268.39        256.56        10.70 o                         
   6  -2   7         58.04         48.62         5.61 o                         
   7  -2   7         36.56         40.04         6.37 o                         
   8  -2   7        186.82        180.69        26.24 o                         
  -9  -1   7         12.81         21.50         7.95 o                         
  -8  -1   7         26.30         23.52         7.67 o                         
  -7  -1   7         40.25         39.11         4.67 o                         
  -6  -1   7        257.31        240.55         8.97 o                         
  -5  -1   7         88.21         88.27         4.42 o                         
  -4  -1   7        107.64        115.67         4.63 o                         
  -3  -1   7         25.33         25.78         1.84 o                         
  -2  -1   7       2696.76       2706.04        38.92 o                         
  -1  -1   7        401.77        376.03         9.00 o                         
   0  -1   7        362.91        315.88        11.29 o                         
   1  -1   7         92.37         82.22         3.46 o                         
   2  -1   7        477.76        439.37        23.90 o                         
   3  -1   7       1090.36       1047.47        30.38 o                         
   4  -1   7         24.73         27.67         2.59 o                         
   5  -1   7        719.34        722.24        22.22 o                         
   6  -1   7         53.75         55.63         4.87 o                         
   7  -1   7         39.99         51.85         6.01 o                         
   8  -1   7         66.24         84.37        12.74 o                         
   9  -1   7         28.26         26.55        14.68 o                         
  -9   0   7         10.08         22.00         7.61 o                         
  -8   0   7          2.69          3.14         3.12 o                         
  -7   0   7        118.80        127.03         7.86 o                         
  -6   0   7          0.00          0.45         1.81 o                         
  -5   0   7        270.34        270.40         7.97 o                         
  -4   0   7        314.38        302.17         9.61 o                         
  -3   0   7          0.15          2.98         1.17 o                         
  -2   0   7        265.68        253.99         8.75 o                         
  -1   0   7        217.29        207.72         5.20 o                         
   0   0   7        143.58        138.60         6.99 o                         
   1   0   7         32.26         29.11         2.76 o                         
   2   0   7       1026.99       1119.16        61.92 o                         
   3   0   7          9.73         14.52         1.67 o                         
   4   0   7         34.97         32.95         2.75 o                         
   5   0   7         66.51         64.78         5.36 o                         
   6   0   7          0.54         -0.18         1.55 o                         
   7   0   7          6.77         13.45         4.38 o                         
   8   0   7         44.20         49.33         9.41 o                         
  -9   1   7         12.79          8.99        12.21 o                         
  -8   1   7         26.07         27.17         4.62 o                         
  -7   1   7         40.35         40.08         5.12 o                         
  -6   1   7        257.31        260.79        10.46 o                         
  -5   1   7         87.96         94.30         5.52 o                         
  -4   1   7        107.62        115.21         5.58 o                         
  -3   1   7         25.29         27.10         1.92 o                         
  -2   1   7       2696.74       2755.95        20.98 o                         
  -1   1   7        402.02        360.55         7.63 o                         
   0   1   7        362.45        315.33        12.39 o                         
   1   1   7         92.56         82.79         4.28 o                         
   2   1   7        478.02        479.47        11.50 o                         
   3   1   7       1090.50       1049.83        43.93 o                         
   4   1   7         24.78         27.82         3.15 o                         
   5   1   7        719.12        717.05        18.50 o                         
   6   1   7         53.85         53.49         5.42 o                         
   7   1   7         40.13         48.53         6.36 o                         
   8   1   7         66.28         69.44        10.83 o                         
  -9   2   7         31.43         25.57        10.65 o                         
  -8   2   7          6.11          2.37         5.54 o                         
  -7   2   7        153.24        133.07        13.33 o                         
  -6   2   7         43.02         48.62        18.78 o                         
  -5   2   7         43.06         38.06         5.29 o                         
  -4   2   7         43.98         41.97         5.20 o                         
  -3   2   7        551.30        573.05        18.11 o                         
  -2   2   7        321.91        303.79         9.84 o                         
  -1   2   7        198.93        177.09         6.13 o                         
   0   2   7        199.44        192.49         7.09 o                         
   1   2   7        360.44        318.76         9.20 o                         
   2   2   7         84.51         78.60         5.42 o                         
   3   2   7         61.28         57.03         4.21 o                         
   4   2   7       1553.29       1548.77        35.90 o                         
   5   2   7        268.51        269.18        14.69 o                         
   6   2   7         57.92         47.51         6.92 o                         
   7   2   7         36.47         43.76         8.12 o                         
   8   2   7        187.12        164.08        18.11 o                         
  -8   3   7         31.32         22.02        11.36 o                         
  -7   3   7         73.31        107.15        27.39 o                         
  -6   3   7        147.14        166.35        21.86 o                         
  -5   3   7         26.85         21.29         4.88 o                         
  -4   3   7         10.61         18.28         4.77 o                         
  -3   3   7         90.73         95.60         5.97 o                         
  -2   3   7        115.36         92.95         5.89 o                         
  -1   3   7         49.38         47.76         3.12 o                         
   0   3   7       1291.47       1134.08        21.64 o                         
   1   3   7        210.94        173.48         7.93 o                         
   2   3   7         89.50         64.32        11.97 o                         
   3   3   7        112.15        124.69         8.52 o                         
   4   3   7        222.90        200.14        13.59 o                         
   5   3   7         33.81         32.16         6.49 o                         
   6   3   7         43.38         29.04         6.47 o                         
   7   3   7         86.28         80.73        11.03 o                         
   8   3   7         61.77         39.31        15.87 o                         
  -7   4   7         10.21          9.07        10.78 o                         
  -6   4   7         15.43         25.44         8.68 o                         
  -5   4   7        100.91        114.27        18.32 o                         
  -4   4   7         58.02         73.61         9.10 o                         
  -3   4   7         11.79         11.00         2.18 o                         
  -2   4   7        111.99        108.02         7.03 o                         
  -1   4   7        531.32        485.18        13.86 o                         
   0   4   7         16.67         19.81         4.84 o                         
   1   4   7         63.72         73.32         6.60 o                         
   2   4   7         30.08         26.17         4.20 o                         
   3   4   7        368.84        395.03        22.38 o                         
   4   4   7         15.00         13.46         4.05 o                         
   5   4   7         26.69         18.18         4.69 o                         
   6   4   7          0.14         21.83         7.81 o                         
   7   4   7         11.30         26.96        14.04 o                         
  -6   5   7          7.41         17.66        11.33 o                         
  -5   5   7         22.82         29.95         6.60 o                         
  -4   5   7          1.25          3.48         2.95 o                         
  -3   5   7         80.58         79.22         9.16 o                         
  -2   5   7        183.04        180.94        14.48 o                         
  -1   5   7         19.18         36.75         6.45 o                         
   0   5   7         79.60        102.87         6.41 o                         
   1   5   7         31.36         26.48         3.84 o                         
   2   5   7         75.98         58.56         5.65 o                         
   3   5   7        165.96        168.89        11.79 o                         
   4   5   7         23.96         21.58         5.31 o                         
   5   5   7         22.48         67.18        11.20 o                         
  -4   6   7         68.67         68.07        10.15 o                         
  -3   6   7         42.76         36.29         7.35 o                         
  -2   6   7         22.77         27.21         5.06 o                         
  -1   6   7         29.91         37.83         5.84 o                         
   0   6   7         33.06         37.87         5.21 o                         
   1   6   7          1.81         42.87         5.81 o                         
   2   6   7         16.82         16.84         4.11 o                         
   3   6   7         39.47         49.25         7.81 o                         
   4   6   7        205.16        204.63        22.04 o                         
   5   6   7         27.49         33.66        16.74 o                         
  -3   7   7         14.18         21.15        16.42 o                         
  -2   7   7         31.79         77.32        23.15 o                         
  -1   7   7         17.96         12.70         7.63 o                         
   0   7   7        177.22        166.54        20.16 o                         
   1   7   7         30.26          8.25         9.68 o                         
  -1  -7   8          4.08         22.77        16.20 o                         
   0  -7   8         24.38         17.78        18.75 o                         
   1  -7   8         26.53          0.18         7.30 o                         
  -4  -6   8         21.79         19.54        14.70 o                         
  -3  -6   8         11.41         26.87         9.68 o                         
  -2  -6   8         28.54         40.14        13.26 o                         
  -1  -6   8         16.11         22.02        20.08 o                         
   0  -6   8         70.96         47.40        15.42 o                         
   1  -6   8         38.12         36.96         9.65 o                         
   2  -6   8         13.51         15.65         6.40 o                         
   3  -6   8          0.59         21.91        10.33 o                         
  -6  -5   8         29.52         39.66        12.71 o                         
  -5  -5   8          5.31          2.42         4.87 o                         
  -4  -5   8          6.98         10.56         7.30 o                         
  -3  -5   8         42.42         49.28        13.31 o                         
  -2  -5   8        268.54        258.24        27.36 o                         
  -1  -5   8        162.42        206.27        70.85 o                         
   0  -5   8         43.59         40.35         6.66 o                         
   1  -5   8         30.05         19.64         4.61 o                         
   2  -5   8         57.94         54.55         7.47 o                         
   3  -5   8         84.96         75.65        10.07 o                         
   4  -5   8          4.98          0.42         8.83 o                         
   5  -5   8        147.98        169.54        27.09 o                         
   6  -5   8          3.81         40.49        19.46 o                         
  -7  -4   8         13.00         16.04         6.21 o                         
  -6  -4   8         18.01         19.56         7.85 o                         
  -5  -4   8        234.08        188.94        18.56 o                         
  -4  -4   8         70.38         70.71         7.69 o                         
  -3  -4   8         15.10         16.24         3.88 o                         
  -2  -4   8        168.60        146.20        14.40 o                         
  -1  -4   8        183.07        183.88        10.32 o                         
   0  -4   8        115.39        109.38         9.04 o                         
   1  -4   8         14.75         15.75         3.75 o                         
   2  -4   8         89.57         79.23         7.97 o                         
   3  -4   8        211.48        182.06         9.50 o                         
   4  -4   8         25.15         20.39         4.07 o                         
   5  -4   8         18.09         12.97         4.94 o                         
   6  -4   8         64.31         57.69         8.49 o                         
   7  -4   8          9.18          3.63         7.99 o                         
  -8  -3   8         11.03         26.80         8.05 o                         
  -7  -3   8         29.73         36.83         8.41 o                         
  -6  -3   8         97.84        118.40        16.27 o                         
  -5  -3   8         12.58         15.28         2.52 o                         
  -4  -3   8         85.17         61.58         4.55 o                         
  -3  -3   8        207.46        209.98         7.04 o                         
  -2  -3   8         97.72         84.78         4.58 o                         
  -1  -3   8         44.19         39.78         3.71 o                         
   0  -3   8        223.88        210.47         8.30 o                         
   1  -3   8        252.78        214.82        10.14 o                         
   2  -3   8          8.86          9.54         1.74 o                         
   3  -3   8        531.36        445.76        10.12 o                         
   4  -3   8        101.22         93.81         6.27 o                         
   5  -3   8         22.01         16.52         3.04 o                         
   6  -3   8         55.91         47.07         5.83 o                         
   7  -3   8          1.05          8.90         9.19 o                         
  -9  -2   8         29.97         26.72         9.35 o                         
  -8  -2   8          3.29          6.34         4.21 o                         
  -7  -2   8         45.33         57.87        11.03 o                         
  -6  -2   8        244.04        218.30         9.18 o                         
  -5  -2   8         90.55         70.85         5.24 o                         
  -4  -2   8         39.63         35.79         2.21 o                         
  -3  -2   8        123.90        131.07         4.54 o                         
  -2  -2   8        254.14        239.62         7.11 o                         
  -1  -2   8        343.89        304.28        16.72 o                         
   0  -2   8         36.15         28.44         2.52 o                         
   1  -2   8         41.23         43.50         4.01 o                         
   2  -2   8         93.43         81.18         3.57 o                         
   3  -2   8        112.98        101.04         5.06 o                         
   4  -2   8        669.96        679.39        20.36 o                         
   5  -2   8        218.73        189.67         8.98 o                         
   6  -2   8         31.22         24.78         4.38 o                         
   7  -2   8         69.78         81.92         8.73 o                         
   8  -2   8         32.29         35.41        11.24 o                         
  -9  -1   8          4.44          9.83         5.62 o                         
  -8  -1   8         37.67         45.32         6.53 o                         
  -7  -1   8         84.54         86.94         6.70 o                         
  -6  -1   8        165.27        160.14         8.96 o                         
  -5  -1   8        261.25        263.11         8.21 o                         
  -4  -1   8        231.30        246.41         7.68 o                         
  -3  -1   8         28.87         29.85         1.89 o                         
  -2  -1   8        116.64        123.00         4.32 o                         
  -1  -1   8         85.26         76.97         3.18 o                         
   0  -1   8       1039.91        896.76        27.05 o                         
   1  -1   8         84.64         77.55         6.85 o                         
   2  -1   8         93.27         82.27         6.45 o                         
   3  -1   8       1704.75       1584.15        58.52 o                         
   4  -1   8         37.17         37.73         3.08 o                         
   5  -1   8        142.47        148.28         6.70 o                         
   6  -1   8         28.97         24.10         4.03 o                         
   7  -1   8         31.06         35.62         5.53 o                         
   8  -1   8         17.59         17.52         7.01 o                         
  -9   0   8         14.16         10.84        13.11 o                         
  -8   0   8         39.54         44.90         5.43 o                         
  -7   0   8        107.05        120.74         7.90 o                         
  -6   0   8          6.55          6.35         2.00 o                         
  -5   0   8        154.86        162.21         6.25 o                         
  -4   0   8        102.41         96.78         4.12 o                         
  -3   0   8          3.27          3.01         0.94 o                         
  -2   0   8        123.99        126.32         4.89 o                         
  -1   0   8        151.44        147.98         3.73 o                         
   0   0   8         34.20         27.63         2.13 o                         
   1   0   8        237.60        204.28         7.21 o                         
   2   0   8        248.32        216.51        20.24 o                         
   3   0   8          5.01          5.01         1.46 o                         
   4   0   8         16.51         11.60         1.78 o                         
   5   0   8         59.29         64.08         5.44 o                         
   6   0   8        106.21         93.37         6.85 o                         
   7   0   8         40.32         45.45         6.91 o                         
   8   0   8         69.35         85.39        13.26 o                         
  -9   1   8          4.50         60.54        23.77 o                         
  -8   1   8         37.43         44.70         5.71 o                         
  -7   1   8         84.61         84.15         7.10 o                         
  -6   1   8        165.72        176.90         8.92 o                         
  -5   1   8        261.20        269.83         9.08 o                         
  -4   1   8        231.39        238.92         7.68 o                         
  -3   1   8         28.81         31.47         1.97 o                         
  -2   1   8        116.77        122.01         4.70 o                         
  -1   1   8         85.42         81.48         4.20 o                         
   0   1   8       1039.60        892.50        22.01 o                         
   1   1   8         84.77         86.06         4.57 o                         
   2   1   8         93.39         93.66         5.48 o                         
   3   1   8       1705.10       1686.25        40.77 o                         
   4   1   8         37.22         39.36         3.69 o                         
   5   1   8        142.76        143.24         8.37 o                         
   6   1   8         28.98         25.78         3.99 o                         
   7   1   8         31.19         37.32         5.87 o                         
   8   1   8         17.69         20.85         6.60 o                         
  -9   2   8         29.79          1.53         6.64 o                         
  -8   2   8          3.28          9.05         6.97 o                         
  -7   2   8         45.39         87.18        33.44 o                         
  -6   2   8        243.69        234.13        10.39 o                         
  -5   2   8         90.43         73.24         7.83 o                         
  -4   2   8         39.64         41.68         5.03 o                         
  -3   2   8        123.65        131.69         5.37 o                         
  -2   2   8        253.71        217.32        12.14 o                         
  -1   2   8        343.42        304.26         7.97 o                         
   0   2   8         36.10         35.83         3.41 o                         
   1   2   8         41.07         38.83         3.67 o                         
   2   2   8         93.55         82.36         6.31 o                         
   3   2   8        113.08        114.08         6.71 o                         
   4   2   8        669.47        712.78        22.66 o                         
   5   2   8        218.76        205.84        13.23 o                         
   6   2   8         31.24         32.01         5.78 o                         
   7   2   8         70.00         75.21        10.15 o                         
   8   2   8         32.35         34.52        11.42 o                         
  -8   3   8         10.89          6.22         6.78 o                         
  -7   3   8         29.60         33.38         9.91 o                         
  -6   3   8         98.34        199.18        24.61 o                         
  -5   3   8         12.59         14.10         4.69 o                         
  -4   3   8         85.19         66.57         7.69 o                         
  -3   3   8        207.00        197.15         9.05 o                         
  -2   3   8         97.87         87.99         5.54 o                         
  -1   3   8         44.13         41.80         2.99 o                         
   0   3   8        224.21        213.62         9.67 o                         
   1   3   8        253.06        219.81         8.25 o                         
   2   3   8          8.82          9.22         3.13 o                         
   3   3   8        531.07        487.40        16.80 o                         
   4   3   8        101.36         97.77         9.11 o                         
   5   3   8         22.09         23.38         5.87 o                         
   6   3   8         55.96         54.64         8.95 o                         
   7   3   8          1.06          0.54         6.85 o                         
   8   3   8         75.84         93.54        24.62 o                         
  -7   4   8         12.90         11.19        12.19 o                         
  -6   4   8         17.95         21.29         7.38 o                         
  -5   4   8        234.02        209.28        16.07 o                         
  -4   4   8         70.13         77.74         9.21 o                         
  -3   4   8         15.12          9.61         2.11 o                         
  -2   4   8        168.88        150.86        11.55 o                         
  -1   4   8        183.11        153.65        12.13 o                         
   0   4   8        115.24        106.56         6.49 o                         
   1   4   8         14.79         19.93         5.19 o                         
   2   4   8         89.64         83.61         8.74 o                         
   3   4   8        211.55        216.48        15.14 o                         
   4   4   8         25.18         29.76         6.51 o                         
   5   4   8         18.09         19.53         6.53 o                         
   6   4   8         64.31         50.97        10.15 o                         
   7   4   8          9.21         11.11         9.94 o                         
  -6   5   8         29.31         34.84        15.29 o                         
  -5   5   8          5.26          3.85         4.69 o                         
  -4   5   8          7.05          4.18         3.06 o                         
  -3   5   8         42.31         39.31         6.10 o                         
  -2   5   8        268.66        223.80        12.52 o                         
  -1   5   8        162.69        178.42        20.99 o                         
   0   5   8         43.55         45.66         4.42 o                         
   1   5   8         30.01         32.94         4.44 o                         
   2   5   8         57.95         40.58         5.89 o                         
   3   5   8         84.96        109.59        10.30 o                         
   4   5   8          4.96          6.28         3.64 o                         
   5   5   8        147.99        153.64        16.06 o                         
  -4   6   8         21.82         29.58        10.81 o                         
  -3   6   8         11.35         18.03         6.61 o                         
  -2   6   8         28.62         23.99         5.23 o                         
  -1   6   8         16.06         18.62         4.20 o                         
   0   6   8         70.83         62.70         7.42 o                         
   1   6   8         38.08         43.88         7.35 o                         
   2   6   8         13.54         10.70         5.22 o                         
   3   6   8          0.59         11.54         6.68 o                         
   4   6   8         37.74        139.35        22.13 o                         
  -3   7   8         34.42         21.58        11.82 o                         
  -2   7   8         23.07         38.49        16.81 o                         
  -1   7   8          4.08          6.54         7.69 o                         
   0   7   8         24.47         50.13        16.95 o                         
  -1  -7   9          3.45          6.63         7.18 o                         
   0  -7   9         14.33         25.10        12.68 o                         
   1  -7   9          2.91         -3.89        10.95 o                         
  -4  -6   9          3.95          0.61         7.60 o                         
  -3  -6   9         23.14         21.96         9.98 o                         
  -2  -6   9         22.25         25.36        11.13 o                         
  -1  -6   9          9.22         17.60        10.43 o                         
   0  -6   9         18.02         28.76        10.03 o                         
   1  -6   9         16.57         14.45         7.06 o                         
   2  -6   9          9.22         29.83        13.88 o                         
   3  -6   9          3.24         23.69         9.64 o                         
  -6  -5   9        164.49        156.95        24.13 o                         
  -5  -5   9         12.93          8.22         4.58 o                         
  -4  -5   9         12.61         13.08        10.27 o                         
  -3  -5   9         53.52         58.39        13.99 o                         
  -2  -5   9         29.61         43.57        18.71 o                         
  -1  -5   9        527.23        520.44        37.83 o                         
   0  -5   9          3.07          1.29         4.59 o                         
   1  -5   9          9.07          7.07         3.96 o                         
   2  -5   9          2.69          1.92         4.49 o                         
   3  -5   9         38.27         31.65        10.91 o                         
   4  -5   9          2.70         -7.33         7.33 o                         
   5  -5   9        136.16        132.50        20.30 o                         
  -7  -4   9          6.32         12.74         5.53 o                         
  -6  -4   9         22.93         15.25         7.64 o                         
  -5  -4   9        117.93        108.97        18.33 o                         
  -4  -4   9         48.50         40.00         6.25 o                         
  -3  -4   9          3.35          4.18         2.42 o                         
  -2  -4   9        435.97        381.36        14.28 o                         
  -1  -4   9          2.94          7.79         2.77 o                         
   0  -4   9        167.29        154.10        10.78 o                         
   1  -4   9        206.74        185.05        12.41 o                         
   2  -4   9        303.59        222.54        13.07 o                         
   3  -4   9         35.40         33.12         4.03 o                         
   4  -4   9         38.19         29.54         4.70 o                         
   5  -4   9         23.00         25.05         6.38 o                         
   6  -4   9         10.94         12.37         4.04 o                         
   7  -4   9         40.82         25.82        14.28 o                         
  -8  -3   9         11.77         20.05         6.96 o                         
  -7  -3   9         13.05          7.73         4.08 o                         
  -6  -3   9        312.45        267.96        22.78 o                         
  -5  -3   9         63.53         40.14         4.15 o                         
  -4  -3   9         12.05          7.34         2.11 o                         
  -3  -3   9         96.81         92.57         5.18 o                         
  -2  -3   9        139.74        123.53         5.56 o                         
  -1  -3   9         19.23         16.71         2.63 o                         
   0  -3   9        206.68        198.87        11.56 o                         
   1  -3   9         69.73         96.71         5.93 o                         
   2  -3   9         16.40         14.67         2.27 o                         
   3  -3   9        145.54        120.39         4.88 o                         
   4  -3   9         20.93         23.59         3.05 o                         
   5  -3   9          2.65          6.68         2.23 o                         
   6  -3   9         25.59         21.94         7.88 o                         
   7  -3   9          1.30         -1.46        13.66 o                         
  -9  -2   9         28.88         25.63         9.76 o                         
  -8  -2   9          4.48         22.70         6.68 o                         
  -7  -2   9        594.70        581.05        30.79 o                         
  -6  -2   9         61.85         50.25         4.32 o                         
  -5  -2   9         78.88         71.88         4.93 o                         
  -4  -2   9        114.09        115.10         4.54 o                         
  -3  -2   9         60.52         61.80         3.18 o                         
  -2  -2   9         19.97         19.60         2.16 o                         
  -1  -2   9        332.97        326.61        17.32 o                         
   0  -2   9       1135.84       1179.76        23.72 o                         
   1  -2   9          2.09          1.97         1.88 o                         
   2  -2   9        312.20        282.91         7.53 o                         
   3  -2   9         71.73         64.70         4.70 o                         
   4  -2   9        472.78        427.41        15.03 o                         
   5  -2   9        181.69        160.81        11.08 o                         
   6  -2   9         48.52         40.82         4.74 o                         
   7  -2   9         52.88         45.71         6.82 o                         
   8  -2   9          3.65         -3.72         3.72 o                         
  -9  -1   9         29.10         19.37         5.28 o                         
  -8  -1   9         42.70         42.53         6.33 o                         
  -7  -1   9         28.17         35.30         5.53 o                         
  -6  -1   9        463.52        412.24        23.65 o                         
  -5  -1   9        147.12        134.92         5.89 o                         
  -4  -1   9        165.37        162.75         5.19 o                         
  -3  -1   9         88.98         89.08         4.12 o                         
  -2  -1   9          3.17          2.47         0.90 o                         
  -1  -1   9       1029.34        951.81        14.75 o                         
   0  -1   9        405.80        373.61        11.87 o                         
   1  -1   9         21.87         21.21         2.38 o                         
   2  -1   9        125.31        106.30         8.94 o                         
   3  -1   9        289.57        278.28        10.67 o                         
   4  -1   9         22.01         22.15         2.94 o                         
   5  -1   9         77.72         81.50         5.58 o                         
   6  -1   9         15.80         11.18         2.63 o                         
   7  -1   9         42.17         38.65         6.13 o                         
   8  -1   9         71.60         83.22        15.64 o                         
  -9   0   9          4.18          1.75        11.12 o                         
  -8   0   9          0.37          5.67         2.95 o                         
  -7   0   9         37.25         37.57         4.33 o                         
  -6   0   9          6.98          7.31         1.92 o                         
  -5   0   9         48.89         31.51         4.60 o                         
  -4   0   9        106.06         97.92         4.22 o                         
  -3   0   9          6.31          6.21         1.33 o                         
  -2   0   9         22.49         23.72         1.89 o                         
  -1   0   9        258.18        243.42         5.35 o                         
   0   0   9         79.02         81.56         3.47 o                         
   1   0   9          1.68          5.49         1.53 o                         
   2   0   9       2054.11       2160.05        31.19 o                         
   3   0   9         29.10         29.89         2.93 o                         
   4   0   9         16.87         17.32         2.29 o                         
   5   0   9         63.18         64.90         5.80 o                         
   6   0   9         70.87         59.72         5.85 o                         
   7   0   9         18.07         14.84         5.13 o                         
   8   0   9          0.01          7.37         5.72 o                         
  -9   1   9         29.19         59.51        21.92 o                         
  -8   1   9         42.92         49.24         6.32 o                         
  -7   1   9         28.25         29.59         4.33 o                         
  -6   1   9        463.33        464.32        14.19 o                         
  -5   1   9        147.23        141.13         6.77 o                         
  -4   1   9        165.54        170.35         6.49 o                         
  -3   1   9         88.82         91.72         4.04 o                         
  -2   1   9          3.21          3.97         1.17 o                         
  -1   1   9       1030.34        942.67        14.42 o                         
   0   1   9        405.83        394.00         9.44 o                         
   1   1   9         21.84         23.00         2.44 o                         
   2   1   9        125.48        134.43         6.91 o                         
   3   1   9        289.24        300.53        12.33 o                         
   4   1   9         22.01         17.28         1.91 o                         
   5   1   9         77.79         73.45         5.99 o                         
   6   1   9         15.79         10.91         2.97 o                         
   7   1   9         42.25         48.10         6.35 o                         
   8   1   9         71.49         78.21        18.13 o                         
  -9   2   9         28.81         29.73        16.47 o                         
  -8   2   9          4.43         21.41         9.85 o                         
  -7   2   9        594.99        629.97        43.64 o                         
  -6   2   9         61.85         60.53         7.34 o                         
  -5   2   9         78.78         67.77         9.29 o                         
  -4   2   9        113.77        116.51         8.12 o                         
  -3   2   9         60.67         64.91         5.28 o                         
  -2   2   9         19.94         16.54         2.32 o                         
  -1   2   9        332.90        317.67         9.23 o                         
   0   2   9       1136.08       1078.62        24.10 o                         
   1   2   9          2.08          4.52         1.87 o                         
   2   2   9        312.25        302.25        11.64 o                         
   3   2   9         71.61         71.07         5.61 o                         
   4   2   9        473.13        453.74        20.22 o                         
   5   2   9        181.57        190.95        12.62 o                         
   6   2   9         48.41         53.27         8.00 o                         
   7   2   9         52.91         52.11         8.67 o                         
   8   2   9          3.64          9.62         7.31 o                         
  -8   3   9         11.73         19.69        15.92 o                         
  -7   3   9         13.02         21.38         9.18 o                         
  -6   3   9        311.92        302.81        27.49 o                         
  -5   3   9         63.60         64.00        10.40 o                         
  -4   3   9         12.02         11.79         3.33 o                         
  -3   3   9         96.75         87.21         6.77 o                         
  -2   3   9        140.01        124.59         6.43 o                         
  -1   3   9         19.19         17.33         2.15 o                         
   0   3   9        206.76        227.88         8.50 o                         
   1   3   9         69.77         98.92         7.02 o                         
   2   3   9         16.46         17.92         4.39 o                         
   3   3   9        145.56        138.37        11.00 o                         
   4   3   9         20.95         13.83         4.78 o                         
   5   3   9          2.64         -1.41         2.71 o                         
   6   3   9         25.63         20.84         5.86 o                         
   7   3   9          1.28         -3.91         5.62 o                         
   8   3   9         91.35        129.49        29.20 o                         
  -7   4   9          6.25          5.96        10.57 o                         
  -6   4   9         22.87         20.71         6.64 o                         
  -5   4   9        117.98        103.41        11.90 o                         
  -4   4   9         48.47         55.00         8.20 o                         
  -3   4   9          3.36          1.15         1.91 o                         
  -2   4   9        436.05        384.83        14.77 o                         
  -1   4   9          2.97          8.43         1.66 o                         
   0   4   9        167.39        171.46         9.25 o                         
   1   4   9        206.96        186.54        10.07 o                         
   2   4   9        303.42        232.87        18.04 o                         
   3   4   9         35.44         23.86        11.36 o                         
   4   4   9         38.19         32.66         6.74 o                         
   5   4   9         22.95         20.56         5.81 o                         
   6   4   9         10.98         22.57         7.83 o                         
   7   4   9         40.89         23.28        10.57 o                         
  -5   5   9         12.95         11.18         5.18 o                         
  -4   5   9         12.64         17.82         5.13 o                         
  -3   5   9         53.52         43.53         5.82 o                         
  -2   5   9         29.72         41.64         6.54 o                         
  -1   5   9        526.95        484.17        17.64 o                         
   0   5   9          3.07          8.04         2.31 o                         
   1   5   9          9.02         12.10         3.18 o                         
   2   5   9          2.71         13.69         3.17 o                         
   3   5   9         38.13         60.98         8.65 o                         
   4   5   9          2.69          6.23         4.62 o                         
   5   5   9        136.21        165.89        19.84 o                         
  -4   6   9          3.94         21.87         8.64 o                         
  -3   6   9         23.26         25.99         6.25 o                         
  -2   6   9         22.37         25.75         5.50 o                         
  -1   6   9          9.23          6.02         3.41 o                         
   0   6   9         17.97         26.73         4.85 o                         
   1   6   9         16.60         19.99         6.40 o                         
   2   6   9          9.22         16.98         6.63 o                         
   3   6   9          3.26         17.80         6.15 o                         
   4   6   9        236.92        261.86        29.11 o                         
  -1   7   9          3.44         29.29        15.11 o                         
   0   7   9         14.32         29.57        13.62 o                         
   0  -7  10          6.36         14.26        11.10 o                         
   1  -7  10          2.38         -5.56         9.27 o                         
  -4  -6  10         44.63         19.03        15.62 o                         
  -3  -6  10         16.93          0.19        11.37 o                         
  -2  -6  10         12.48          4.39        11.23 o                         
  -1  -6  10          3.75         13.44         6.91 o                         
   0  -6  10         28.90         24.04        10.31 o                         
   1  -6  10         53.25         46.16        10.86 o                         
   2  -6  10         35.26         30.05        12.67 o                         
   3  -6  10        112.76         84.99        24.64 o                         
  -6  -5  10        124.91        178.63        36.14 o                         
  -5  -5  10          4.76          6.40         4.61 o                         
  -4  -5  10          3.62         21.00        10.36 o                         
  -3  -5  10         23.30         28.02        10.25 o                         
  -2  -5  10         67.61         76.75        15.32 o                         
  -1  -5  10        214.85        217.31        24.55 o                         
   0  -5  10          1.62          0.13         2.60 o                         
   1  -5  10          0.38         11.28         5.62 o                         
   2  -5  10          7.40          8.99         5.51 o                         
   3  -5  10         28.82         26.59        10.54 o                         
   4  -5  10          2.92          7.05         6.85 o                         
   5  -5  10          4.02         13.03        13.13 o                         
  -7  -4  10          3.84          1.05         4.70 o                         
  -6  -4  10          1.91         15.62         7.71 o                         
  -5  -4  10        118.25        104.26        13.84 o                         
  -4  -4  10         96.86         93.81        11.14 o                         
  -3  -4  10          2.06          3.32         2.68 o                         
  -2  -4  10        358.96        389.54        14.97 o                         
  -1  -4  10         52.52         44.47         5.58 o                         
   0  -4  10         49.38         42.84         6.45 o                         
   1  -4  10        120.00        109.99        10.00 o                         
   2  -4  10         12.59         15.03         5.14 o                         
   3  -4  10          5.94          6.77         1.86 o                         
   4  -4  10         22.19         28.92         9.38 o                         
   5  -4  10         11.82         21.95         8.55 o                         
   6  -4  10          6.42          4.59         4.09 o                         
   7  -4  10          9.20          6.06        11.09 o                         
  -8  -3  10         73.68         69.39        11.54 o                         
  -7  -3  10         21.24         21.98         5.84 o                         
  -6  -3  10         30.79         26.73         6.27 o                         
  -5  -3  10         43.75         33.30         4.47 o                         
  -4  -3  10         51.12         38.44         3.73 o                         
  -3  -3  10        563.88        546.63        13.18 o                         
  -2  -3  10         20.32         13.96         2.09 o                         
  -1  -3  10        354.02        316.92        11.57 o                         
   0  -3  10          6.35          7.82         1.89 o                         
   1  -3  10         59.45         50.52         4.39 o                         
   2  -3  10         76.60         56.21         5.59 o                         
   3  -3  10        313.61        266.83        12.80 o                         
   4  -3  10          6.56          6.22         1.88 o                         
   5  -3  10         25.47         16.17         2.46 o                         
   6  -3  10          1.64          7.12         3.83 o                         
   7  -3  10          3.87         -1.54         5.51 o                         
  -9  -2  10         22.97         32.41        10.11 o                         
  -8  -2  10        102.69         92.86        11.10 o                         
  -7  -2  10        458.48        429.32        26.17 o                         
  -6  -2  10         15.95         18.37         2.64 o                         
  -5  -2  10          9.75          8.88         1.76 o                         
  -4  -2  10        141.77        137.10         5.66 o                         
  -3  -2  10        110.19         87.48         5.33 o                         
  -2  -2  10         10.49          8.32         1.84 o                         
  -1  -2  10        156.10        155.22         7.00 o                         
   0  -2  10        181.28        187.80         6.12 o                         
   1  -2  10        151.33        160.74         6.45 o                         
   2  -2  10        254.31        246.11        12.13 o                         
   3  -2  10         69.16         66.03         4.13 o                         
   4  -2  10          8.14         10.37         2.03 o                         
   5  -2  10         33.70         29.44         3.61 o                         
   6  -2  10          7.03          5.57         2.93 o                         
   7  -2  10          6.88         10.23         3.93 o                         
   8  -2  10          5.47          7.30        14.57 o                         
  -9  -1  10         15.36         14.92        10.34 o                         
  -8  -1  10        127.59        129.86        10.66 o                         
  -7  -1  10         52.84         47.76         5.92 o                         
  -6  -1  10        499.29        443.31        21.71 o                         
  -5  -1  10        103.25         98.83         5.70 o                         
  -4  -1  10         52.73         48.10         2.89 o                         
  -3  -1  10        214.22        229.78         7.07 o                         
  -2  -1  10         61.06         55.30         2.72 o                         
  -1  -1  10        535.53        485.28         9.59 o                         
   0  -1  10        239.86        216.77         9.44 o                         
   1  -1  10         97.40         94.58         8.68 o                         
   2  -1  10         76.98         83.20         6.76 o                         
   3  -1  10         31.08         27.67         2.33 o                         
   4  -1  10         40.31         32.99         3.26 o                         
   5  -1  10         70.67         68.37         5.49 o                         
   6  -1  10        105.99         99.29         7.94 o                         
   7  -1  10          1.53         -1.21         3.52 o                         
   8  -1  10        248.91        266.23        26.41 o                         
  -9   0  10         10.06         15.05        13.62 o                         
  -8   0  10          1.69          1.32         3.14 o                         
  -7   0  10          4.27          5.34         2.39 o                         
  -6   0  10          0.50          0.68         1.50 o                         
  -5   0  10        120.52        108.37         7.57 o                         
  -4   0  10          1.81          2.89         0.92 o                         
  -3   0  10         20.99         19.22         1.79 o                         
  -2   0  10          0.02          2.37         1.15 o                         
  -1   0  10        569.96        555.70        13.01 o                         
   0   0  10        595.25        570.33        12.35 o                         
   1   0  10        195.74        187.90         6.06 o                         
   2   0  10        399.17        404.69        11.76 o                         
   3   0  10         13.78         13.54         1.67 o                         
   4   0  10         89.12         83.48         4.63 o                         
   5   0  10          0.50          3.13         1.92 o                         
   6   0  10        111.33         94.60         7.00 o                         
   7   0  10         49.37         44.56         7.19 o                         
   8   0  10          2.84         11.29        12.34 o                         
  -8   1  10        127.38        124.70        10.82 o                         
  -7   1  10         52.75         54.03         5.68 o                         
  -6   1  10        499.81        506.89        14.76 o                         
  -5   1  10        103.37         95.75         5.61 o                         
  -4   1  10         52.71         50.25         2.79 o                         
  -3   1  10        213.86        228.42         6.64 o                         
  -2   1  10         61.24         55.28         3.41 o                         
  -1   1  10        535.34        491.15        10.85 o                         
   0   1  10        240.18        228.77         9.47 o                         
   1   1  10         97.48        108.82         5.63 o                         
   2   1  10         76.98         83.96         5.67 o                         
   3   1  10         31.06         29.28         2.56 o                         
   4   1  10         40.30         31.57         2.73 o                         
   5   1  10         70.79         71.87         5.91 o                         
   6   1  10        106.19        112.44         9.10 o                         
   7   1  10          1.53          8.13         3.44 o                         
   8   1  10        248.36        250.06        34.94 o                         
  -9   2  10         22.95         15.98        11.98 o                         
  -8   2  10        102.47        116.20        15.12 o                         
  -7   2  10        458.32        443.59        22.85 o                         
  -6   2  10         15.98         15.45         3.44 o                         
  -5   2  10          9.73          7.08         3.54 o                         
  -4   2  10        141.47        143.66         6.97 o                         
  -3   2  10        110.01        112.79         8.16 o                         
  -2   2  10         10.51         10.19         1.83 o                         
  -1   2  10        156.06        153.43         6.76 o                         
   0   2  10        181.52        165.81         6.00 o                         
   1   2  10        151.48        145.88         7.26 o                         
   2   2  10        254.28        245.45        10.74 o                         
   3   2  10         69.03         71.04         5.61 o                         
   4   2  10          8.16          8.79         3.29 o                         
   5   2  10         33.70         36.84         5.96 o                         
   6   2  10          7.04         -0.47         3.44 o                         
   7   2  10          6.94         18.87         7.51 o                         
   8   2  10          5.48          5.32         8.56 o                         
  -8   3  10         73.66         67.00        23.82 o                         
  -7   3  10         21.31         34.95        15.26 o                         
  -6   3  10         30.59         35.37        10.47 o                         
  -5   3  10         43.83         36.48         7.30 o                         
  -4   3  10         51.24         34.78         4.59 o                         
  -3   3  10        564.08        513.58        15.86 o                         
  -2   3  10         20.43         15.07         1.83 o                         
  -1   3  10        354.06        315.04         8.47 o                         
   0   3  10          6.33         12.51         2.66 o                         
   1   3  10         59.50         54.20         5.20 o                         
   2   3  10         76.60         75.65         8.03 o                         
   3   3  10        313.48        290.73        16.20 o                         
   4   3  10          6.60          7.53         3.96 o                         
   5   3  10         25.36         28.53         6.29 o                         
   6   3  10          1.64         -5.01         5.56 o                         
   7   3  10          3.88         -1.78         4.01 o                         
  -7   4  10          3.81         -2.70         9.87 o                         
  -6   4  10          1.91         37.42        12.72 o                         
  -5   4  10        118.42        114.80        12.03 o                         
  -4   4  10         96.92         90.59         7.55 o                         
  -3   4  10          2.05          2.91         2.61 o                         
  -2   4  10        359.39        408.04        21.05 o                         
  -1   4  10         52.54         60.16         4.31 o                         
   0   4  10         49.46         50.03         5.27 o                         
   1   4  10        120.05        118.85         8.09 o                         
   2   4  10         12.67         18.39         5.71 o                         
   3   4  10          5.96          6.34         4.87 o                         
   4   4  10         22.17         16.91         5.62 o                         
   5   4  10         11.95         11.91         4.32 o                         
   6   4  10          6.36          6.98         4.77 o                         
  -5   5  10          4.83         12.49         4.65 o                         
  -4   5  10          3.63          0.30         3.44 o                         
  -3   5  10         23.24         23.89         4.03 o                         
  -2   5  10         67.48         67.42         6.99 o                         
  -1   5  10        214.63        221.13        12.31 o                         
   0   5  10          1.60          5.87         2.65 o                         
   1   5  10          0.37          4.64         2.57 o                         
   2   5  10          7.47          8.00         3.61 o                         
   3   5  10         28.76         32.00         8.14 o                         
   4   5  10          2.96          4.35         5.89 o                         
   5   5  10          4.09         15.10        21.03 o                         
  -4   6  10         44.65         42.83        11.32 o                         
  -3   6  10         17.03         22.01         6.16 o                         
  -2   6  10         12.54          8.74         4.24 o                         
  -1   6  10          3.76          9.49         3.43 o                         
   0   6  10         28.89         32.22         6.11 o                         
   1   6  10         53.31         43.95         7.21 o                         
   2   6  10         35.29         19.47        10.14 o                         
   3   6  10        113.10        128.17        29.32 o                         
   4   6  10        140.16        152.05        24.85 o                         
   0   7  10          6.41         -6.58        12.29 o                         
   0  -7  11         28.95         26.40        12.18 o                         
   1  -7  11          1.07          8.74         8.24 o                         
  -4  -6  11         28.86         21.24        15.30 o                         
  -3  -6  11         41.99         39.71        14.48 o                         
  -2  -6  11          7.02         14.82         6.22 o                         
  -1  -6  11          9.73         13.75         7.03 o                         
   0  -6  11         80.32         85.11        13.97 o                         
   1  -6  11         13.31         15.48         6.66 o                         
   2  -6  11          8.26          7.22         8.14 o                         
   3  -6  11        193.58        155.73        33.28 o                         
  -6  -5  11        122.92        142.90        33.38 o                         
  -5  -5  11         49.18         29.50         8.32 o                         
  -4  -5  11         12.72         18.55         8.89 o                         
  -3  -5  11         43.87         43.67        11.89 o                         
  -2  -5  11         47.59         51.66        13.37 o                         
  -1  -5  11         21.47         23.75         8.28 o                         
   0  -5  11         23.90         15.58         5.36 o                         
   1  -5  11         49.61         55.27        10.10 o                         
   2  -5  11        111.58         96.18        12.68 o                         
   3  -5  11         16.04         12.14         5.69 o                         
   4  -5  11          0.91          6.10         8.69 o                         
   5  -5  11          0.47          1.59        13.22 o                         
  -7  -4  11          4.00         23.27        10.73 o                         
  -6  -4  11        135.61        110.39        13.04 o                         
  -5  -4  11         89.32         68.90        15.27 o                         
  -4  -4  11         29.09         23.42         7.01 o                         
  -3  -4  11          7.12          5.69         4.43 o                         
  -2  -4  11       1390.25       1259.99        27.23 o                         
  -1  -4  11        113.32        101.97         7.79 o                         
   0  -4  11         48.33         52.17         7.26 o                         
   1  -4  11        162.02        142.35        11.29 o                         
   2  -4  11         54.02         48.81         6.58 o                         
   3  -4  11         38.66         30.86         4.19 o                         
   4  -4  11          9.46          9.78         4.99 o                         
   5  -4  11        116.37         98.61        12.64 o                         
   6  -4  11          0.55         -2.98         7.88 o                         
   7  -4  11         12.03         -4.41         9.41 o                         
  -8  -3  11         53.38         46.90        12.07 o                         
  -7  -3  11         42.42         34.61         7.74 o                         
  -6  -3  11         23.63         26.01         5.85 o                         
  -5  -3  11         18.35         10.63         1.84 o                         
  -4  -3  11        103.90         84.43         5.58 o                         
  -3  -3  11        426.63        412.27        12.74 o                         
  -2  -3  11         17.86         17.53         2.05 o                         
  -1  -3  11        867.26        802.65        24.65 o                         
   0  -3  11         22.42         21.99         4.79 o                         
   1  -3  11        130.56        132.03         7.16 o                         
   2  -3  11         64.11         53.01         3.44 o                         
   3  -3  11         91.02         68.03         4.08 o                         
   4  -3  11        421.94        322.68        25.92 o                         
   5  -3  11         28.93         24.16         5.23 o                         
   6  -3  11          1.36          9.01         5.26 o                         
   7  -3  11         16.23         47.65        19.03 o                         
  -9  -2  11         15.00         22.11        13.58 o                         
  -8  -2  11         86.36         83.14        10.25 o                         
  -7  -2  11        119.63         98.27         8.34 o                         
  -6  -2  11         64.82         56.31         4.33 o                         
  -5  -2  11          7.66          9.33         1.89 o                         
  -4  -2  11        416.66        422.00        11.19 o                         
  -3  -2  11         98.79         91.83         3.91 o                         
  -2  -2  11         66.40         51.23         4.32 o                         
  -1  -2  11        223.45        226.85        16.42 o                         
   0  -2  11        781.08        774.06        14.11 o                         
   1  -2  11         39.56         38.07         3.36 o                         
   2  -2  11        217.25        211.21         6.91 o                         
   3  -2  11        495.30        479.42        13.46 o                         
   4  -2  11         95.41         81.03         6.24 o                         
   5  -2  11          7.53          7.00         2.64 o                         
   6  -2  11         28.73         35.19         5.97 o                         
   7  -2  11        441.60        398.35        23.13 o                         
   8  -2  11          6.34         11.39         7.24 o                         
  -9  -1  11         47.38         29.38        12.39 o                         
  -8  -1  11         50.76         44.81         5.57 o                         
  -7  -1  11        102.12         97.36         7.69 o                         
  -6  -1  11         50.14         45.36         4.18 o                         
  -5  -1  11         86.07         83.17         5.39 o                         
  -4  -1  11         97.51         89.55         4.01 o                         
  -3  -1  11        696.91        747.94        15.16 o                         
  -2  -1  11         19.80         19.19         2.02 o                         
  -1  -1  11       1446.33       1410.57        14.12 o                         
   0  -1  11         36.27         35.88         2.34 o                         
   1  -1  11        308.10        324.76        15.44 o                         
   2  -1  11         32.62         30.90         4.12 o                         
   3  -1  11        176.43        168.34         8.34 o                         
   4  -1  11         51.60         43.27         3.58 o                         
   5  -1  11        165.95        155.81        10.91 o                         
   6  -1  11        171.34        156.62        12.27 o                         
   7  -1  11          2.16          4.82         2.45 o                         
   8  -1  11        221.16        188.48        35.91 o                         
  -9   0  11          8.20         -1.11        11.50 o                         
  -8   0  11          0.00         -2.63         2.63 o                         
  -7   0  11         36.72         38.53         4.84 o                         
  -6   0  11          0.00          1.18         2.57 o                         
  -5   0  11          1.56          1.32         1.27 o                         
  -4   0  11         25.29         21.94         2.00 o                         
  -3   0  11         56.76         48.29         2.94 o                         
  -2   0  11       3008.85       2925.27        27.84 o                         
  -1   0  11         42.27         44.86         2.57 o                         
   0   0  11        343.11        348.00        10.13 o                         
   1   0  11         44.13         50.88         3.35 o                         
   2   0  11        117.68        117.73         6.65 o                         
   3   0  11         28.29         29.01         3.39 o                         
   4   0  11        123.21        117.69         6.75 o                         
   5   0  11         57.54         39.22         3.78 o                         
   6   0  11          5.25          5.35         2.23 o                         
   7   0  11          9.22          7.95         3.71 o                         
   8   0  11         79.88         99.94        28.46 o                         
  -8   1  11         50.55         49.53         7.30 o                         
  -7   1  11        102.00         95.76         7.52 o                         
  -6   1  11         50.15         51.10         4.73 o                         
  -5   1  11         86.16         88.46         5.42 o                         
  -4   1  11         97.47         93.65         4.12 o                         
  -3   1  11        697.26        720.00        13.22 o                         
  -2   1  11         19.71         20.56         2.15 o                         
  -1   1  11       1446.50       1411.33        32.49 o                         
   0   1  11         36.38         38.59         2.93 o                         
   1   1  11        308.37        326.94        10.10 o                         
   2   1  11         32.64         34.71         3.99 o                         
   3   1  11        176.53        175.08         7.52 o                         
   4   1  11         51.57         41.07         2.93 o                         
   5   1  11        166.03        162.88         8.85 o                         
   6   1  11        171.13        178.19        11.35 o                         
   7   1  11          2.12          4.96         3.24 o                         
  -8   2  11         86.38         93.17        13.77 o                         
  -7   2  11        119.83        109.35        13.71 o                         
  -6   2  11         64.85         51.72         8.55 o                         
  -5   2  11          7.66          5.47         2.69 o                         
  -4   2  11        416.27        418.77        12.84 o                         
  -3   2  11         98.95         95.31         5.23 o                         
  -2   2  11         66.37         60.07         4.35 o                         
  -1   2  11        223.48        230.16         9.14 o                         
   0   2  11        781.58        722.20        18.49 o                         
   1   2  11         39.76         37.37         3.85 o                         
   2   2  11        216.89        215.16        10.23 o                         
   3   2  11        495.19        490.19        32.96 o                         
   4   2  11         95.19         79.49         7.92 o                         
   5   2  11          7.48          9.56         3.42 o                         
   6   2  11         28.73         33.75         6.81 o                         
   7   2  11        440.75        418.00        24.75 o                         
   8   2  11          6.37         12.16         7.44 o                         
  -8   3  11         53.54         40.17        18.24 o                         
  -7   3  11         42.50         47.43        13.30 o                         
  -6   3  11         23.62         30.89        10.85 o                         
  -5   3  11         18.42         16.43         5.25 o                         
  -4   3  11        104.26         94.84         7.70 o                         
  -3   3  11        426.35        401.58        15.52 o                         
  -2   3  11         17.88         18.53         2.14 o                         
  -1   3  11        867.49        792.93        14.64 o                         
   0   3  11         22.36         32.59         4.92 o                         
   1   3  11        130.71        120.57         7.65 o                         
   2   3  11         64.12         62.23        10.83 o                         
   3   3  11         90.91         76.21         7.93 o                         
   4   3  11        422.39        372.42        11.57 o                         
   5   3  11         28.77         27.93         6.44 o                         
   6   3  11          1.33          1.44         2.96 o                         
   7   3  11         16.21         15.69         8.22 o                         
  -6   4  11        135.61        140.84        20.39 o                         
  -5   4  11         89.40         70.12        10.47 o                         
  -4   4  11         29.08         28.70         5.05 o                         
  -3   4  11          7.16          8.41         2.70 o                         
  -2   4  11       1388.90       1239.84        27.13 o                         
  -1   4  11        113.63        106.75         6.05 o                         
   0   4  11         48.32         54.89         6.20 o                         
   1   4  11        162.06        139.29        11.55 o                         
   2   4  11         53.84         56.75         9.06 o                         
   3   4  11         38.69         37.79         9.92 o                         
   4   4  11          9.45          3.17         3.59 o                         
   5   4  11        115.99         98.49        12.09 o                         
   6   4  11          0.56         -1.85         4.36 o                         
  -5   5  11         49.32         36.99         7.24 o                         
  -4   5  11         12.68         15.94         5.53 o                         
  -3   5  11         43.76         43.18         5.87 o                         
  -2   5  11         47.50         45.80         6.03 o                         
  -1   5  11         21.33         30.75         5.20 o                         
   0   5  11         23.77         18.02         3.10 o                         
   1   5  11         49.62         57.46         6.65 o                         
   2   5  11        111.51         97.91        12.43 o                         
   3   5  11         16.04          8.86        10.30 o                         
   4   5  11          0.88          5.44         6.17 o                         
   5   5  11          0.45         18.36        16.04 o                         
  -4   6  11         28.83         10.58        21.33 o                         
  -3   6  11         42.00         40.74         6.97 o                         
  -2   6  11          7.08          1.02         3.47 o                         
  -1   6  11          9.72          7.86         3.88 o                         
   0   6  11         80.11         81.34         9.99 o                         
   1   6  11         13.35          9.34         3.87 o                         
   2   6  11          8.26          4.38         6.63 o                         
   3   6  11        193.37        157.54        35.47 o                         
   4   6  11         17.00         47.25        18.59 o                         
   0   7  11         29.09         32.37        17.07 o                         
  -4  -6  12          0.53         -8.40         9.24 o                         
  -3  -6  12         41.24         28.45        14.47 o                         
  -2  -6  12         17.07         18.16        10.70 o                         
  -1  -6  12          5.74         19.46         8.56 o                         
   0  -6  12         54.70         66.62        13.06 o                         
   1  -6  12          6.23          6.66         7.72 o                         
   2  -6  12         17.45         10.80        12.29 o                         
   3  -6  12         89.98         76.71        23.97 o                         
  -5  -5  12         12.48          5.60         9.24 o                         
  -4  -5  12          7.20          4.12         6.98 o                         
  -3  -5  12         67.09         46.05        13.30 o                         
  -2  -5  12         15.60         16.97         5.50 o                         
  -1  -5  12         66.45         57.16         9.84 o                         
   0  -5  12         26.16         21.36         5.81 o                         
   1  -5  12         82.62         71.11        11.41 o                         
   2  -5  12        338.59        319.47        35.09 o                         
   3  -5  12         14.85         11.13         5.44 o                         
   4  -5  12         54.31         72.43        16.31 o                         
   5  -5  12          6.39         -8.53        14.81 o                         
  -7  -4  12         17.69         48.28        19.10 o                         
  -6  -4  12        123.19        108.86        12.79 o                         
  -5  -4  12         21.24         19.12         6.53 o                         
  -4  -4  12         29.58         27.41         5.99 o                         
  -3  -4  12         19.88         20.62         4.16 o                         
  -2  -4  12        530.37        473.68        21.53 o                         
  -1  -4  12         71.15         84.45         7.80 o                         
   0  -4  12         37.34         47.76         6.81 o                         
   1  -4  12         17.13         20.32         6.03 o                         
   2  -4  12         43.79         41.73         7.54 o                         
   3  -4  12         46.63         42.70         6.25 o                         
   4  -4  12          2.62          3.20         7.94 o                         
   5  -4  12         70.83         85.27        12.04 o                         
   6  -4  12          4.05          3.78        10.07 o                         
  -8  -3  12         17.53         20.36        10.93 o                         
  -7  -3  12        132.36        114.99        10.90 o                         
  -6  -3  12         90.94         81.75        10.18 o                         
  -5  -3  12          7.85          4.49         2.63 o                         
  -4  -3  12        145.44         94.69        16.30 o                         
  -3  -3  12         19.85         23.40         3.04 o                         
  -2  -3  12         54.02         56.63         4.15 o                         
  -1  -3  12        238.25        218.61         7.58 o                         
   0  -3  12         17.55         33.30         4.87 o                         
   1  -3  12        151.39        148.98         8.03 o                         
   2  -3  12        154.25        120.08        11.72 o                         
   3  -3  12         28.30         26.98         2.80 o                         
   4  -3  12        243.16        179.67        13.81 o                         
   5  -3  12         51.20         39.31         6.46 o                         
   6  -3  12         26.19         22.33         6.42 o                         
   7  -3  12          5.65         22.79        13.91 o                         
  -8  -2  12         35.25         41.82         7.76 o                         
  -7  -2  12         27.13         29.00         4.92 o                         
  -6  -2  12         62.94         58.32         5.50 o                         
  -5  -2  12         84.45         77.23         5.36 o                         
  -4  -2  12         73.13         81.50         5.64 o                         
  -3  -2  12        224.20        215.61         6.16 o                         
  -2  -2  12         39.81         44.62         3.63 o                         
  -1  -2  12        238.67        229.51        13.25 o                         
   0  -2  12         69.53         69.57         3.88 o                         
   1  -2  12         19.27         18.99         2.19 o                         
   2  -2  12        117.38        108.85         6.89 o                         
   3  -2  12       1070.85       1012.08        27.71 o                         
   4  -2  12        252.04        232.66        10.66 o                         
   5  -2  12         31.15         29.17         4.60 o                         
   6  -2  12         45.56         39.46         6.48 o                         
   7  -2  12         16.54         15.18         4.72 o                         
  -9  -1  12         85.95         89.28        20.62 o                         
  -8  -1  12         21.16         15.46         3.35 o                         
  -7  -1  12         27.10         23.06         4.31 o                         
  -6  -1  12        127.98        115.37         7.10 o                         
  -5  -1  12         82.59         70.59         5.09 o                         
  -4  -1  12        125.23        118.02         4.67 o                         
  -3  -1  12        315.39        333.63         8.15 o                         
  -2  -1  12        237.60        224.18         6.93 o                         
  -1  -1  12        457.41        488.98         8.66 o                         
   0  -1  12         17.95         12.34         1.95 o                         
   1  -1  12        180.05        169.45        10.39 o                         
   2  -1  12        334.00        326.12        12.70 o                         
   3  -1  12        250.01        248.25        15.60 o                         
   4  -1  12        286.45        254.71        14.60 o                         
   5  -1  12         90.96         68.01         6.18 o                         
   6  -1  12         17.97         16.48         4.17 o                         
   7  -1  12          3.04          6.42         3.64 o                         
   8  -1  12         42.80         44.58        16.22 o                         
  -9   0  12         35.37         21.76         8.82 o                         
  -8   0  12         15.34         11.74         3.85 o                         
  -7   0  12         44.11         35.87         4.94 o                         
  -6   0  12         46.63         51.78         5.59 o                         
  -5   0  12         69.74         60.63         3.37 o                         
  -4   0  12         73.01         61.06         3.28 o                         
  -3   0  12        309.28        294.21        12.62 o                         
  -2   0  12        500.60        481.28         9.10 o                         
  -1   0  12         43.96         34.75         2.67 o                         
   0   0  12        495.42        486.75        13.28 o                         
   1   0  12        604.77        585.56        15.25 o                         
   2   0  12        116.04        112.66         6.81 o                         
   3   0  12         24.26         23.76         2.94 o                         
   4   0  12         97.50         92.44         5.95 o                         
   5   0  12          3.52          2.49         2.01 o                         
   6   0  12          0.97          5.49         3.31 o                         
   7   0  12         19.57         20.90         5.31 o                         
   8   0  12          0.50          9.07        12.34 o                         
  -8   1  12         21.13         26.43         5.48 o                         
  -7   1  12         27.06         28.51         4.30 o                         
  -6   1  12        127.96        122.68         7.18 o                         
  -5   1  12         82.65         80.89         4.98 o                         
  -4   1  12        125.11        118.04         5.64 o                         
  -3   1  12        315.46        335.89         8.43 o                         
  -2   1  12        237.31        236.63         7.18 o                         
  -1   1  12        457.47        453.01        15.73 o                         
   0   1  12         17.92         16.65         2.19 o                         
   1   1  12        180.14        197.90         8.84 o                         
   2   1  12        334.37        322.76        10.42 o                         
   3   1  12        249.63        260.35         9.50 o                         
   4   1  12        286.35        264.91         8.31 o                         
   5   1  12         90.77         81.96         6.16 o                         
   6   1  12         17.92         10.20         3.57 o                         
   7   1  12          3.09         -0.35         4.20 o                         
  -8   2  12         35.43         41.54        12.13 o                         
  -7   2  12         27.18         24.65         6.99 o                         
  -6   2  12         63.14         44.91         8.24 o                         
  -5   2  12         84.57         80.88         9.32 o                         
  -4   2  12         73.22         75.23         4.88 o                         
  -3   2  12        224.35        224.95         8.24 o                         
  -2   2  12         39.90         38.56         3.36 o                         
  -1   2  12        238.79        234.70         9.03 o                         
   0   2  12         69.83         77.14         6.70 o                         
   1   2  12         19.46         17.54         2.80 o                         
   2   2  12        117.36        121.00         7.81 o                         
   3   2  12       1071.02       1074.03        32.94 o                         
   4   2  12        251.72        173.74        25.01 o                         
   5   2  12         31.20         32.27         5.54 o                         
   6   2  12         45.54         41.18         7.88 o                         
   7   2  12         16.43         10.31         5.04 o                         
   8   2  12          7.56         -2.17         5.47 o                         
  -8   3  12         17.46         10.64        10.70 o                         
  -7   3  12        132.30        138.24        20.72 o                         
  -6   3  12         90.87         94.53        15.83 o                         
  -5   3  12          7.93          0.83         3.45 o                         
  -4   3  12        145.76        120.70         6.48 o                         
  -3   3  12         19.87         19.95         3.64 o                         
  -2   3  12         54.15         55.17         3.99 o                         
  -1   3  12        238.82        223.15         8.46 o                         
   0   3  12         17.48         41.10         4.68 o                         
   1   3  12        151.39        140.25        10.56 o                         
   2   3  12        154.03        132.49        15.67 o                         
   3   3  12         28.24         28.96         6.43 o                         
   4   3  12        242.90        225.50        10.91 o                         
   5   3  12         51.03         39.17         7.72 o                         
   6   3  12         25.97         24.09         6.60 o                         
   7   3  12          5.69         14.44         8.27 o                         
  -6   4  12        123.07        125.30        19.71 o                         
  -5   4  12         21.31         24.21         7.20 o                         
  -4   4  12         29.47         27.38         4.73 o                         
  -3   4  12         19.82         21.25         4.29 o                         
  -2   4  12        531.36        470.50        19.19 o                         
  -1   4  12         71.17         83.78         6.12 o                         
   0   4  12         37.32         60.42         8.96 o                         
   1   4  12         17.17         20.30         5.10 o                         
   2   4  12         43.66         44.71         8.49 o                         
   3   4  12         46.54         43.45        10.57 o                         
   4   4  12          2.60          6.34         4.95 o                         
   5   4  12         70.79         73.23        10.78 o                         
   6   4  12          4.00         -0.06         5.61 o                         
  -5   5  12         12.52         13.55         6.06 o                         
  -4   5  12          7.16          9.54         3.16 o                         
  -3   5  12         67.07         54.05         6.75 o                         
  -2   5  12         15.56         14.37         3.58 o                         
  -1   5  12         66.53         64.20         6.83 o                         
   0   5  12         26.09         25.78         4.81 o                         
   1   5  12         82.77         71.21         8.57 o                         
   2   5  12        338.96        285.83        27.47 o                         
   3   5  12         14.87          9.03         8.66 o                         
   4   5  12         54.13         75.17        11.68 o                         
  -4   6  12          0.53         -0.76         6.70 o                         
  -3   6  12         41.19         42.37         7.71 o                         
  -2   6  12         17.15         12.98         3.98 o                         
  -1   6  12          5.70         20.72         7.82 o                         
   0   6  12         54.86         60.36        10.56 o                         
   1   6  12          6.28          8.24         4.81 o                         
   2   6  12         17.44         -2.38        18.95 o                         
   3   6  12         89.91         71.07        25.40 o                         
   0   7  12         20.92         -4.02        16.58 o                         
  -4  -6  13          0.77         -2.88         8.47 o                         
  -3  -6  13         43.52         37.86        13.82 o                         
  -2  -6  13         30.76         33.49        12.75 o                         
  -1  -6  13         81.29         67.16        12.24 o                         
   0  -6  13          7.94         10.05         4.97 o                         
   1  -6  13         12.38          7.92         6.46 o                         
   2  -6  13         41.71         49.04        20.08 o                         
   3  -6  13         90.11         55.12        20.86 o                         
  -5  -5  13          9.35         10.69         5.42 o                         
  -4  -5  13         15.86          8.43        12.50 o                         
  -3  -5  13        217.70        176.39        23.93 o                         
  -2  -5  13         23.65         23.34         6.89 o                         
  -1  -5  13         11.54          7.58         4.88 o                         
   0  -5  13         18.78         19.15         5.85 o                         
   1  -5  13         71.97         71.65        11.16 o                         
   2  -5  13        176.80        163.61        15.97 o                         
   3  -5  13         12.32         16.75         8.58 o                         
   4  -5  13        109.21         87.69        17.50 o                         
  -7  -4  13          9.93         25.05        13.66 o                         
  -6  -4  13         48.64         45.56        10.09 o                         
  -5  -4  13         98.32         78.53        10.87 o                         
  -4  -4  13         58.75         58.61        14.17 o                         
  -3  -4  13         32.07         19.62         3.19 o                         
  -2  -4  13         11.64         14.51         3.35 o                         
  -1  -4  13         89.53         85.99         8.00 o                         
   0  -4  13         31.67         22.99         6.98 o                         
   1  -4  13        236.41        193.74        13.53 o                         
   2  -4  13         40.00         30.64         6.05 o                         
   3  -4  13         29.65         22.51         4.58 o                         
   4  -4  13          0.52          1.35         6.66 o                         
   5  -4  13          5.27         -4.03         4.99 o                         
   6  -4  13          0.74          3.45         8.60 o                         
  -8  -3  13         11.45          7.30         7.27 o                         
  -7  -3  13        147.69        136.12        12.09 o                         
  -6  -3  13         89.08         79.47         9.52 o                         
  -5  -3  13          6.53          8.92         3.53 o                         
  -4  -3  13        169.59        166.02        13.27 o                         
  -3  -3  13         27.22         23.35         2.70 o                         
  -2  -3  13         81.25         77.51         5.29 o                         
  -1  -3  13         40.73         33.24         3.20 o                         
   0  -3  13        136.60        161.54         8.79 o                         
   1  -3  13        204.26        200.54         9.40 o                         
   2  -3  13        315.97        295.39        12.38 o                         
   3  -3  13         74.62         65.70         5.46 o                         
   4  -3  13         48.10         36.95         5.46 o                         
   5  -3  13         29.95         25.72         5.22 o                         
   6  -3  13         11.97         13.34         5.05 o                         
   7  -3  13         52.66         25.22        15.75 o                         
  -8  -2  13        102.95         79.28        13.23 o                         
  -7  -2  13        126.38        106.30         8.81 o                         
  -6  -2  13         99.32         86.20         6.76 o                         
  -5  -2  13         66.59         61.65         5.25 o                         
  -4  -2  13         82.99         69.76         6.18 o                         
  -3  -2  13        167.41        159.73         5.41 o                         
  -2  -2  13          5.66          6.23         1.47 o                         
  -1  -2  13        437.34        433.57        12.95 o                         
   0  -2  13        279.75        275.46         8.04 o                         
   1  -2  13         16.02         18.02         1.93 o                         
   2  -2  13         52.30         46.76         4.80 o                         
   3  -2  13        945.58        910.66        33.32 o                         
   4  -2  13        182.32        169.13         9.76 o                         
   5  -2  13          0.09          0.21         2.57 o                         
   6  -2  13         39.80         38.77         7.23 o                         
   7  -2  13         21.22         20.42        11.34 o                         
  -9  -1  13        134.09        123.32        24.59 o                         
  -8  -1  13         33.08         31.45         5.99 o                         
  -7  -1  13         59.49         45.37         5.91 o                         
  -6  -1  13          0.87          2.17         2.03 o                         
  -5  -1  13         11.92         13.27         2.93 o                         
  -4  -1  13        224.07        213.19         6.84 o                         
  -3  -1  13        151.99        174.56         5.83 o                         
  -2  -1  13        337.08        331.69         8.23 o                         
  -1  -1  13        354.00        349.87         7.61 o                         
   0  -1  13         69.49         80.19         4.89 o                         
   1  -1  13         74.77         63.85         5.79 o                         
   2  -1  13        514.33        514.58        13.73 o                         
   3  -1  13        177.74        171.97        10.81 o                         
   4  -1  13        245.34        198.72        13.72 o                         
   5  -1  13         83.91         76.37         6.53 o                         
   6  -1  13         43.60         46.31         6.45 o                         
   7  -1  13         25.78         28.09         5.78 o                         
   8  -1  13         19.99         18.09        13.21 o                         
  -9   0  13          0.08         19.36        11.56 o                         
  -8   0  13         42.55         39.39         6.87 o                         
  -7   0  13         15.26         10.09         3.00 o                         
  -6   0  13       1244.35       1120.07        30.15 o                         
  -5   0  13         28.56         25.33         2.34 o                         
  -4   0  13         11.06          7.05         1.20 o                         
  -3   0  13        289.30        262.45        13.49 o                         
  -2   0  13        266.07        290.73         7.80 o                         
  -1   0  13        461.73        440.80         9.91 o                         
   0   0  13        114.11        119.56         4.54 o                         
   1   0  13         84.31         86.96         5.03 o                         
   2   0  13         14.94         15.69         3.53 o                         
   3   0  13          8.68         10.14         2.39 o                         
   4   0  13         18.66         17.06         2.75 o                         
   5   0  13        176.98        137.24         6.89 o                         
   6   0  13         56.75         50.90         5.84 o                         
   7   0  13          0.20          5.14         4.50 o                         
  -8   1  13         32.95         35.17         6.21 o                         
  -7   1  13         59.45         42.96         6.52 o                         
  -6   1  13          0.89          4.69         2.10 o                         
  -5   1  13         11.91         14.77         2.18 o                         
  -4   1  13        223.88        212.34         7.84 o                         
  -3   1  13        152.07        170.88         6.67 o                         
  -2   1  13        336.98        326.36         8.64 o                         
  -1   1  13        354.25        334.35        11.34 o                         
   0   1  13         69.69         73.19         5.20 o                         
   1   1  13         74.77         72.35         4.93 o                         
   2   1  13        514.28        470.65        15.96 o                         
   3   1  13        177.36        195.74        10.34 o                         
   4   1  13        245.44        209.14         8.49 o                         
   5   1  13         83.66         68.96         7.17 o                         
   6   1  13         43.64         44.11         5.37 o                         
   7   1  13         25.67         31.50         7.09 o                         
  -8   2  13        102.69        101.57        17.35 o                         
  -7   2  13        126.27        101.37        13.33 o                         
  -6   2  13         99.56         94.35        11.74 o                         
  -5   2  13         66.56         65.87         8.63 o                         
  -4   2  13         83.22         79.03         5.24 o                         
  -3   2  13        167.53        170.43         7.34 o                         
  -2   2  13          5.69          5.67         1.88 o                         
  -1   2  13        437.56        426.54        12.53 o                         
   0   2  13        279.65        276.93        13.35 o                         
   1   2  13         15.90         16.21         2.63 o                         
   2   2  13         52.12         49.66         5.05 o                         
   3   2  13        945.43        875.88        23.57 o                         
   4   2  13        182.32        146.72         9.94 o                         
   5   2  13          0.09         -5.45         6.94 o                         
   6   2  13         39.67         37.52         7.70 o                         
   7   2  13         21.37         20.28        15.42 o                         
  -8   3  13         11.44         18.80        13.01 o                         
  -7   3  13        147.09        158.21        21.55 o                         
  -6   3  13         89.03         86.49        14.63 o                         
  -5   3  13          6.46         -0.25         4.03 o                         
  -4   3  13        169.98        146.04         7.58 o                         
  -3   3  13         27.13         27.47         4.27 o                         
  -2   3  13         81.39         82.46         5.62 o                         
  -1   3  13         40.65         34.70         3.95 o                         
   0   3  13        136.37        129.40        18.67 o                         
   1   3  13        204.33        177.64        12.02 o                         
   2   3  13        315.47        270.28        22.37 o                         
   3   3  13         74.62         69.64        13.11 o                         
   4   3  13         47.89         39.68         7.60 o                         
   5   3  13         29.83         26.20         5.75 o                         
   6   3  13         11.88          2.83         3.79 o                         
   7   3  13         52.75         38.07        11.68 o                         
  -6   4  13         48.67         42.81        12.16 o                         
  -5   4  13         98.73         77.79        11.68 o                         
  -4   4  13         58.83         59.77         6.72 o                         
  -3   4  13         32.02         21.31         4.35 o                         
  -2   4  13         11.60         22.98         5.06 o                         
  -1   4  13         89.56         91.47         6.53 o                         
   0   4  13         31.65         33.03         5.23 o                         
   1   4  13        236.39        193.88        11.12 o                         
   2   4  13         39.82         38.32         8.21 o                         
   3   4  13         29.46         28.19         9.60 o                         
   4   4  13          0.52         -1.04        10.22 o                         
   5   4  13          5.33         15.91         6.54 o                         
  -5   5  13          9.42         16.98         8.02 o                         
  -4   5  13         15.79         18.46         4.27 o                         
  -3   5  13        217.46        161.99        12.45 o                         
  -2   5  13         23.68         20.23         5.09 o                         
  -1   5  13         11.55         12.69         3.67 o                         
   0   5  13         18.78         20.69         5.94 o                         
   1   5  13         72.18         63.24         8.19 o                         
   2   5  13        176.48        150.37        21.15 o                         
   3   5  13         12.32         12.65         6.39 o                         
   4   5  13        109.28         99.37        13.46 o                         
  -3   6  13         43.40         45.20         8.84 o                         
  -2   6  13         30.78         34.16         5.88 o                         
  -1   6  13         81.33         89.14        10.19 o                         
   0   6  13          7.90         17.32         6.85 o                         
   1   6  13         12.49          6.79         8.41 o                         
   2   6  13         41.63          5.73        15.16 o                         
   3   6  13         90.01         71.89        25.11 o                         
  -4  -6  14         68.09         75.17        26.32 o                         
  -3  -6  14         40.99         44.91        21.76 o                         
  -2  -6  14         55.34         22.49        19.09 o                         
  -1  -6  14         82.80         81.19        18.03 o                         
   0  -6  14         11.04         18.90         7.45 o                         
   1  -6  14          6.21         -5.94         5.94 o                         
   2  -6  14         25.92          8.28        11.56 o                         
   3  -6  14         87.34        105.35        28.73 o                         
  -5  -5  14          7.42         10.33         7.38 o                         
  -4  -5  14         17.28          5.93        13.63 o                         
  -3  -5  14         42.28         47.64        13.53 o                         
  -2  -5  14        194.98        179.83        22.38 o                         
  -1  -5  14          0.82         -2.81         3.43 o                         
   0  -5  14          9.53         10.61         4.93 o                         
   1  -5  14         52.68         60.11        10.41 o                         
   2  -5  14          0.73          1.10         3.68 o                         
   3  -5  14         14.55          8.00         5.58 o                         
   4  -5  14         55.07         64.39        14.63 o                         
   5  -5  14         16.88         21.88        11.59 o                         
  -7  -4  14         22.17         20.58        16.20 o                         
  -6  -4  14         66.76         51.69         9.94 o                         
  -5  -4  14         15.56         16.67         5.55 o                         
  -4  -4  14         74.33         85.04        16.00 o                         
  -3  -4  14         65.73         51.16         9.57 o                         
  -2  -4  14        100.11         73.79         7.47 o                         
  -1  -4  14        163.83        147.31        14.19 o                         
   0  -4  14         54.80         44.68         9.39 o                         
   1  -4  14        163.56        148.81        11.64 o                         
   2  -4  14         26.78         24.70         5.21 o                         
   3  -4  14          6.88          5.87         5.53 o                         
   4  -4  14          3.81          4.40         6.38 o                         
   5  -4  14         50.58         53.74         9.92 o                         
   6  -4  14          5.52          6.20        13.94 o                         
  -8  -3  14         45.37         34.54        14.05 o                         
  -7  -3  14         42.08         42.75         7.03 o                         
  -6  -3  14         60.27         57.86         7.96 o                         
  -5  -3  14         91.93         55.57        11.47 o                         
  -4  -3  14        124.08        120.86        10.49 o                         
  -3  -3  14         74.16         71.21         6.01 o                         
  -2  -3  14        113.78        101.88         6.21 o                         
  -1  -3  14         14.86         18.00         2.47 o                         
   0  -3  14         43.37         47.32         6.72 o                         
   1  -3  14         71.93         77.22         6.96 o                         
   2  -3  14         44.13         26.83         5.85 o                         
   3  -3  14        146.57        122.91        16.99 o                         
   4  -3  14          9.88          6.53         3.13 o                         
   5  -3  14         24.19         25.30         6.32 o                         
   6  -3  14          8.06          6.47         4.48 o                         
  -8  -2  14         40.23         41.98        17.56 o                         
  -7  -2  14          3.52          8.74         3.69 o                         
  -6  -2  14         56.55         49.76         5.69 o                         
  -5  -2  14        101.14         87.40         6.57 o                         
  -4  -2  14         55.07         53.23         4.60 o                         
  -3  -2  14        133.40        126.83         5.25 o                         
  -2  -2  14         13.05         17.50         2.26 o                         
  -1  -2  14        259.19        258.92         8.74 o                         
   0  -2  14         61.47         59.31         3.25 o                         
   1  -2  14         17.77         15.54         1.75 o                         
   2  -2  14         61.24         62.20         6.03 o                         
   3  -2  14         61.49         57.50         5.76 o                         
   4  -2  14         29.55         26.15         3.82 o                         
   5  -2  14         11.23          8.95         3.46 o                         
   6  -2  14         65.01         66.88         8.63 o                         
   7  -2  14         15.04         14.58         6.08 o                         
  -9  -1  14         51.62         42.83        16.13 o                         
  -8  -1  14         18.38         11.40         3.47 o                         
  -7  -1  14        505.80        424.95        16.57 o                         
  -6  -1  14          7.48          7.00         2.36 o                         
  -5  -1  14          4.40          4.12         1.92 o                         
  -4  -1  14         70.57         64.91         4.62 o                         
  -3  -1  14         61.19         67.05         3.60 o                         
  -2  -1  14        271.96        296.34         8.48 o                         
  -1  -1  14         69.98         83.19         3.78 o                         
   0  -1  14        167.64        184.81         6.66 o                         
   1  -1  14         19.91         21.67         3.10 o                         
   2  -1  14        195.70        191.63         8.80 o                         
   3  -1  14         57.78         55.73         5.33 o                         
   4  -1  14         76.95         62.95         8.17 o                         
   5  -1  14          9.58          8.21         3.59 o                         
   6  -1  14         27.16         36.00         8.97 o                         
   7  -1  14         51.63         58.23        10.31 o                         
   8  -1  14          4.28          8.89        12.52 o                         
  -9   0  14          0.44         31.16        18.27 o                         
  -8   0  14         53.04         54.96         8.30 o                         
  -7   0  14         23.29         17.14         3.50 o                         
  -6   0  14        131.31         95.13        13.78 o                         
  -5   0  14         70.44         57.88         3.81 o                         
  -4   0  14         17.36         15.32         1.82 o                         
  -3   0  14        131.69        137.58         6.21 o                         
  -2   0  14         91.77         85.74         4.28 o                         
  -1   0  14        210.77        207.98         6.51 o                         
   0   0  14        127.75        118.57         4.60 o                         
   1   0  14        228.62        205.38        13.85 o                         
   2   0  14        117.60        124.66         7.98 o                         
   3   0  14          1.84          2.32         2.17 o                         
   4   0  14          4.13          4.93         2.23 o                         
   5   0  14         33.49         37.33         4.29 o                         
   6   0  14         27.13         31.11         5.04 o                         
   7   0  14         13.95         25.72         7.36 o                         
  -8   1  14         18.40         14.61         6.27 o                         
  -7   1  14        506.81        466.14        20.23 o                         
  -6   1  14          7.47         11.32         3.03 o                         
  -5   1  14          4.36          7.02         1.55 o                         
  -4   1  14         70.51         69.40         5.11 o                         
  -3   1  14         61.06         66.42         4.56 o                         
  -2   1  14        272.00        286.19         9.07 o                         
  -1   1  14         70.10         81.27         4.59 o                         
   0   1  14        168.01        171.66         8.03 o                         
   1   1  14         19.90         15.82         2.43 o                         
   2   1  14        195.89        176.20         8.26 o                         
   3   1  14         57.54         58.07         5.44 o                         
   4   1  14         77.02         67.49         5.44 o                         
   5   1  14          9.53          9.34         5.97 o                         
   6   1  14         27.31         27.48         9.66 o                         
   7   1  14         51.89         60.54         9.46 o                         
  -8   2  14         39.92         75.28        23.02 o                         
  -7   2  14          3.49          7.99         5.25 o                         
  -6   2  14         56.74         49.90         9.31 o                         
  -5   2  14        101.21         89.17         5.79 o                         
  -4   2  14         54.89         55.40         4.64 o                         
  -3   2  14        133.35        133.70         6.98 o                         
  -2   2  14         12.91         10.98         2.46 o                         
  -1   2  14        258.31        255.48        11.89 o                         
   0   2  14         61.41         59.41         5.91 o                         
   1   2  14         17.66         14.04         2.52 o                         
   2   2  14         61.23         60.73         5.55 o                         
   3   2  14         61.57         54.12         5.56 o                         
   4   2  14         29.50         22.57         3.53 o                         
   5   2  14         11.30         -1.74         3.11 o                         
   6   2  14         65.23         80.62        10.71 o                         
   7   2  14         15.10         17.22         6.33 o                         
  -7   3  14         42.31         45.42        13.05 o                         
  -6   3  14         60.25         42.53        15.00 o                         
  -5   3  14         92.03         76.11         6.54 o                         
  -4   3  14        124.24        119.27         7.21 o                         
  -3   3  14         74.21         77.91         5.53 o                         
  -2   3  14        113.75        107.33         6.72 o                         
  -1   3  14         14.84         18.89         2.99 o                         
   0   3  14         43.24         46.34         6.33 o                         
   1   3  14         72.00         64.78         6.39 o                         
   2   3  14         44.33         47.77        10.76 o                         
   3   3  14        146.50        134.24        12.44 o                         
   4   3  14          9.84         10.34         5.50 o                         
   5   3  14         24.14         23.77         5.78 o                         
   6   3  14          8.08          8.77         5.09 o                         
   7   3  14         49.95         58.32        20.01 o                         
  -6   4  14         66.84         59.36        13.88 o                         
  -5   4  14         15.74          9.81         4.62 o                         
  -4   4  14         74.28         71.27         7.66 o                         
  -3   4  14         65.79         51.32         6.83 o                         
  -2   4  14        100.21         60.08        10.07 o                         
  -1   4  14        163.64        168.36         9.72 o                         
   0   4  14         54.81         40.53         8.25 o                         
   1   4  14        163.64        140.73        14.20 o                         
   2   4  14         26.81         33.74         7.54 o                         
   3   4  14          6.79          4.56         6.05 o                         
   4   4  14          3.79         -5.29         5.79 o                         
   5   4  14         50.69         54.53         9.64 o                         
  -5   5  14          7.39         11.85        10.66 o                         
  -4   5  14         17.13         13.90         3.95 o                         
  -3   5  14         42.37         34.37         5.98 o                         
  -2   5  14        195.27        175.07        13.47 o                         
  -1   5  14          0.81          1.86         4.04 o                         
   0   5  14          9.54         12.50         6.10 o                         
   1   5  14         52.58         46.45         9.79 o                         
   2   5  14          0.71         16.22         8.61 o                         
   3   5  14         14.50         12.90         7.68 o                         
   4   5  14         55.19         46.51        26.46 o                         
  -3   6  14         40.80         46.60        11.67 o                         
  -2   6  14         55.31         57.75         9.64 o                         
  -1   6  14         82.69         77.03        11.75 o                         
   0   6  14         10.97         16.24         6.06 o                         
   1   6  14          6.24         11.44         6.30 o                         
   2   6  14         25.89         46.69        21.29 o                         
  -3  -6  15         23.21         26.09        16.98 o                         
  -2  -6  15         53.26         55.98        16.77 o                         
  -1  -6  15         38.54         51.84        20.58 o                         
   0  -6  15          1.26          5.18         7.68 o                         
   1  -6  15          4.31          2.94         8.99 o                         
   2  -6  15         91.74         52.88        20.73 o                         
  -5  -5  15         15.74          8.07         6.06 o                         
  -4  -5  15          8.49         21.61        10.28 o                         
  -3  -5  15         61.02         54.02        14.20 o                         
  -2  -5  15        370.82        354.78        33.52 o                         
  -1  -5  15         35.97         47.64         8.62 o                         
   0  -5  15         11.75         10.52         4.98 o                         
   1  -5  15          7.23          6.52         3.59 o                         
   2  -5  15          1.85          9.69         6.53 o                         
   3  -5  15         31.52         26.01        10.17 o                         
   4  -5  15         55.75         55.19        15.82 o                         
   5  -5  15          6.44         10.41        10.01 o                         
  -7  -4  15        123.03         75.34        21.02 o                         
  -6  -4  15        106.56         82.45        11.75 o                         
  -5  -4  15         15.22         11.96         4.22 o                         
  -4  -4  15         62.72         59.43        13.81 o                         
  -3  -4  15        196.52        143.42        24.45 o                         
  -2  -4  15          0.57          4.21         2.73 o                         
  -1  -4  15        143.45        129.23        13.25 o                         
   0  -4  15          0.27          7.52         4.12 o                         
   1  -4  15         28.72         17.56         4.29 o                         
   2  -4  15         12.88          4.15         2.67 o                         
   3  -4  15          3.92          6.90         5.42 o                         
   4  -4  15          1.09          6.66        13.83 o                         
   5  -4  15         34.48         13.86         9.38 o                         
   6  -4  15          5.91          5.55         6.33 o                         
  -7  -3  15        111.60        101.29        12.15 o                         
  -6  -3  15          9.65          7.18         3.91 o                         
  -5  -3  15         70.53         57.02         7.57 o                         
  -4  -3  15        178.81        159.73        12.26 o                         
  -3  -3  15         84.76         83.83         6.54 o                         
  -2  -3  15        238.28        208.47        12.70 o                         
  -1  -3  15         26.86         24.86         2.94 o                         
   0  -3  15         20.93         28.73         5.25 o                         
   1  -3  15         60.29         55.03         5.90 o                         
   2  -3  15        319.95        292.22        15.50 o                         
   3  -3  15        159.07        115.74        24.01 o                         
   4  -3  15          5.35          6.49         3.11 o                         
   5  -3  15         12.10          8.08         4.90 o                         
   6  -3  15         10.73          7.65         3.79 o                         
  -8  -2  15        327.87        329.69        44.74 o                         
  -7  -2  15         38.49         46.05         7.11 o                         
  -6  -2  15         85.65         79.10         7.49 o                         
  -5  -2  15         24.45         16.85         3.21 o                         
  -4  -2  15        189.07        166.13         8.28 o                         
  -3  -2  15         77.44         72.17         4.53 o                         
  -2  -2  15         44.36         43.39         3.85 o                         
  -1  -2  15        347.33        368.64         8.98 o                         
   0  -2  15        123.72        122.02         4.62 o                         
   1  -2  15         21.61         23.00         2.15 o                         
   2  -2  15         29.22         31.29         4.68 o                         
   3  -2  15        247.68        247.98        12.79 o                         
   4  -2  15         14.36         16.05         3.12 o                         
   5  -2  15          5.03          8.94         3.58 o                         
   6  -2  15         47.67         47.27         7.40 o                         
   7  -2  15          2.74         11.66         8.37 o                         
  -9  -1  15         64.00         92.11        22.99 o                         
  -8  -1  15         39.61         27.75         5.87 o                         
  -7  -1  15        104.05         91.66         8.08 o                         
  -6  -1  15         46.74         47.62         6.57 o                         
  -5  -1  15          4.23          3.54         1.90 o                         
  -4  -1  15         44.03         39.35         3.73 o                         
  -3  -1  15          5.14          8.17         1.42 o                         
  -2  -1  15        168.11        181.94         6.29 o                         
  -1  -1  15          6.12          5.59         1.26 o                         
   0  -1  15         91.03         99.04         5.35 o                         
   1  -1  15         35.69         34.65         3.61 o                         
   2  -1  15        127.97        129.40         8.08 o                         
   3  -1  15          8.05          9.22         2.09 o                         
   4  -1  15         30.12         21.91         4.19 o                         
   5  -1  15          0.80          4.97         2.87 o                         
   6  -1  15         29.55         24.60         7.88 o                         
   7  -1  15         89.87         92.79        15.07 o                         
  -9   0  15         14.79         33.66        10.07 o                         
  -8   0  15         38.45         33.12         7.11 o                         
  -7   0  15         48.22         38.35         6.14 o                         
  -6   0  15          3.62          5.86         2.20 o                         
  -5   0  15          0.08          2.32         1.58 o                         
  -4   0  15          3.08          2.86         1.75 o                         
  -3   0  15         31.00         86.37         6.00 o                         
  -2   0  15         63.96         75.18         4.08 o                         
  -1   0  15         37.83         45.21         3.04 o                         
   0   0  15         12.43         14.92         1.69 o                         
   1   0  15        675.52        617.18        29.35 o                         
   2   0  15        173.29        179.38         9.83 o                         
   3   0  15          0.11          1.14         2.47 o                         
   4   0  15         25.68         24.29         4.16 o                         
   5   0  15         71.27         58.69         5.50 o                         
   6   0  15         19.08         20.31         4.74 o                         
   7   0  15          0.24         10.01         6.71 o                         
  -8   1  15         39.74         29.52         9.15 o                         
  -7   1  15        104.35        105.55        11.63 o                         
  -6   1  15         46.73         55.11         8.14 o                         
  -5   1  15          4.17          5.43         2.22 o                         
  -4   1  15         43.98         42.09         3.82 o                         
  -3   1  15          5.12          7.63         1.75 o                         
  -2   1  15        168.02        179.20         7.07 o                         
  -1   1  15          6.17          9.58         2.41 o                         
   0   1  15         91.36        106.40         5.65 o                         
   1   1  15         35.60         33.74         4.61 o                         
   2   1  15        127.81        123.49         7.98 o                         
   3   1  15          7.98          8.15         2.86 o                         
   4   1  15         30.01         26.61         4.11 o                         
   5   1  15          0.79          4.66         2.67 o                         
   6   1  15         29.72         28.04         6.12 o                         
   7   1  15         89.62         92.30        16.46 o                         
  -8   2  15        328.36        266.63        38.39 o                         
  -7   2  15         38.50         35.31         8.15 o                         
  -6   2  15         85.76         86.70        11.97 o                         
  -5   2  15         24.56         20.43         3.62 o                         
  -4   2  15        189.43        200.53        10.31 o                         
  -3   2  15         77.53         85.38         7.20 o                         
  -2   2  15         44.30         40.16         4.17 o                         
  -1   2  15        347.91        366.46        14.58 o                         
   0   2  15        123.80        128.24         9.80 o                         
   1   2  15         21.68         17.38         3.56 o                         
   2   2  15         29.21         38.60         5.46 o                         
   3   2  15        247.56        220.00        11.88 o                         
   4   2  15         14.39         12.61         3.06 o                         
   5   2  15          5.01         -2.69         3.31 o                         
   6   2  15         47.62         48.86         9.12 o                         
   7   2  15          2.71          0.77         7.12 o                         
  -7   3  15        111.68         98.39        17.86 o                         
  -6   3  15          9.60         11.71         6.49 o                         
  -5   3  15         70.79         60.20         6.26 o                         
  -4   3  15        178.92        153.61         9.25 o                         
  -3   3  15         84.76         80.30         6.10 o                         
  -2   3  15        238.13        225.28        10.69 o                         
  -1   3  15         26.89         19.88         3.87 o                         
   0   3  15         20.98         30.04         5.84 o                         
   1   3  15         60.47         50.26         5.64 o                         
   2   3  15        319.39        272.61        18.35 o                         
   3   3  15        159.08        133.72        17.48 o                         
   4   3  15          5.31         -1.32         6.60 o                         
   5   3  15         12.05         11.76         4.36 o                         
   6   3  15         10.72         10.82         6.13 o                         
  -6   4  15        106.72         79.88        16.05 o                         
  -5   4  15         15.32         13.00         5.36 o                         
  -4   4  15         62.82         57.73         6.76 o                         
  -3   4  15        196.60        173.99        12.57 o                         
  -2   4  15          0.56          5.13         2.75 o                         
  -1   4  15        143.34        138.92         7.72 o                         
   0   4  15          0.25         15.77         5.50 o                         
   1   4  15         28.64         22.90         7.26 o                         
   2   4  15         12.95          2.01         9.60 o                         
   3   4  15          3.93         -0.28         5.60 o                         
   4   4  15          1.10          2.67         5.44 o                         
   5   4  15         34.59         28.54        10.81 o                         
  -4   5  15          8.46          3.75         7.22 o                         
  -3   5  15         60.91         57.82         7.84 o                         
  -2   5  15        370.61        354.75        19.09 o                         
  -1   5  15         35.87         36.20         7.06 o                         
   0   5  15         11.81         17.60         8.23 o                         
   1   5  15          7.19          6.07         5.67 o                         
   2   5  15          1.82         10.08         6.26 o                         
   3   5  15         31.44         45.13        13.34 o                         
   4   5  15         55.69         66.50        23.75 o                         
  -3   6  15         23.05         10.13         5.62 o                         
  -2   6  15         53.20         60.21        11.41 o                         
  -1   6  15         38.55         32.43         8.94 o                         
   0   6  15          1.26          1.67         8.00 o                         
   1   6  15          4.31         -7.65         7.65 o                         
   2   6  15         91.73         86.71        30.55 o                         
  -2  -6  16         23.76         33.98        19.30 o                         
  -1  -6  16         25.52         72.82        24.47 o                         
   0  -6  16         12.02         25.35        13.74 o                         
   1  -6  16          7.17          3.81        10.51 o                         
   2  -6  16        150.44        105.12        26.59 o                         
  -5  -5  16          9.13          0.29         9.51 o                         
  -4  -5  16          2.84         -5.39         7.78 o                         
  -3  -5  16         48.53         45.05        12.44 o                         
  -2  -5  16          6.02          7.52         9.25 o                         
  -1  -5  16         36.40         40.59         7.26 o                         
   0  -5  16          3.67          0.79         3.71 o                         
   1  -5  16         70.81         65.72        10.84 o                         
   2  -5  16          3.24         10.08         7.09 o                         
   3  -5  16         37.55         30.38        11.26 o                         
   4  -5  16         45.14         52.74        19.70 o                         
  -7  -4  16        147.48        102.87        27.55 o                         
  -6  -4  16         97.91         80.75        13.58 o                         
  -5  -4  16          1.22          0.51         4.87 o                         
  -4  -4  16          6.88         10.29        11.60 o                         
  -3  -4  16        273.01        308.43        29.38 o                         
  -2  -4  16          2.85          3.00         2.99 o                         
  -1  -4  16         74.02         62.56         6.72 o                         
   0  -4  16         23.84         37.27         8.81 o                         
   1  -4  16         67.22         58.61         7.31 o                         
   2  -4  16         18.00         15.09         4.73 o                         
   3  -4  16         12.75          5.45         9.33 o                         
   4  -4  16         84.88         79.33        12.24 o                         
   5  -4  16         23.11          7.95         7.06 o                         
   6  -4  16         13.37        -13.69        15.81 o                         
  -7  -3  16          5.00          5.80         4.58 o                         
  -6  -3  16         13.08         17.29         5.05 o                         
  -5  -3  16         14.42          8.49         4.92 o                         
  -4  -3  16         84.72         88.12         9.34 o                         
  -3  -3  16         25.92         23.02         3.85 o                         
  -2  -3  16        162.43        135.64         8.19 o                         
  -1  -3  16         17.63         19.08         2.90 o                         
   0  -3  16          2.18          8.22         3.38 o                         
   1  -3  16          6.19          5.41         2.55 o                         
   2  -3  16         78.09         57.13         8.18 o                         
   3  -3  16        196.19        161.74        17.38 o                         
   4  -3  16         27.96         25.47         5.21 o                         
   5  -3  16         16.99         14.27         5.41 o                         
   6  -3  16         16.93          8.33         4.61 o                         
  -8  -2  16        107.36        118.82        27.14 o                         
  -7  -2  16         20.78         22.39         5.07 o                         
  -6  -2  16         14.52         12.34         3.87 o                         
  -5  -2  16         41.20         30.51         4.43 o                         
  -4  -2  16         69.94         71.58         5.65 o                         
  -3  -2  16         69.10         61.24         4.54 o                         
  -2  -2  16         28.86         20.71         2.51 o                         
  -1  -2  16         54.00         52.80         3.84 o                         
   0  -2  16         49.08         42.53         3.01 o                         
   1  -2  16          3.27          4.63         1.43 o                         
   2  -2  16        149.91        147.11         9.93 o                         
   3  -2  16         95.75         98.47         9.71 o                         
   4  -2  16         45.66         50.19         5.27 o                         
   5  -2  16         32.24         27.01         5.61 o                         
   6  -2  16        191.97        201.59        18.14 o                         
   7  -2  16         16.85         26.45        10.37 o                         
  -8  -1  16         18.15         16.73         6.80 o                         
  -7  -1  16         64.68         62.81         7.75 o                         
  -6  -1  16         59.18         43.98         6.31 o                         
  -5  -1  16         35.28         34.64         3.83 o                         
  -4  -1  16         66.81         60.67         5.03 o                         
  -3  -1  16          9.41          6.98         1.74 o                         
  -2  -1  16        624.87        661.57        12.31 o                         
  -1  -1  16         34.46         32.32         2.30 o                         
   0  -1  16         79.62         81.22         4.71 o                         
   1  -1  16        101.90        105.39         6.08 o                         
   2  -1  16        125.80        131.38         9.21 o                         
   3  -1  16         56.65         52.15         5.35 o                         
   4  -1  16         46.46         35.21         6.04 o                         
   5  -1  16         15.80         23.21         5.38 o                         
   6  -1  16         14.14         22.93         6.55 o                         
   7  -1  16         88.79        107.79        16.81 o                         
  -8   0  16          0.56         -0.18         4.39 o                         
  -7   0  16         12.75         18.18         5.52 o                         
  -6   0  16         65.48         62.33         4.75 o                         
  -5   0  16          1.20          3.45         1.27 o                         
  -4   0  16         22.92         21.94         3.04 o                         
  -3   0  16        280.07        310.75         8.32 o                         
  -2   0  16          7.08          5.42         1.71 o                         
  -1   0  16         69.09         58.73         3.34 o                         
   0   0  16         82.53         81.30         3.71 o                         
   1   0  16          0.23          4.62         1.27 o                         
   2   0  16         35.18         32.72         4.35 o                         
   3   0  16         17.69         18.08         3.75 o                         
   4   0  16        328.61        283.72        28.08 o                         
   5   0  16         14.30         14.42         2.76 o                         
   6   0  16          5.56          7.02         6.44 o                         
   7   0  16          0.76          3.93        10.78 o                         
  -8   1  16         18.23         23.34         8.29 o                         
  -7   1  16         64.63         71.13         9.20 o                         
  -6   1  16         59.20         48.58         6.98 o                         
  -5   1  16         35.19         32.97         3.66 o                         
  -4   1  16         66.90         61.90         4.42 o                         
  -3   1  16          9.32          8.68         1.86 o                         
  -2   1  16        624.33        663.43        13.75 o                         
  -1   1  16         34.38         35.81         3.17 o                         
   0   1  16         79.67         80.47         5.08 o                         
   1   1  16        101.73        106.60         7.38 o                         
   2   1  16        125.62        129.75         9.65 o                         
   3   1  16         56.70         54.85         7.67 o                         
   4   1  16         46.38         42.56         5.19 o                         
   5   1  16         15.82         14.14         4.49 o                         
   6   1  16         14.24         12.35         5.10 o                         
   7   1  16         88.73         72.44        18.24 o                         
  -8   2  16        107.24         84.37        23.67 o                         
  -7   2  16         20.80         18.71         7.75 o                         
  -6   2  16         14.47         20.83         5.83 o                         
  -5   2  16         41.46         39.88         4.63 o                         
  -4   2  16         70.14         69.76         6.34 o                         
  -3   2  16         69.17         70.00         5.94 o                         
  -2   2  16         28.83         24.96         4.22 o                         
  -1   2  16         53.92         64.11         6.40 o                         
   0   2  16         49.21         45.99         4.56 o                         
   1   2  16          3.26          3.43         1.74 o                         
   2   2  16        149.99        139.13        11.59 o                         
   3   2  16         95.84         86.63         7.89 o                         
   4   2  16         45.69         41.80         6.40 o                         
   5   2  16         32.28         25.58         5.83 o                         
   6   2  16        192.36        184.41        16.66 o                         
   7   2  16         16.93          3.59         4.69 o                         
  -7   3  16          5.01         -0.16         7.46 o                         
  -6   3  16         13.00         10.29         7.15 o                         
  -5   3  16         14.53         12.59         4.39 o                         
  -4   3  16         84.73         87.35         8.31 o                         
  -3   3  16         25.87         27.24         4.14 o                         
  -2   3  16        162.75        143.98         8.98 o                         
  -1   3  16         17.55         24.70         5.34 o                         
   0   3  16          2.15          5.15         2.83 o                         
   1   3  16          6.26          6.44         2.70 o                         
   2   3  16         78.21         77.36        13.08 o                         
   3   3  16        195.90        185.63        21.00 o                         
   4   3  16         27.99         20.84        10.32 o                         
   5   3  16         16.94          3.90         5.90 o                         
   6   3  16         16.92         17.27         7.28 o                         
  -5   4  16          1.21          2.71         4.26 o                         
  -4   4  16          6.91          9.16         3.06 o                         
  -3   4  16        273.15        258.05        15.20 o                         
  -2   4  16          2.85          5.62         3.47 o                         
  -1   4  16         73.89         62.70         6.15 o                         
   0   4  16         23.70         39.14         6.38 o                         
   1   4  16         67.32         48.76         7.53 o                         
   2   4  16         17.95         14.07         6.94 o                         
   3   4  16         12.68          7.03         5.68 o                         
   4   4  16         84.72         86.04        13.26 o                         
   5   4  16         23.20         33.32        11.59 o                         
  -4   5  16          2.85         12.05         5.81 o                         
  -3   5  16         48.60         50.93         7.58 o                         
  -2   5  16          5.98         17.33         6.30 o                         
  -1   5  16         36.28         35.72         7.14 o                         
   0   5  16          3.71         11.38         6.32 o                         
   1   5  16         70.84         54.91        10.88 o                         
   2   5  16          3.28         12.28         8.60 o                         
   3   5  16         37.57         30.34        11.96 o                         
   4   5  16         45.22         23.63        14.65 o                         
  -2   6  16         23.76         28.74        10.10 o                         
  -1   6  16         25.47         30.09         8.81 o                         
   0   6  16         12.05         12.87         6.29 o                         
   1   6  16          7.18         -4.63         6.21 o                         
   2   6  16        150.44        105.33        31.87 o                         
  -1  -6  17          5.75        -10.71        10.71 o                         
   0  -6  17         12.43         -8.90        11.46 o                         
   2  -6  17         30.81         36.41        17.45 o                         
  -5  -5  17         11.24         56.79        23.17 o                         
  -4  -5  17         18.84         20.82        12.65 o                         
  -3  -5  17         60.25         82.37        25.66 o                         
  -2  -5  17         76.17         78.21        20.09 o                         
  -1  -5  17         23.32         19.49         8.38 o                         
   0  -5  17          2.04          5.07         4.03 o                         
   1  -5  17        188.11        166.01        16.50 o                         
   2  -5  17          3.83         -0.89         4.77 o                         
   3  -5  17         19.56         24.37         8.75 o                         
  -6  -4  17         36.45         23.78         8.35 o                         
  -5  -4  17          5.31         -1.11         6.02 o                         
  -4  -4  17         21.22         27.79        10.90 o                         
  -3  -4  17        290.98        274.72        28.15 o                         
  -2  -4  17         33.77         31.76         6.70 o                         
  -1  -4  17         11.08          6.68         5.61 o                         
   0  -4  17         24.67         22.20         4.74 o                         
   1  -4  17          0.88          3.36         5.51 o                         
   2  -4  17          9.26          8.14         3.52 o                         
   3  -4  17         32.60         29.79         9.60 o                         
   4  -4  17          0.29          0.96         5.46 o                         
   5  -4  17         14.98         26.50         9.52 o                         
  -7  -3  17         66.78         58.71        10.52 o                         
  -6  -3  17          6.03          2.82         4.95 o                         
  -5  -3  17          3.77          5.66         3.81 o                         
  -4  -3  17        160.25        150.70        11.43 o                         
  -3  -3  17         42.13         41.34         5.14 o                         
  -2  -3  17        190.94        164.17        15.06 o                         
  -1  -3  17         51.53         46.74         5.58 o                         
   0  -3  17         27.64         22.82         3.86 o                         
   1  -3  17         19.86         12.77         3.30 o                         
   2  -3  17          4.08          4.95         2.08 o                         
   3  -3  17        131.52        123.77        14.83 o                         
   4  -3  17         47.39         47.45         9.24 o                         
   5  -3  17         22.01         25.64         6.76 o                         
   6  -3  17          8.07         22.47        10.66 o                         
  -7  -2  17         21.02         21.20         6.15 o                         
  -6  -2  17         16.44         11.28         3.37 o                         
  -5  -2  17         62.08         50.68         5.38 o                         
  -4  -2  17         34.56         38.90         4.50 o                         
  -3  -2  17         47.38         49.46         4.74 o                         
  -2  -2  17         15.91         16.27         2.62 o                         
  -1  -2  17        152.40        156.19         6.62 o                         
   0  -2  17        120.07        117.49         6.80 o                         
   1  -2  17          8.58          7.67         1.90 o                         
   2  -2  17        204.93        214.14        12.36 o                         
   3  -2  17         20.51         20.07         4.60 o                         
   4  -2  17         27.96         31.35         6.21 o                         
   5  -2  17          7.08          6.81         3.52 o                         
   6  -2  17        176.39        192.02        32.27 o                         
  -8  -1  17          1.94          9.53         6.35 o                         
  -7  -1  17         19.87         20.52         4.75 o                         
  -6  -1  17         11.62         10.52         2.80 o                         
  -5  -1  17         19.08         21.36         2.99 o                         
  -4  -1  17         96.02         81.92         5.73 o                         
  -3  -1  17          1.76          3.08         1.58 o                         
  -2  -1  17         45.44         53.71         3.77 o                         
  -1  -1  17         52.81         47.25         2.97 o                         
   0  -1  17         44.94         40.56         3.26 o                         
   1  -1  17          9.06          9.42         2.53 o                         
   2  -1  17        308.90        299.14        16.04 o                         
   3  -1  17         55.99         47.69         5.49 o                         
   4  -1  17          7.25          4.80         2.46 o                         
   5  -1  17         63.13         68.68         8.95 o                         
   6  -1  17          5.77          5.02         3.91 o                         
   7  -1  17        135.87        108.29        17.10 o                         
  -8   0  17          3.97          4.88        10.88 o                         
  -7   0  17          8.28         12.97         4.40 o                         
  -6   0  17         42.39         44.67         6.46 o                         
  -5   0  17         25.38         23.31         3.11 o                         
  -4   0  17          4.00          3.20         1.03 o                         
  -3   0  17       1512.43       1549.19        29.90 o                         
  -2   0  17          7.28          5.39         1.42 o                         
  -1   0  17         62.08         51.86         3.27 o                         
   0   0  17         26.59         27.83         2.30 o                         
   1   0  17        131.94        139.34         5.47 o                         
   2   0  17          7.35          7.36         3.11 o                         
   3   0  17         39.43         38.49         5.53 o                         
   4   0  17          0.63          4.64         1.96 o                         
   5   0  17         40.85         39.00         5.41 o                         
   6   0  17          3.56         11.92         5.34 o                         
   7   0  17         29.35         42.44        12.40 o                         
  -8   1  17          1.96         21.13         8.25 o                         
  -7   1  17         19.80         20.72         5.71 o                         
  -6   1  17         11.58          8.79         3.89 o                         
  -5   1  17         19.13         19.80         2.80 o                         
  -4   1  17         95.79         98.42         6.06 o                         
  -3   1  17          1.74          4.82         1.52 o                         
  -2   1  17         45.62         53.90         4.69 o                         
  -1   1  17         52.67         52.93         3.97 o                         
   0   1  17         44.89         40.19         3.76 o                         
   1   1  17          9.11         12.36         3.00 o                         
   2   1  17        309.03        303.95        15.22 o                         
   3   1  17         55.95         50.19         7.46 o                         
   4   1  17          7.24          8.08         2.83 o                         
   5   1  17         63.06         70.84        10.30 o                         
   6   1  17          5.79          1.35         3.91 o                         
   7   1  17        135.65        141.71        26.00 o                         
  -7   2  17         20.91         14.35        11.60 o                         
  -6   2  17         16.33         18.65         6.78 o                         
  -5   2  17         62.17         59.34         6.25 o                         
  -4   2  17         34.70         33.44         4.04 o                         
  -3   2  17         47.39         49.74         5.18 o                         
  -2   2  17         15.86         12.26         2.85 o                         
  -1   2  17        152.49        150.83         8.53 o                         
   0   2  17        120.21        107.19         7.14 o                         
   1   2  17          8.57         11.31         2.66 o                         
   2   2  17        205.13        211.75        14.19 o                         
   3   2  17         20.60         27.49         5.57 o                         
   4   2  17         27.89         25.77         5.28 o                         
   5   2  17          7.14          3.42         4.11 o                         
   6   2  17        176.24        162.70        17.52 o                         
  -7   3  17         66.72         47.44        16.33 o                         
  -6   3  17          6.03          8.53         7.17 o                         
  -5   3  17          3.80          0.31         4.51 o                         
  -4   3  17        160.33        156.38        11.31 o                         
  -3   3  17         42.04         41.97         5.11 o                         
  -2   3  17        190.69        185.68        13.49 o                         
  -1   3  17         51.53         43.31         6.43 o                         
   0   3  17         27.62         29.43         5.06 o                         
   1   3  17         20.03         19.05         4.74 o                         
   2   3  17          4.12          8.77         3.52 o                         
   3   3  17        131.78        129.63        17.78 o                         
   4   3  17         47.37         49.35        13.13 o                         
   5   3  17         22.01         13.64         6.77 o                         
   6   3  17          8.08         14.32         7.96 o                         
  -5   4  17          5.34         10.12         8.15 o                         
  -4   4  17         21.18         17.31         4.26 o                         
  -3   4  17        290.61        270.21        17.84 o                         
  -2   4  17         33.93         25.48         5.70 o                         
  -1   4  17         11.11         13.40         4.94 o                         
   0   4  17         24.62         25.72         5.64 o                         
   1   4  17          0.88          2.34         3.72 o                         
   2   4  17          9.17         13.76         7.31 o                         
   3   4  17         32.48         37.15        18.61 o                         
   4   4  17          0.29          2.50        10.96 o                         
   5   4  17         15.02          6.98         7.63 o                         
  -4   5  17         18.74         26.73        10.30 o                         
  -3   5  17         60.32         71.89         9.17 o                         
  -2   5  17         76.27         81.86        10.76 o                         
  -1   5  17         23.22         31.69         6.97 o                         
   0   5  17          2.05          3.27         4.37 o                         
   1   5  17        188.23        147.72        21.00 o                         
   2   5  17          3.86          7.59         9.60 o                         
   3   5  17         19.69         28.02        21.18 o                         
   4   5  17         72.11         41.48        21.64 o                         
  -2   6  17          2.81         -2.94         4.76 o                         
  -1   6  17          5.76          5.81         6.86 o                         
   0   6  17         12.43          5.76         9.49 o                         
   1   6  17          6.31          7.87         5.49 o                         
   2   6  17         30.77         33.09        18.83 o                         
  -1  -6  18         78.99         67.54        24.47 o                         
   0  -6  18         16.75         10.17         9.37 o                         
  -5  -5  18          0.68         -1.98        13.63 o                         
  -4  -5  18        109.34         96.60        29.37 o                         
  -3  -5  18         34.75         48.75        13.51 o                         
  -2  -5  18         18.67         10.63         6.76 o                         
  -1  -5  18         10.49         10.11        17.01 o                         
   0  -5  18          5.92         18.57         6.05 o                         
   1  -5  18        107.81         89.45        12.08 o                         
   2  -5  18          5.54          4.20         6.38 o                         
   3  -5  18         27.39         31.19        15.19 o                         
  -6  -4  18         40.53         48.57        11.06 o                         
  -5  -4  18         11.40          7.16         5.30 o                         
  -4  -4  18         12.16         11.59         6.56 o                         
  -3  -4  18        126.23        121.52        19.45 o                         
  -2  -4  18          9.29          9.38         7.41 o                         
  -1  -4  18          1.10          7.73         3.79 o                         
   0  -4  18         84.28         69.12         9.25 o                         
   1  -4  18          2.70          2.25         3.14 o                         
   2  -4  18          0.34          5.83         3.69 o                         
   3  -4  18         29.07         35.57        11.45 o                         
   4  -4  18          1.46          8.51         5.40 o                         
   5  -4  18          0.02          3.21        11.21 o                         
  -7  -3  18         21.30         19.87        12.01 o                         
  -6  -3  18          5.71         11.49         4.59 o                         
  -5  -3  18         27.67         21.90         4.79 o                         
  -4  -3  18         48.39         47.48         8.12 o                         
  -3  -3  18         86.54         83.70         7.68 o                         
  -2  -3  18        203.85        185.63        11.31 o                         
  -1  -3  18        149.95        154.44         9.28 o                         
   0  -3  18         40.81         37.95         4.57 o                         
   1  -3  18          3.50          8.04         3.40 o                         
   2  -3  18         19.73         19.05         4.89 o                         
   3  -3  18        192.31        151.30        26.23 o                         
   4  -3  18         76.81         86.32        12.40 o                         
   5  -3  18          3.20          5.69         4.16 o                         
   6  -3  18         15.90         12.68        11.16 o                         
  -7  -2  18          3.69          9.17         5.32 o                         
  -6  -2  18          8.14          6.78         3.52 o                         
  -5  -2  18         42.79         37.12         4.81 o                         
  -4  -2  18          2.75          3.34         2.14 o                         
  -3  -2  18          5.29          4.54         2.27 o                         
  -2  -2  18         40.23         40.93         4.20 o                         
  -1  -2  18          5.23          6.45         1.95 o                         
   0  -2  18         72.60         66.48         5.29 o                         
   1  -2  18         45.04         37.73         4.12 o                         
   2  -2  18        508.38        549.67        20.50 o                         
   3  -2  18         20.79         16.13         4.21 o                         
   4  -2  18         46.00         30.89        14.31 o                         
   5  -2  18         50.35         53.95         9.24 o                         
   6  -2  18        163.06        183.69        28.59 o                         
  -8  -1  18          4.11          1.43         5.60 o                         
  -7  -1  18          8.74         11.41         4.72 o                         
  -6  -1  18         25.81         14.35         2.69 o                         
  -5  -1  18          8.47         13.18         2.47 o                         
  -4  -1  18        393.82        364.88        17.84 o                         
  -3  -1  18         19.47         15.16         2.17 o                         
  -2  -1  18         14.89         16.07         2.47 o                         
  -1  -1  18        192.55        203.10         8.33 o                         
   0  -1  18         39.37         42.86         3.97 o                         
   1  -1  18        336.34        358.95        13.32 o                         
   2  -1  18        236.60        223.66        20.48 o                         
   3  -1  18        232.24        238.88        13.48 o                         
   4  -1  18         51.82         29.89         8.24 o                         
   5  -1  18         13.78         10.16         4.80 o                         
   6  -1  18          0.32          1.63         3.81 o                         
   7  -1  18         45.66         31.89        16.11 o                         
  -8   0  18          0.97          6.76         5.69 o                         
  -7   0  18        113.90         89.06        10.48 o                         
  -6   0  18          0.06          4.61         2.38 o                         
  -5   0  18         35.60         24.02         4.59 o                         
  -4   0  18         56.23         39.73         4.74 o                         
  -3   0  18        178.70        240.65         9.33 o                         
  -2   0  18          6.84          5.42         1.43 o                         
  -1   0  18         58.63         55.64         3.44 o                         
   0   0  18        138.64        154.19         5.76 o                         
   1   0  18        482.64        463.15        23.31 o                         
   2   0  18        102.87        111.72         8.36 o                         
   3   0  18         58.93         64.85         7.48 o                         
   4   0  18         27.92         20.55         2.94 o                         
   5   0  18         18.96         17.42         5.08 o                         
   6   0  18         16.86         21.01         6.67 o                         
   7   0  18          0.17          9.46         9.95 o                         
  -8   1  18          4.15         23.77         9.19 o                         
  -7   1  18          8.73         14.19         5.21 o                         
  -6   1  18         25.85         30.24         5.50 o                         
  -5   1  18          8.60          6.87         2.26 o                         
  -4   1  18        394.14        409.44        12.29 o                         
  -3   1  18         19.49         18.86         2.42 o                         
  -2   1  18         14.78         13.41         2.45 o                         
  -1   1  18        192.19        186.73         7.52 o                         
   0   1  18         39.28         38.59         3.53 o                         
   1   1  18        336.32        355.24        15.77 o                         
   2   1  18        236.86        258.19        12.47 o                         
   3   1  18        232.29        227.58        16.30 o                         
   4   1  18         51.81         39.74        12.17 o                         
   5   1  18         13.69         15.65         8.35 o                         
   6   1  18          0.31          6.99         5.19 o                         
   7   1  18         45.65         26.81        12.27 o                         
  -7   2  18          3.71         -4.30         6.75 o                         
  -6   2  18          8.13          6.65         4.67 o                         
  -5   2  18         42.73         45.47         6.21 o                         
  -4   2  18          2.77          5.43         1.87 o                         
  -3   2  18          5.31          3.26         2.02 o                         
  -2   2  18         40.16         48.45         5.50 o                         
  -1   2  18          5.20          6.73         2.69 o                         
   0   2  18         72.57         67.40         5.89 o                         
   1   2  18         45.17         36.63         4.88 o                         
   2   2  18        507.97        528.36        22.67 o                         
   3   2  18         20.67         20.60         5.38 o                         
   4   2  18         45.83         32.79         7.94 o                         
   5   2  18         50.28         34.91         7.92 o                         
   6   2  18        163.19        152.18        21.06 o                         
  -7   3  18         21.25         14.52        10.62 o                         
  -6   3  18          5.76          8.99         6.40 o                         
  -5   3  18         27.70         27.14         6.49 o                         
  -4   3  18         48.33         60.58         8.13 o                         
  -3   3  18         86.65         81.77        10.60 o                         
  -2   3  18        203.97        185.09        13.84 o                         
  -1   3  18        150.03        140.82         9.78 o                         
   0   3  18         40.68         40.79         6.39 o                         
   1   3  18          3.45          7.40         3.28 o                         
   2   3  18         19.69         22.16         6.12 o                         
   3   3  18        192.08        194.42        22.12 o                         
   4   3  18         76.78         89.88        16.31 o                         
   5   3  18          3.23          5.83         5.24 o                         
   6   3  18         15.84         14.15         9.56 o                         
  -5   4  18         11.41          9.27         6.31 o                         
  -4   4  18         12.15         10.49         4.39 o                         
  -3   4  18        126.34        119.82        12.19 o                         
  -2   4  18          9.42          6.12         3.81 o                         
  -1   4  18          1.10          6.36         3.79 o                         
   0   4  18         84.53         68.03        11.16 o                         
   1   4  18          2.71          8.58         4.70 o                         
   2   4  18          0.33         -4.35         8.71 o                         
   3   4  18         29.06         31.00         8.67 o                         
   4   4  18          1.47         14.11         9.39 o                         
   5   4  18          0.01         -1.11        10.66 o                         
  -3   5  18         34.77         34.98         7.30 o                         
  -2   5  18         18.67         22.76         6.52 o                         
  -1   5  18         10.39          8.13         7.00 o                         
   0   5  18          5.93         12.07         4.46 o                         
   1   5  18        108.04         94.32        14.20 o                         
   2   5  18          5.56          9.71         8.14 o                         
   3   5  18         27.27         38.02        21.97 o                         
   4   5  18         52.05         31.80        18.83 o                         
  -2   6  18         39.46         29.80        14.74 o                         
  -1   6  18         78.88         59.25        17.45 o                         
   0   6  18         16.74         22.58        13.95 o                         
   1   6  18         25.46         -3.93         9.07 o                         
  -1  -6  19         15.82         11.25        10.98 o                         
  -4  -5  19         29.10         47.68        19.36 o                         
  -3  -5  19         19.72         19.59         9.75 o                         
  -2  -5  19         36.04         39.64        13.38 o                         
  -1  -5  19          6.14         -6.34         7.40 o                         
   0  -5  19         21.58         23.37        11.88 o                         
   1  -5  19         65.99         56.02         9.94 o                         
   2  -5  19          4.73          3.78        10.17 o                         
   3  -5  19         75.88         74.79        22.30 o                         
  -6  -4  19         59.18         44.95        11.73 o                         
  -5  -4  19         18.23          0.39         6.90 o                         
  -4  -4  19          7.21          6.90         4.79 o                         
  -3  -4  19         70.53         68.43        14.14 o                         
  -2  -4  19         20.00         15.17         8.20 o                         
  -1  -4  19          8.98         17.85         5.28 o                         
   0  -4  19         28.15         40.46         7.66 o                         
   1  -4  19          6.57         11.03         5.04 o                         
   2  -4  19          5.44          2.72         2.73 o                         
   3  -4  19         26.54         30.68         8.40 o                         
   4  -4  19         86.51        115.47        15.68 o                         
   5  -4  19          5.82         -9.05         9.05 o                         
  -7  -3  19         11.19         11.76        12.82 o                         
  -6  -3  19          6.90          8.90         6.21 o                         
  -5  -3  19         17.51         20.66         5.20 o                         
  -4  -3  19         17.51         16.54         5.28 o                         
  -3  -3  19         40.12         44.78         6.03 o                         
  -2  -3  19         22.47         18.71         3.93 o                         
  -1  -3  19         38.75         32.00         4.66 o                         
   0  -3  19         26.83         26.65         7.01 o                         
   1  -3  19        255.91        270.02        17.91 o                         
   2  -3  19         37.93         47.82         6.59 o                         
   3  -3  19          1.56         -2.17         4.42 o                         
   4  -3  19         34.19         37.43         8.93 o                         
   5  -3  19         10.26          7.98         5.08 o                         
   6  -3  19         83.80         67.53        19.52 o                         
  -7  -2  19         13.57         20.22         7.72 o                         
  -6  -2  19         18.69         14.88         4.60 o                         
  -5  -2  19         45.03         39.15         5.43 o                         
  -4  -2  19         20.23         15.56         3.18 o                         
  -3  -2  19         23.79         17.76         3.09 o                         
  -2  -2  19        149.51        155.53         8.27 o                         
  -1  -2  19          3.27          5.73         1.63 o                         
   0  -2  19         83.91         87.59         6.03 o                         
   1  -2  19          4.63          3.64         1.64 o                         
   2  -2  19        551.31        610.05        22.40 o                         
   3  -2  19         89.58         88.47        12.44 o                         
   4  -2  19          1.59         -4.54         7.92 o                         
   5  -2  19          1.06          4.24         5.71 o                         
   6  -2  19         33.89         47.78        14.87 o                         
  -8  -1  19         53.36         34.29        14.24 o                         
  -7  -1  19         61.37         59.30         8.09 o                         
  -6  -1  19         60.18         48.73         5.41 o                         
  -5  -1  19          4.56          6.40         2.18 o                         
  -4  -1  19         92.31         96.42         6.11 o                         
  -3  -1  19         64.01         66.64         5.13 o                         
  -2  -1  19         47.68         49.46         4.46 o                         
  -1  -1  19        234.33        243.90         9.52 o                         
   0  -1  19          3.71          5.43         1.69 o                         
   1  -1  19         63.67         65.37         4.96 o                         
   2  -1  19        121.88        101.24        17.24 o                         
   3  -1  19        202.22        224.38        13.99 o                         
   4  -1  19         88.27        100.15        12.67 o                         
   5  -1  19         11.21         13.77         5.17 o                         
   6  -1  19         71.83         59.25        21.21 o                         
  -8   0  19         26.90         19.53         8.09 o                         
  -7   0  19        258.99        239.54        17.28 o                         
  -6   0  19          0.76          0.99         2.66 o                         
  -5   0  19        106.42        117.78         8.41 o                         
  -4   0  19        107.97        106.25         7.32 o                         
  -3   0  19        147.88        139.28         7.25 o                         
  -2   0  19         61.20         74.15         5.60 o                         
  -1   0  19         17.43         19.79         2.43 o                         
   0   0  19          4.58          7.45         1.41 o                         
   1   0  19        378.03        376.05        26.09 o                         
   2   0  19        205.73        235.73        14.15 o                         
   3   0  19         67.97         76.81         8.26 o                         
   4   0  19         29.36         23.07         4.80 o                         
   5   0  19         54.81         54.73        12.48 o                         
   6   0  19          0.28         -1.96         6.56 o                         
  -8   1  19         53.13         34.19        13.24 o                         
  -7   1  19         61.28         67.04         9.84 o                         
  -6   1  19         60.19         47.15         7.14 o                         
  -5   1  19          4.54          6.81         2.35 o                         
  -4   1  19         92.59         96.70         6.28 o                         
  -3   1  19         64.02         71.01         4.82 o                         
  -2   1  19         47.70         50.62         4.94 o                         
  -1   1  19        234.03        231.37        11.91 o                         
   0   1  19          3.71          4.66         1.66 o                         
   1   1  19         63.64         74.09         7.42 o                         
   2   1  19        121.98        124.19        10.10 o                         
   3   1  19        202.61        218.50        13.53 o                         
   4   1  19         88.23         81.65        10.75 o                         
   5   1  19         11.20         18.84         5.30 o                         
   6   1  19         71.71         62.23        13.79 o                         
  -7   2  19         13.65         34.96        17.53 o                         
  -6   2  19         18.65          9.10         9.91 o                         
  -5   2  19         45.09         41.67         6.06 o                         
  -4   2  19         20.21         19.22         2.93 o                         
  -3   2  19         23.85         21.30         3.24 o                         
  -2   2  19        149.35        158.28        10.01 o                         
  -1   2  19          3.27          3.96         2.10 o                         
   0   2  19         83.81         76.61         6.90 o                         
   1   2  19          4.60          3.13         2.36 o                         
   2   2  19        551.76        606.80        28.30 o                         
   3   2  19         89.58         86.98        10.84 o                         
   4   2  19          1.62         -1.39         3.67 o                         
   5   2  19          1.02          7.09         5.54 o                         
   6   2  19         33.90         30.68        14.21 o                         
  -6   3  19          6.76         10.83         6.69 o                         
  -5   3  19         17.55         32.30         8.55 o                         
  -4   3  19         17.51         12.84         3.93 o                         
  -3   3  19         40.25         40.07         6.74 o                         
  -2   3  19         22.61         23.27         5.08 o                         
  -1   3  19         38.79         35.20         5.15 o                         
   0   3  19         26.71         29.04         5.57 o                         
   1   3  19        255.57        246.42        16.28 o                         
   2   3  19         37.85         41.25         9.90 o                         
   3   3  19          1.57          2.75         5.38 o                         
   4   3  19         34.25         24.35         8.27 o                         
   5   3  19         10.27          9.95         8.00 o                         
  -5   4  19         18.30         21.45        21.54 o                         
  -4   4  19          7.20          9.07         3.81 o                         
  -3   4  19         70.61         84.99        10.54 o                         
  -2   4  19         20.11         29.12         6.66 o                         
  -1   4  19          8.92          9.43         3.94 o                         
   0   4  19         28.26         37.68         8.21 o                         
   1   4  19          6.59         -1.27         4.25 o                         
   2   4  19          5.45          0.70        11.89 o                         
   3   4  19         26.60         12.05        22.24 o                         
   4   4  19         86.57         85.37        27.99 o                         
   5   4  19          5.84         11.69        13.77 o                         
  -3   5  19         19.80          7.03         4.34 o                         
  -2   5  19         36.06         41.36         8.39 o                         
  -1   5  19          6.12         10.52         4.97 o                         
   0   5  19         21.67         25.04         6.73 o                         
   1   5  19         65.96         49.13        11.89 o                         
   2   5  19          4.73        -10.98        12.19 o                         
   3   5  19         75.91         58.25        25.51 o                         
  -2   6  19          0.06         -4.33         9.05 o                         
  -2  -5  20         24.64         15.61        21.32 o                         
  -1  -5  20          0.44         -2.09         6.39 o                         
   0  -5  20         14.91         22.47         9.58 o                         
   2  -5  20          8.30         14.38        12.47 o                         
   3  -5  20         50.47         50.78        20.42 o                         
  -6  -4  20         18.39         18.18         7.74 o                         
  -5  -4  20         10.71          1.62         5.03 o                         
  -4  -4  20         54.41         43.96         8.53 o                         
  -3  -4  20         47.44         34.34         8.25 o                         
  -2  -4  20         19.13         11.54         4.28 o                         
  -1  -4  20         12.90         16.31         7.59 o                         
   0  -4  20         84.50         72.54         9.76 o                         
   1  -4  20          5.25          5.06         3.73 o                         
   2  -4  20          5.33          8.13         5.29 o                         
   3  -4  20          3.17          4.31         6.98 o                         
   4  -4  20         70.39         86.48        17.65 o                         
  -7  -3  20         14.00         13.19        14.59 o                         
  -6  -3  20         79.55         54.94        10.63 o                         
  -5  -3  20         27.42         28.69         5.74 o                         
  -4  -3  20          2.24          8.09         3.95 o                         
  -3  -3  20         19.73         22.23         4.66 o                         
  -2  -3  20         37.07         34.89         5.42 o                         
  -1  -3  20          9.38         10.55         2.29 o                         
   0  -3  20         26.64         29.26         5.94 o                         
   1  -3  20        175.00        202.57        15.04 o                         
   2  -3  20         34.17         34.95         6.12 o                         
   3  -3  20          0.72         -0.54         5.25 o                         
   4  -3  20          5.91          4.02         3.65 o                         
   5  -3  20          1.00         11.81         7.06 o                         
  -7  -2  20          3.57          2.51         6.91 o                         
  -6  -2  20          3.30          3.22         4.55 o                         
  -5  -2  20          2.86          7.86         3.40 o                         
  -4  -2  20         28.53         23.94         3.65 o                         
  -3  -2  20         70.55         64.13         6.58 o                         
  -2  -2  20        239.02        256.62        11.62 o                         
  -1  -2  20         48.23         45.32         3.73 o                         
   0  -2  20         50.93         52.39         5.11 o                         
   1  -2  20          4.74          4.26         1.99 o                         
   2  -2  20        173.53        194.88        21.13 o                         
   3  -2  20         92.88        113.75        16.71 o                         
   4  -2  20          3.08          1.78         4.71 o                         
   5  -2  20        112.55        111.80        17.13 o                         
   6  -2  20          4.70         -0.04         7.33 o                         
  -8  -1  20        157.83        109.58        27.10 o                         
  -7  -1  20         59.79         52.54         7.62 o                         
  -6  -1  20         19.85         21.71         4.72 o                         
  -5  -1  20         14.80         11.73         2.46 o                         
  -4  -1  20        143.51        143.97         7.67 o                         
  -3  -1  20        264.60        286.84        10.63 o                         
  -2  -1  20         29.72         37.86         4.06 o                         
  -1  -1  20        284.86        311.02        12.35 o                         
   0  -1  20         29.63         32.85         3.63 o                         
   1  -1  20        174.03        184.70        10.10 o                         
   2  -1  20         31.54         23.10         4.60 o                         
   3  -1  20          1.44          1.24         3.26 o                         
   4  -1  20         88.64        115.89        13.39 o                         
   5  -1  20          5.83          5.70         4.35 o                         
   6  -1  20         34.71         24.82        16.09 o                         
  -8   0  20         54.49         33.62        13.80 o                         
  -7   0  20         54.11         50.90         8.53 o                         
  -6   0  20         66.73         63.48         7.80 o                         
  -5   0  20         43.12         44.79         5.16 o                         
  -4   0  20        151.62        185.25         9.57 o                         
  -3   0  20        156.37        138.70        15.76 o                         
  -2   0  20         78.28         84.01         6.19 o                         
  -1   0  20         65.76         80.57         5.89 o                         
   0   0  20         12.81         14.93         2.37 o                         
   1   0  20        162.04        170.17         9.08 o                         
   2   0  20        186.94        217.02        16.39 o                         
   3   0  20         44.65         57.15         7.37 o                         
   4   0  20          6.21          8.14         3.33 o                         
   5   0  20         29.82         29.20         8.48 o                         
   6   0  20         11.36         11.70         6.93 o                         
  -8   1  20        157.86        144.51        28.02 o                         
  -7   1  20         59.70         63.03         9.64 o                         
  -6   1  20         19.84         21.24         7.02 o                         
  -5   1  20         14.88         15.12         3.65 o                         
  -4   1  20        143.35        154.52         9.44 o                         
  -3   1  20        264.49        278.48        12.61 o                         
  -2   1  20         29.63         36.63         4.37 o                         
  -1   1  20        284.68        299.97        12.67 o                         
   0   1  20         29.69         23.78         3.38 o                         
   1   1  20        174.04        203.37        10.96 o                         
   2   1  20         31.51         36.75         5.82 o                         
   3   1  20          1.46          3.25         2.97 o                         
   4   1  20         88.69         89.84         9.70 o                         
   5   1  20          5.87          4.95         3.84 o                         
   6   1  20         34.81         22.17        11.30 o                         
  -6   2  20          3.31         17.39        11.17 o                         
  -5   2  20          2.80          6.40         5.06 o                         
  -4   2  20         28.56         31.31         4.33 o                         
  -3   2  20         70.48         67.57         5.44 o                         
  -2   2  20        238.54        241.47        12.77 o                         
  -1   2  20         48.29         46.42         5.76 o                         
   0   2  20         50.76         39.48         5.43 o                         
   1   2  20          4.76          6.65         2.99 o                         
   2   2  20        173.76        204.58        16.87 o                         
   3   2  20         92.87         96.48        11.40 o                         
   4   2  20          3.08         -1.20         5.20 o                         
   5   2  20        112.77        100.45        12.76 o                         
  -6   3  20         79.38         57.30        21.21 o                         
  -5   3  20         27.51         23.30         7.34 o                         
  -4   3  20          2.29          8.75         5.75 o                         
  -3   3  20         19.68         16.45         4.75 o                         
  -2   3  20         37.05         36.69         5.19 o                         
  -1   3  20          9.43         11.29         3.50 o                         
   0   3  20         26.55         19.65         6.71 o                         
   1   3  20        175.40        180.79        16.84 o                         
   2   3  20         34.12         38.47        10.90 o                         
   3   3  20          0.71          0.03         4.25 o                         
   4   3  20          5.96         -1.85         5.40 o                         
   5   3  20          0.99         -2.63         7.24 o                         
  -5   4  20         10.68          8.62         9.09 o                         
  -4   4  20         54.39         49.16        11.09 o                         
  -3   4  20         47.64         43.08         8.02 o                         
  -2   4  20         19.09         18.33         5.08 o                         
  -1   4  20         12.88         15.85         4.86 o                         
   0   4  20         84.35         72.80         9.80 o                         
   1   4  20          5.25         10.27         4.22 o                         
   2   4  20          5.30          2.24         3.83 o                         
   3   4  20          3.21          4.42         5.78 o                         
   4   4  20         70.46         61.36        24.41 o                         
  -3   5  20         88.88        108.02        22.74 o                         
  -2   5  20         24.73         32.92         7.98 o                         
  -1   5  20          0.45          3.02         4.51 o                         
   0   5  20         14.94         19.53         8.19 o                         
   1   5  20          8.23         14.50         6.65 o                         
   2   5  20          8.29          9.72        14.03 o                         
  -2  -5  21          4.56         14.56        11.22 o                         
  -1  -5  21          6.01        -13.66        13.66 o                         
   0  -5  21         15.56         22.45        11.38 o                         
  -5  -4  21         12.02          6.65        16.42 o                         
  -4  -4  21         54.65         56.90         9.50 o                         
  -3  -4  21         41.43         60.55        10.70 o                         
  -2  -4  21          9.68          5.44         6.29 o                         
  -1  -4  21         22.62         28.31         9.04 o                         
   0  -4  21         20.30         27.60         9.33 o                         
   1  -4  21          4.05         -0.03         5.00 o                         
   2  -4  21          0.55          0.63         7.34 o                         
   3  -4  21         22.85         20.35         7.30 o                         
   4  -4  21         27.01         36.60        18.12 o                         
  -7  -3  21          6.17         44.49        22.94 o                         
  -6  -3  21         77.94         91.69        17.39 o                         
  -5  -3  21        106.53         85.18         9.99 o                         
  -4  -3  21         17.83         14.53         7.02 o                         
  -3  -3  21        138.54        140.06        10.80 o                         
  -2  -3  21         12.76         21.46         6.36 o                         
  -1  -3  21          2.37          5.70         2.58 o                         
   0  -3  21         13.38         12.27         5.57 o                         
   1  -3  21         26.38         22.34         4.75 o                         
   2  -3  21         22.78         27.28         5.36 o                         
   3  -3  21         12.44         12.86         5.54 o                         
   4  -3  21          2.40         -1.66         4.21 o                         
   5  -3  21          3.69         29.56        14.92 o                         
  -7  -2  21          2.43          0.64         4.71 o                         
  -6  -2  21         34.03         29.58         6.44 o                         
  -5  -2  21         13.17         15.76         4.19 o                         
  -4  -2  21         13.95         12.15         4.08 o                         
  -3  -2  21         54.24         54.21         5.97 o                         
  -2  -2  21         74.53         85.64         8.48 o                         
  -1  -2  21         30.60         26.11         2.98 o                         
   0  -2  21         30.82         32.58         4.14 o                         
   1  -2  21         10.30          6.03         3.79 o                         
   2  -2  21          5.20         14.13         5.64 o                         
   3  -2  21         42.53         52.39        10.68 o                         
   4  -2  21         13.99         18.84         6.48 o                         
   5  -2  21         34.37         30.02         7.78 o                         
  -7  -1  21         43.71         58.43        12.60 o                         
  -6  -1  21          1.81          5.47         3.32 o                         
  -5  -1  21         14.61         16.44         3.10 o                         
  -4  -1  21         56.85         55.60         5.65 o                         
  -3  -1  21        316.78        312.00        11.30 o                         
  -2  -1  21         18.09         20.06         3.00 o                         
  -1  -1  21         85.35        102.12         6.90 o                         
   0  -1  21         35.26         40.45         3.95 o                         
   1  -1  21        121.71        128.36         8.20 o                         
   2  -1  21          2.89          3.25         3.78 o                         
   3  -1  21          2.69          1.54         3.39 o                         
   4  -1  21         33.35         50.09         9.58 o                         
   5  -1  21          4.54          4.09         5.12 o                         
   6  -1  21         92.91         89.26        16.99 o                         
  -8   0  21         10.47         23.03        13.83 o                         
  -7   0  21         38.58         28.41         7.43 o                         
  -6   0  21         30.88         34.05         6.29 o                         
  -5   0  21         17.41         18.24         3.71 o                         
  -4   0  21          1.44         17.46         4.50 o                         
  -3   0  21          1.39          5.94         2.23 o                         
  -2   0  21        100.14        113.44         7.23 o                         
  -1   0  21        268.08        303.02        11.51 o                         
   0   0  21         61.95         57.87         6.41 o                         
   1   0  21          9.82          6.93         1.91 o                         
   2   0  21        116.11        134.62        13.59 o                         
   3   0  21         68.59         83.36        11.18 o                         
   4   0  21          0.06         -2.60         2.60 o                         
   5   0  21         35.20         19.47        11.21 o                         
   6   0  21          0.02         -5.65        11.19 o                         
  -7   1  21         43.68         52.76        12.21 o                         
  -6   1  21          1.83          3.75         2.63 o                         
  -5   1  21         14.57         14.03         3.87 o                         
  -4   1  21         56.88         63.63         6.32 o                         
  -3   1  21        316.46        338.14        15.86 o                         
  -2   1  21         18.08         18.94         4.09 o                         
  -1   1  21         85.35         94.26         6.41 o                         
   0   1  21         35.22         35.11         4.41 o                         
   1   1  21        121.72        140.18        10.29 o                         
   2   1  21          2.89          6.78         3.13 o                         
   3   1  21          2.68          5.73         5.39 o                         
   4   1  21         33.37         31.11        12.31 o                         
   5   1  21          4.56          2.52         4.37 o                         
  -6   2  21         34.12         25.58         8.54 o                         
  -5   2  21         13.24         23.44         6.94 o                         
  -4   2  21         13.96         14.38         4.43 o                         
  -3   2  21         54.18         52.39         5.69 o                         
  -2   2  21         74.70         82.64         7.87 o                         
  -1   2  21         30.59         35.60         6.04 o                         
   0   2  21         30.80         32.31         5.34 o                         
   1   2  21         10.38         14.92         5.28 o                         
   2   2  21          5.23         13.95         4.85 o                         
   3   2  21         42.65         46.49         7.21 o                         
   4   2  21         14.00          6.14         5.46 o                         
   5   2  21         34.41         20.21         7.60 o                         
  -6   3  21         78.08         93.92        28.82 o                         
  -5   3  21        106.59         97.86        14.42 o                         
  -4   3  21         17.77         20.37         5.47 o                         
  -3   3  21        138.51        150.16        13.14 o                         
  -2   3  21         12.82         11.56         4.58 o                         
  -1   3  21          2.39          4.04         3.44 o                         
   0   3  21         13.34         17.84         4.62 o                         
   1   3  21         26.35         16.41         5.73 o                         
   2   3  21         22.80         19.41         7.20 o                         
   3   3  21         12.38         10.75         6.62 o                         
   4   3  21          2.38         -3.48        12.00 o                         
   5   3  21          3.71          7.56         5.78 o                         
  -4   4  21         54.73         67.67        12.57 o                         
  -3   4  21         41.53         47.31         8.20 o                         
  -2   4  21          9.68          8.65         6.30 o                         
  -1   4  21         22.58         26.91         6.18 o                         
   0   4  21         20.42         28.51         7.08 o                         
   1   4  21          4.06          0.16         3.47 o                         
   2   4  21          0.56          4.05         7.10 o                         
   3   4  21         22.96         20.11        15.18 o                         
  -2   5  21          4.63          7.32         6.96 o                         
  -1   5  21          6.02         13.64         7.15 o                         
   0   5  21         15.60          4.63         5.72 o                         
   1   5  21         10.30        -10.47        11.29 o                         
  -2  -5  22          0.63         21.77        12.76 o                         
  -1  -5  22          1.28          2.47         8.42 o                         
   0  -5  22         78.15        100.86        22.44 o                         
  -5  -4  22         15.47         15.38        13.34 o                         
  -4  -4  22        296.78        279.87        29.71 o                         
  -3  -4  22         33.10         45.10        14.02 o                         
  -2  -4  22         14.59         16.09         7.47 o                         
  -1  -4  22         20.06         22.13         9.22 o                         
   0  -4  22         20.52         25.16         8.54 o                         
   1  -4  22          0.07          7.66         5.45 o                         
   2  -4  22          6.00         -0.13         3.50 o                         
   3  -4  22         48.06         50.89        14.14 o                         
  -6  -3  22         25.23         28.49        16.93 o                         
  -5  -3  22         41.35         23.64         5.56 o                         
  -4  -3  22         27.08         25.14         6.09 o                         
  -3  -3  22         84.99         81.31         9.80 o                         
  -2  -3  22          2.50          6.17         3.49 o                         
  -1  -3  22          2.91         -0.59         3.49 o                         
   0  -3  22          1.36          9.33         4.08 o                         
   1  -3  22          4.51          4.84         4.51 o                         
   2  -3  22        120.46        143.69        12.40 o                         
   3  -3  22          1.75          6.52         7.70 o                         
   4  -3  22          5.58         10.54         5.07 o                         
   5  -3  22         10.68         10.30        12.06 o                         
  -7  -2  22          9.69          0.43         9.80 o                         
  -6  -2  22         32.88         42.40         8.35 o                         
  -5  -2  22          3.02          2.26         3.35 o                         
  -4  -2  22          4.57          3.60         3.03 o                         
  -3  -2  22         16.49         16.51         4.69 o                         
  -2  -2  22        126.95        134.05        10.07 o                         
  -1  -2  22         67.58         67.26         6.15 o                         
   0  -2  22         17.18         18.69         3.42 o                         
   1  -2  22        145.54        146.91        10.37 o                         
   2  -2  22          0.60         -3.39         3.59 o                         
   3  -2  22          4.56          6.41         7.34 o                         
   4  -2  22          4.58          3.58         4.92 o                         
   5  -2  22        106.65        100.63        17.06 o                         
  -7  -1  22         15.89         28.75        10.50 o                         
  -6  -1  22          6.07          5.70         3.90 o                         
  -5  -1  22         93.82        103.69         7.89 o                         
  -4  -1  22         26.60         28.36         4.26 o                         
  -3  -1  22        131.86        148.66         8.01 o                         
  -2  -1  22          1.57          5.27         2.20 o                         
  -1  -1  22          6.85          8.88         2.47 o                         
   0  -1  22         22.42         21.67         3.27 o                         
   1  -1  22         84.52         82.04         6.82 o                         
   2  -1  22         40.81         37.47         6.84 o                         
   3  -1  22          9.48          7.73         4.83 o                         
   4  -1  22          6.25          5.21         5.53 o                         
   5  -1  22          0.22          1.13         4.42 o                         
   6  -1  22        113.86         63.36        23.33 o                         
  -7   0  22          7.08          4.07         4.83 o                         
  -6   0  22         18.36         17.71         6.03 o                         
  -5   0  22          0.49          0.04         1.84 o                         
  -4   0  22        969.25        987.48        24.86 o                         
  -3   0  22          0.01          2.13         2.54 o                         
  -2   0  22          9.26         12.71         2.63 o                         
  -1   0  22        109.45        130.30         7.81 o                         
   0   0  22          0.57          3.56         1.74 o                         
   1   0  22          0.79          2.16         3.01 o                         
   2   0  22         19.55         28.73         7.40 o                         
   3   0  22        104.02        100.83        12.62 o                         
   4   0  22          5.65          2.16         3.20 o                         
   5   0  22          1.91         11.79         7.87 o                         
  -7   1  22         15.99          7.75         5.27 o                         
  -6   1  22          6.04          7.12         4.64 o                         
  -5   1  22         93.88        100.27         9.13 o                         
  -4   1  22         26.63         23.17         3.60 o                         
  -3   1  22        131.67        158.51        12.96 o                         
  -2   1  22          1.56          5.82         2.70 o                         
  -1   1  22          6.85         12.49         2.64 o                         
   0   1  22         22.40         25.02         3.65 o                         
   1   1  22         84.61         99.30         9.81 o                         
   2   1  22         40.74         39.15         7.72 o                         
   3   1  22          9.51         12.83         4.95 o                         
   4   1  22          6.25         12.13         5.32 o                         
   5   1  22          0.23          0.69        10.80 o                         
  -7   2  22          9.67          7.87        11.10 o                         
  -6   2  22         32.88         36.56        10.53 o                         
  -5   2  22          3.03          5.87         4.67 o                         
  -4   2  22          4.59          7.15         3.88 o                         
  -3   2  22         16.51         26.02         5.44 o                         
  -2   2  22        126.96        132.47        11.96 o                         
  -1   2  22         67.45         72.40         9.17 o                         
   0   2  22         17.12         18.32         3.93 o                         
   1   2  22        145.61        153.22        19.32 o                         
   2   2  22          0.59          9.71         5.44 o                         
   3   2  22          4.58         13.89         4.52 o                         
   4   2  22          4.60         10.66         6.36 o                         
   5   2  22        106.64         64.03        18.38 o                         
  -5   3  22         41.18         37.96         9.36 o                         
  -4   3  22         27.05         33.30         6.82 o                         
  -3   3  22         85.12         76.21         9.73 o                         
  -2   3  22          2.54         10.54         5.43 o                         
  -1   3  22          2.94          6.46         4.98 o                         
   0   3  22          1.36          6.20         3.75 o                         
   1   3  22          4.52          3.67         7.58 o                         
   2   3  22        120.51        127.15        18.78 o                         
   3   3  22          1.74         -4.61         4.61 o                         
   4   3  22          5.57          1.75         7.93 o                         
   5   3  22         10.72         -3.00         5.82 o                         
  -4   4  22        296.59        280.16        42.43 o                         
  -3   4  22         33.25         31.27         7.03 o                         
  -2   4  22         14.64         22.32         5.77 o                         
  -1   4  22         20.07         22.58         5.97 o                         
   0   4  22         20.47         23.84         6.30 o                         
   1   4  22          0.08          2.27         6.53 o                         
   2   4  22          5.99          1.01        12.53 o                         
   3   4  22         48.02         54.75        21.53 o                         
  -2   5  22          0.61          5.22         7.24 o                         
  -1   5  22          1.29         -2.61         6.83 o                         
  -1  -5  23          3.58          3.42         8.64 o                         
  -3  -4  23          0.96          3.24         5.23 o                         
  -2  -4  23          0.54          2.73         5.93 o                         
  -1  -4  23         45.66         55.94        12.94 o                         
   0  -4  23          0.43          2.36         4.96 o                         
   1  -4  23          0.23          1.35        16.24 o                         
   3  -4  23          7.83         -1.72         9.25 o                         
  -6  -3  23         27.04         26.94        14.41 o                         
  -5  -3  23         21.17         39.65        11.95 o                         
  -4  -3  23          3.08          7.44         3.90 o                         
  -3  -3  23        103.31        101.35        11.23 o                         
  -2  -3  23          6.66         11.75         4.74 o                         
  -1  -3  23          3.12          6.19         4.86 o                         
   0  -3  23         16.38         27.48         6.80 o                         
   1  -3  23          8.67         11.49         4.03 o                         
   2  -3  23         95.31        117.79        12.93 o                         
   3  -3  23          1.61          6.11         6.93 o                         
   4  -3  23          2.29          3.66         8.05 o                         
  -6  -2  23          7.14          9.43        14.18 o                         
  -5  -2  23          3.29         -0.10         3.24 o                         
  -4  -2  23          1.45          0.57         2.40 o                         
  -3  -2  23          2.57          6.39         2.80 o                         
  -2  -2  23          3.68          7.08         4.12 o                         
  -1  -2  23         13.04          8.25         3.36 o                         
   0  -2  23          3.59          4.45         3.20 o                         
   1  -2  23        118.56        156.72        12.48 o                         
   2  -2  23         18.48         27.05         7.15 o                         
   3  -2  23          7.94         11.26         6.05 o                         
   4  -2  23          0.02         -4.63         4.63 o                         
  -6  -1  23         13.36         16.63         5.19 o                         
  -5  -1  23         57.64         54.43         6.09 o                         
  -4  -1  23         23.12         26.00         4.23 o                         
  -3  -1  23          4.81          7.16         2.30 o                         
  -2  -1  23          5.32          7.93         2.54 o                         
  -1  -1  23          8.57         13.79         2.98 o                         
   0  -1  23         90.86         95.63         7.18 o                         
   1  -1  23         21.94         26.87         6.43 o                         
   2  -1  23        127.59        155.25        15.79 o                         
   3  -1  23          4.43         21.01         6.80 o                         
   4  -1  23          3.37         10.90         5.16 o                         
   5  -1  23          8.94         -8.11        10.34 o                         
  -7   0  23         36.43         49.98        17.46 o                         
  -6   0  23          2.34         -0.56         3.96 o                         
  -5   0  23         14.93          9.22         4.22 o                         
  -4   0  23         27.18         38.40         7.32 o                         
  -3   0  23         11.56         10.82         2.75 o                         
  -2   0  23         11.66         10.85         2.60 o                         
  -1   0  23         79.93         85.11         6.51 o                         
   0   0  23          3.58          1.95         2.36 o                         
   1   0  23          1.78          2.38         1.99 o                         
   2   0  23          2.53          7.09         4.68 o                         
   3   0  23          0.00          8.67         5.09 o                         
   4   0  23          0.71          3.21         4.05 o                         
   5   0  23          6.85         -5.63        12.60 o                         
  -7   1  23         17.91          9.91        10.40 o                         
  -6   1  23         13.28         17.79         5.57 o                         
  -5   1  23         57.68         60.10         9.70 o                         
  -4   1  23         23.14         37.80         5.82 o                         
  -3   1  23          4.85         10.10         3.95 o                         
  -2   1  23          5.29         11.27         3.70 o                         
  -1   1  23          8.58          9.59         2.50 o                         
   0   1  23         91.04         76.56         7.49 o                         
   1   1  23         21.97         21.13         6.76 o                         
   2   1  23        127.58        142.38        14.74 o                         
   3   1  23          4.47          4.73         3.65 o                         
   4   1  23          3.39         -3.08         4.95 o                         
  -6   2  23          7.15         12.58         7.69 o                         
  -5   2  23          3.28          1.85         5.58 o                         
  -4   2  23          1.44         -0.54         2.39 o                         
  -3   2  23          2.56          7.40         3.15 o                         
  -2   2  23          3.72         11.82         4.84 o                         
  -1   2  23         12.97         15.38         4.21 o                         
   0   2  23          3.61          8.34         4.00 o                         
   1   2  23        118.51        159.30        20.48 o                         
   2   2  23         18.52         13.99         5.38 o                         
   3   2  23          7.94         11.28         6.30 o                         
   4   2  23          0.02          0.61         6.42 o                         
  -5   3  23         21.22         28.17        17.54 o                         
  -4   3  23          3.07         11.28        10.01 o                         
  -3   3  23        103.36        111.87        12.13 o                         
  -2   3  23          6.68         15.39         4.66 o                         
  -1   3  23          3.11          1.48         3.43 o                         
   0   3  23         16.42         24.04         6.12 o                         
   1   3  23          8.67          7.22         5.69 o                         
   2   3  23         95.23        109.02        18.48 o                         
   3   3  23          1.62         14.54         7.87 o                         
  -4   4  23         47.70         37.75        17.27 o                         
  -3   4  23          0.95         -3.86         4.29 o                         
  -2   4  23          0.54         -0.62         3.61 o                         
  -1   4  23         45.63         51.97         9.29 o                         
   0   4  23          0.43         11.37         5.70 o                         
   1   4  23          0.23         -1.55         6.52 o                         
  -2   5  23          0.12          3.04         6.17 o                         
  -1   5  23          3.56         -3.49         7.52 o                         
  -1  -5  24          2.63          2.46         8.37 o                         
  -3  -4  24          8.61         10.40        12.27 o                         
  -2  -4  24          1.06         15.41        12.52 o                         
  -1  -4  24          0.66         37.21        14.05 o                         
   0  -4  24          1.66         15.57        10.07 o                         
  -6  -3  24          7.68         -1.19         7.12 o                         
  -5  -3  24          8.34          8.36         5.24 o                         
  -4  -3  24          7.56         10.21         5.11 o                         
  -3  -3  24         20.90         27.52         7.57 o                         
  -2  -3  24         14.94         22.17         5.92 o                         
  -1  -3  24          0.11          8.07         8.42 o                         
   0  -3  24          4.85          7.70         5.12 o                         
   1  -3  24          3.74          7.24         3.99 o                         
   2  -3  24         12.88         18.87         6.61 o                         
   3  -3  24          7.17         10.26         9.52 o                         
   4  -3  24          3.39          0.42        12.12 o                         
  -6  -2  24         10.14         -2.25         8.72 o                         
  -5  -2  24          5.32          5.79         3.23 o                         
  -4  -2  24          1.02         -0.25         2.63 o                         
  -3  -2  24         40.85         38.98         5.52 o                         
  -2  -2  24         41.03         39.15         6.31 o                         
  -1  -2  24          2.45          2.69         2.78 o                         
   0  -2  24         14.31         20.72         5.56 o                         
   1  -2  24        388.23        453.02        18.88 o                         
   2  -2  24          3.73          5.48         3.78 o                         
   3  -2  24          2.95         14.92         6.13 o                         
   4  -2  24         27.68         24.45        27.44 o                         
  -6  -1  24          4.03          1.94         3.43 o                         
  -5  -1  24         47.23         49.15         5.95 o                         
  -4  -1  24         11.44         15.17         3.73 o                         
  -3  -1  24         16.60         22.26         4.16 o                         
  -2  -1  24          2.67          0.15         2.33 o                         
  -1  -1  24          9.07         14.45         3.04 o                         
   0  -1  24        149.46        157.47        10.96 o                         
   1  -1  24          3.92          9.03         3.71 o                         
   2  -1  24        110.15        149.50        15.65 o                         
   3  -1  24          3.06         16.12         5.90 o                         
   4  -1  24          0.05          3.04         5.14 o                         
   5  -1  24          1.30        -22.82        22.82 o                         
  -7   0  24          9.96         23.70        14.66 o                         
  -6   0  24          0.25          5.52         4.06 o                         
  -5   0  24         22.41         21.38         4.71 o                         
  -4   0  24          7.32         35.81         5.96 o                         
  -3   0  24          0.03          3.81         2.67 o                         
  -2   0  24          2.96          5.04         3.33 o                         
  -1   0  24         22.00         25.33         4.90 o                         
   0   0  24          2.90         10.86         3.31 o                         
   1   0  24          0.38          6.37         7.02 o                         
   2   0  24          3.07         -1.70         5.51 o                         
   3   0  24         66.93         68.20        10.99 o                         
   4   0  24          0.10         -1.49         5.36 o                         
   5   0  24          2.94        -20.58        20.58 o                         
  -7   1  24          6.22         10.94        11.28 o                         
  -6   1  24          4.02          2.98         4.44 o                         
  -5   1  24         47.26         63.95        10.27 o                         
  -4   1  24         11.46         13.62         6.60 o                         
  -3   1  24         16.61         17.00         4.60 o                         
  -2   1  24          2.69          5.24         2.63 o                         
  -1   1  24          9.08          9.37         3.32 o                         
   0   1  24        149.40        164.36        20.43 o                         
   1   1  24          3.92          3.37         2.94 o                         
   2   1  24        110.18        115.33        13.68 o                         
   3   1  24          3.11          3.97         3.83 o                         
   4   1  24          0.05         -0.97         5.39 o                         
  -6   2  24         10.12         21.85        14.94 o                         
  -5   2  24          5.32          2.83         4.16 o                         
  -4   2  24          0.99          0.24         2.75 o                         
  -3   2  24         40.82         34.29         7.14 o                         
  -2   2  24         40.90         40.75         7.62 o                         
  -1   2  24          2.42          5.04         7.08 o                         
   0   2  24         14.31         19.92         5.03 o                         
   1   2  24        387.84        462.29        35.70 o                         
   2   2  24          3.75          7.29         5.13 o                         
   3   2  24          2.94          8.07         6.70 o                         
  -4   3  24          7.56         18.56         6.97 o                         
  -3   3  24         20.84         24.69         7.05 o                         
  -2   3  24         14.93         27.27         6.43 o                         
  -1   3  24          0.10          1.84         3.81 o                         
   0   3  24          4.83          8.78         3.97 o                         
   1   3  24          3.76          6.53         6.63 o                         
   2   3  24         12.79         16.94         8.32 o                         
  -4   4  24         28.39         44.43        17.51 o                         
  -3   4  24          8.59          7.25        11.62 o                         
  -2   4  24          1.06          6.87        14.55 o                         
  -1   4  24          0.64          2.02         5.12 o                         
   0   4  24          1.66         -1.37         6.20 o                         
  -2   5  24          4.23          3.33         8.48 o                         
  -2  -4  25          9.73         25.56        10.42 o                         
  -1  -4  25         24.53         54.53        17.83 o                         
   0  -4  25         20.28         45.11        14.71 o                         
  -4  -3  25          8.61          3.06         8.29 o                         
  -3  -3  25         21.64         26.60         7.80 o                         
  -2  -3  25          3.98         13.42         4.91 o                         
  -1  -3  25          1.48          8.57         5.15 o                         
   0  -3  25        117.72        128.91        15.23 o                         
   1  -3  25          2.36         -1.96         4.48 o                         
   2  -3  25         18.53         26.71        14.69 o                         
   3  -3  25          5.15         -0.43         5.99 o                         
  -6  -2  25          7.01         13.58         9.86 o                         
  -5  -2  25          8.12          6.87         3.72 o                         
  -4  -2  25          5.36          3.37         2.77 o                         
  -3  -2  25         88.52        117.20        10.99 o                         
  -2  -2  25          6.93         10.46         3.38 o                         
  -1  -2  25          8.02          5.15         3.08 o                         
   0  -2  25          3.38          3.28         4.05 o                         
   1  -2  25         34.89         49.96         6.66 o                         
   2  -2  25         11.11         17.08         6.37 o                         
   3  -2  25          8.17         19.06         8.61 o                         
   4  -2  25         10.12         11.27         8.91 o                         
  -6  -1  25         20.88         32.22        10.30 o                         
  -5  -1  25          9.82         18.45         4.23 o                         
  -4  -1  25         10.86          7.22         3.38 o                         
  -3  -1  25          8.04         16.71         4.05 o                         
  -2  -1  25          4.12          5.78         3.41 o                         
  -1  -1  25         25.97         30.37         5.43 o                         
   0  -1  25         21.35         15.06         3.44 o                         
   1  -1  25          1.93         -0.40         3.41 o                         
   2  -1  25         56.95         79.46        12.07 o                         
   3  -1  25          3.25          5.70         3.62 o                         
   4  -1  25          1.87          5.78        11.36 o                         
  -7   0  25          4.26         30.39        16.51 o                         
  -6   0  25         35.27         53.88        12.80 o                         
  -5   0  25         16.64         21.18         6.73 o                         
  -4   0  25          9.84         23.87         5.56 o                         
  -3   0  25         22.54         25.25         4.85 o                         
  -2   0  25          0.33          3.65         2.75 o                         
  -1   0  25         18.93         28.24         5.77 o                         
   0   0  25          3.35          9.03         6.97 o                         
   1   0  25          7.57          7.65         3.80 o                         
   2   0  25          6.19          8.57         4.95 o                         
   3   0  25          3.02         11.65         6.07 o                         
   4   0  25          3.77         -5.10        24.16 o                         
  -6   1  25         20.85         34.20        11.47 o                         
  -5   1  25          9.88         23.86         6.59 o                         
  -4   1  25         10.87          6.96         5.96 o                         
  -3   1  25          8.00         15.61         5.31 o                         
  -2   1  25          4.14          0.32         3.82 o                         
  -1   1  25         25.98         29.52         4.85 o                         
   0   1  25         21.23         20.97         5.41 o                         
   1   1  25          1.93         11.57         5.20 o                         
   2   1  25         57.21         79.94        10.81 o                         
   3   1  25          3.26          4.49         5.37 o                         
   4   1  25          1.88         -5.76         7.71 o                         
  -6   2  25          7.00         16.46        14.36 o                         
  -5   2  25          8.13          8.71         9.79 o                         
  -4   2  25          5.33          3.17         3.27 o                         
  -3   2  25         88.43        113.40        11.98 o                         
  -2   2  25          6.89          5.48         4.41 o                         
  -1   2  25          8.03         10.15         4.77 o                         
   0   2  25          3.38          7.80         3.49 o                         
   1   2  25         34.99         48.06        10.07 o                         
   2   2  25         11.10         20.73         6.31 o                         
   3   2  25          8.21         26.65        17.97 o                         
  -4   3  25          8.64         21.22        13.25 o                         
  -3   3  25         21.71         20.37         6.71 o                         
  -2   3  25          3.93         11.35         5.04 o                         
  -1   3  25          1.46         -0.01         5.35 o                         
   0   3  25        117.54        129.96        14.15 o                         
   1   3  25          2.35         12.40         7.23 o                         
  -3   4  25         15.01         17.30         9.45 o                         
  -2   4  25          9.75         23.08         8.85 o                         
  -1   4  25         24.52         36.05        10.11 o                         
   0   4  25         20.30         28.81         9.95 o                         
   1   4  25         10.35        -13.09        13.09 o                         
  -1  -4  26         95.62        180.16        29.96 o                         
   0  -4  26         34.64         60.08        16.88 o                         
  -5  -3  26          1.28         -6.63         7.70 o                         
  -4  -3  26         17.17         13.29        12.13 o                         
  -3  -3  26         26.77         36.50         9.93 o                         
  -2  -3  26         11.25         13.52         5.63 o                         
  -1  -3  26         18.66         22.73         6.09 o                         
   0  -3  26         57.47         69.50         9.91 o                         
   1  -3  26         23.35         31.53        19.29 o                         
   2  -3  26         15.92         32.03        16.63 o                         
  -5  -2  26          6.23          6.65         7.92 o                         
  -4  -2  26         44.48         52.19         8.86 o                         
  -3  -2  26         81.73         83.05         9.63 o                         
  -2  -2  26         20.85         23.78         4.65 o                         
  -1  -2  26         10.40          9.92         3.47 o                         
   0  -2  26          9.54         12.40         4.51 o                         
   1  -2  26         41.11         53.27        13.94 o                         
   2  -2  26         33.45         51.98         9.37 o                         
   3  -2  26          3.67          4.43         6.36 o                         
   4  -2  26         26.05         53.50        21.56 o                         
  -6  -1  26          4.48         15.83        10.89 o                         
  -5  -1  26         51.96         50.87         9.89 o                         
  -4  -1  26        113.07        122.03        10.21 o                         
  -3  -1  26         26.41         38.66         6.08 o                         
  -2  -1  26          4.94          4.24         4.17 o                         
  -1  -1  26          7.24          7.09         5.23 o                         
   0  -1  26         28.06         39.00         6.72 o                         
   1  -1  26         26.01         31.74         7.36 o                         
   2  -1  26          3.72          8.62         6.12 o                         
   3  -1  26          2.23          6.97         5.79 o                         
   4  -1  26         18.78         26.82        13.80 o                         
  -6   0  26         37.35         40.84        15.98 o                         
  -5   0  26         11.90         14.30         5.35 o                         
  -4   0  26          3.62          2.23         3.83 o                         
  -3   0  26         20.91         28.48         5.28 o                         
  -2   0  26          3.15          9.38         3.78 o                         
  -1   0  26         16.00         14.29         4.50 o                         
   0   0  26          3.84          2.51         3.11 o                         
   1   0  26         10.74         19.88         5.50 o                         
   2   0  26          6.18          6.82        11.57 o                         
   3   0  26          0.00          5.66         8.01 o                         
   4   0  26          1.72        -19.15        20.69 o                         
  -6   1  26          4.49         17.17        14.52 o                         
  -5   1  26         51.88         61.64        12.13 o                         
  -4   1  26        113.05        121.47        12.41 o                         
  -3   1  26         26.25         40.57         7.22 o                         
  -2   1  26          4.94          4.72         6.85 o                         
  -1   1  26          7.24          2.19         2.62 o                         
   0   1  26         28.20         37.27         8.56 o                         
   1   1  26         26.03         38.53         9.27 o                         
   2   1  26          3.75         16.06         6.44 o                         
   3   1  26          2.19         -1.28         8.05 o                         
  -5   2  26          6.24          9.48        14.42 o                         
  -4   2  26         44.34         64.22        11.98 o                         
  -3   2  26         81.65         97.05        11.06 o                         
  -2   2  26         20.85         23.36         6.06 o                         
  -1   2  26         10.33         13.32         4.05 o                         
   0   2  26          9.56         13.46         5.09 o                         
   1   2  26         41.29         64.96        11.43 o                         
   2   2  26         33.41         60.73        11.12 o                         
  -4   3  26         17.16         10.81        12.95 o                         
  -3   3  26         26.80         52.55        11.58 o                         
  -2   3  26         11.17         10.44         4.72 o                         
  -1   3  26         18.69         18.78         5.95 o                         
   0   3  26         57.41         56.41         9.57 o                         
   1   3  26         23.37         27.51        16.27 o                         
  -3   4  26          1.80          8.21        12.22 o                         
  -2   4  26          4.05         13.80        10.87 o                         
  -1   4  26         95.43        115.56        35.53 o                         
   0   4  26         34.66         37.10        17.01 o                         
   1   4  26         16.94         17.89         7.69 o                         
  -1  -4  27         30.14         34.41        18.03 o                         
  -4  -3  27         49.88         27.37        15.10 o                         
  -3  -3  27         21.47         36.76        16.86 o                         
  -2  -3  27         29.56         37.85         9.11 o                         
  -1  -3  27          4.69         16.31         8.03 o                         
   0  -3  27         16.62         21.05         7.93 o                         
  -4  -2  27         50.28         67.84        14.08 o                         
  -3  -2  27          2.50          0.32         3.47 o                         
  -2  -2  27          1.70          9.41         3.73 o                         
  -1  -2  27          9.94         12.14         3.66 o                         
   0  -2  27         40.50         55.73         8.35 o                         
   1  -2  27          2.19         -1.67         6.51 o                         
   2  -2  27         21.77         22.59        14.52 o                         
   3  -2  27          9.85          6.77         6.92 o                         
  -6  -1  27         11.29         12.94         9.89 o                         
  -5  -1  27          8.18         10.16         6.88 o                         
  -4  -1  27         78.43         83.68         8.96 o                         
  -3  -1  27         35.27         61.29         7.49 o                         
  -2  -1  27          0.25          4.51         2.71 o                         
  -1  -1  27          0.05          2.86         2.89 o                         
   0  -1  27          3.28          5.90         5.96 o                         
   1  -1  27         62.99         99.98        13.18 o                         
   2  -1  27          0.43         -0.16         4.23 o                         
   3  -1  27          3.76         21.47         9.29 o                         
  -6   0  27         24.75         28.78        15.57 o                         
  -5   0  27         31.36         25.65         9.45 o                         
  -4   0  27         15.12         31.23         5.89 o                         
  -3   0  27         39.28         57.35         7.08 o                         
  -2   0  27         12.58         14.57         4.41 o                         
  -1   0  27         23.71         24.91         5.64 o                         
   0   0  27          1.32          9.84         4.78 o                         
   1   0  27         11.15          3.03         3.82 o                         
   2   0  27         16.17         17.69         9.76 o                         
   3   0  27         14.65         22.08         7.81 o                         
  -6   1  27         11.33         31.57        15.85 o                         
  -5   1  27          8.14         27.19         9.74 o                         
  -4   1  27         78.35         90.00        11.30 o                         
  -3   1  27         35.12         52.23         8.53 o                         
  -2   1  27          0.25          0.43         3.56 o                         
  -1   1  27          0.05          3.40         6.00 o                         
   0   1  27          3.28         11.29         5.27 o                         
   1   1  27         63.12        106.71        14.97 o                         
   2   1  27          0.43         13.91         6.06 o                         
   3   1  27          3.74          3.88         6.68 o                         
  -5   2  27          8.59         -3.69         9.47 o                         
  -4   2  27         50.17         61.44        20.70 o                         
  -3   2  27          2.50          6.43         4.47 o                         
  -2   2  27          1.69          1.36         4.06 o                         
  -1   2  27          9.91          5.99         4.93 o                         
   0   2  27         40.60         52.76        13.58 o                         
   1   2  27          2.22          3.36         6.82 o                         
   2   2  27         21.78         31.75        13.75 o                         
  -4   3  27         50.00         75.17        21.55 o                         
  -3   3  27         21.50         30.76         9.93 o                         
  -2   3  27         29.46         43.55        10.52 o                         
  -1   3  27          4.71          3.54         3.88 o                         
   0   3  27         16.69         18.73        10.62 o                         
  -2   4  27          1.65          3.68         7.39 o                         
  -1   4  27         30.18         18.39        10.50 o                         
  -2  -3  28         24.27         52.80        18.69 o                         
  -1  -3  28          9.36          8.57         5.49 o                         
   0  -3  28          7.46          4.10         6.29 o                         
  -4  -2  28         17.05         29.58        11.29 o                         
  -3  -2  28         48.07         46.83        12.56 o                         
  -2  -2  28          1.06          4.36         3.86 o                         
  -1  -2  28          4.81         10.24         3.94 o                         
   0  -2  28          8.24         12.64         6.56 o                         
   1  -2  28          3.20          6.17        13.48 o                         
   2  -2  28          7.15         22.74        17.22 o                         
   3  -2  28          1.23         20.76        17.91 o                         
  -5  -1  28         14.20         15.50        10.81 o                         
  -4  -1  28         37.25         34.26         7.97 o                         
  -3  -1  28          6.26          4.63         4.24 o                         
  -2  -1  28          1.72          1.43         2.60 o                         
  -1  -1  28         20.57         22.34         5.45 o                         
   0  -1  28         11.22         15.60         6.91 o                         
   1  -1  28          5.36         17.56         8.84 o                         
   2  -1  28         25.36         37.70        10.83 o                         
   3  -1  28          9.48          6.17         9.49 o                         
  -5   0  28        310.91        331.53        27.26 o                         
  -4   0  28         14.01         28.43         6.54 o                         
  -3   0  28          8.35         22.81         4.85 o                         
  -2   0  28          1.52          7.01         4.07 o                         
  -1   0  28          0.66          6.07         4.56 o                         
   0   0  28          3.33         11.69         9.95 o                         
   1   0  28          0.50          5.22         4.56 o                         
   2   0  28         50.71         61.54        14.42 o                         
   3   0  28          7.21         24.44        17.06 o                         
  -5   1  28         14.20         34.46        13.79 o                         
  -4   1  28         37.27         55.32         9.54 o                         
  -3   1  28          6.23         14.15         5.36 o                         
  -2   1  28          1.69          1.37         4.41 o                         
  -1   1  28         20.68         12.77         7.12 o                         
   0   1  28         11.25         18.86         6.35 o                         
   1   1  28          5.36          9.52         5.87 o                         
   2   1  28         25.39         38.76        13.99 o                         
   3   1  28          9.49         11.05        13.98 o                         
  -3   2  28         48.03         59.78        13.30 o                         
  -2   2  28          1.07         12.32         9.99 o                         
  -1   2  28          4.80          1.13         6.88 o                         
   0   2  28          8.23         21.70        12.38 o                         
   1   2  28          3.20          9.48         7.93 o                         
  -3   3  28          2.57          9.35         7.03 o                         
  -2   3  28         24.25         40.07        13.93 o                         
  -1   3  28          9.37          5.40         4.88 o                         
  -2  -3  29         16.79         35.08        17.12 o                         
   0  -3  29         15.88         31.75        13.07 o                         
  -4  -2  29          2.26         18.35        11.17 o                         
  -3  -2  29         36.09         33.91        10.99 o                         
  -2  -2  29         12.86         26.77         8.11 o                         
  -1  -2  29          0.46         11.75         7.75 o                         
   0  -2  29        179.68        252.20        34.72 o                         
  -4  -1  29         38.96         57.32        10.85 o                         
  -3  -1  29          9.19         15.89         6.78 o                         
  -2  -1  29          3.26         -0.62         3.53 o                         
  -1  -1  29         40.75         37.17         7.80 o                         
   0  -1  29          0.08         -1.30         7.48 o                         
   1  -1  29         71.06        106.45        29.06 o                         
   2  -1  29         33.70         65.55        23.99 o                         
  -4   0  29         19.27         34.31         7.76 o                         
  -3   0  29         20.91         42.38         7.72 o                         
  -2   0  29         13.44          5.50         5.35 o                         
  -1   0  29         11.38         21.42         7.78 o                         
   0   0  29          1.02          2.64         3.79 o                         
   1   0  29         10.00         13.15         8.60 o                         
   2   0  29         12.28         11.53         6.89 o                         
   3   0  29         13.63          0.82         8.72 o                         
  -4   1  29         38.89         55.06        15.10 o                         
  -3   1  29          9.19         19.92         5.95 o                         
  -2   1  29          3.27         10.61         5.53 o                         
  -1   1  29         40.81         61.30        11.90 o                         
   0   1  29          0.08         -8.34         8.34 o                         
   1   1  29         71.07         68.43        21.15 o                         
   2   1  29         33.76         42.75        16.65 o                         
  -3   2  29         36.09         54.12        16.28 o                         
  -2   2  29         12.87         32.62        14.40 o                         
  -1   2  29          0.47          1.71         5.63 o                         
   0   2  29        179.63        276.39        44.83 o                         
   1   2  29         14.94         34.54        16.53 o                         
  -2   3  29         16.77         43.44        16.60 o                         
  -3  -2  30          2.81         11.62         9.46 o                         
  -2  -2  30         19.53         42.83        11.70 o                         
  -1  -2  30         11.39         16.23        16.28 o                         
  -4  -1  30         39.73         73.44        11.78 o                         
  -3  -1  30          0.54          7.33         5.61 o                         
  -2  -1  30          7.50          5.27         6.25 o                         
  -1  -1  30         69.63         65.24        23.04 o                         
   0  -1  30         10.75         25.64        16.45 o                         
   1  -1  30         57.04         83.94        25.30 o                         
   2  -1  30         30.76         34.31        18.34 o                         
  -4   0  30          3.07         -5.15         6.53 o                         
  -3   0  30          2.69         10.13         6.72 o                         
  -2   0  30          8.37          3.07         4.44 o                         
  -1   0  30          5.72         23.23         8.22 o                         
   0   0  30          0.28        -11.40        14.93 o                         
   1   0  30          7.94        -10.39        10.39 o                         
   2   0  30         50.98         85.55        26.84 o                         
  -4   1  30         39.73         62.61        20.91 o                         
  -3   1  30          0.54         12.52        10.07 o                         
  -2   1  30          7.54         22.86        11.72 o                         
  -1   1  30         69.60         94.44        17.54 o                         
   0   1  30         10.70         18.95        14.48 o                         
   1   1  30         57.04         88.69        25.39 o                         
  -3   2  30          2.82          5.68         8.04 o                         
  -2   2  30         19.58         55.74        18.24 o                         
   0   2  30         92.04        168.60        34.43 o                         
   1   2  30         35.55         68.95        21.46 o                         
  -1  -2  31          7.36         25.65        19.95 o                         
  -3  -1  31          3.72         11.40         7.72 o                         
  -2  -1  31          9.74         16.56        16.30 o                         
  -1  -1  31          9.44         22.61        15.92 o                         
  -3   0  31          4.11         15.32        11.04 o                         
  -2   0  31         21.40         26.22        10.32 o                         
   1   0  31          0.10         -9.05        12.57 o                         
  -3   1  31          3.71          3.54         6.57 o                         
  -2   1  31          9.75         16.38        12.30 o                         
   1   1  31         14.76         45.78        17.53 o                         
                                                                                
