# Supplementary material for: 2-O-Monoalkyl isosorbide ethers with C8, C10, C12 and C14 chain lengths
Source: Acta Crystallogr E Crystallogr Commun. 2020 May 29;76(Pt 6):924–8. doi: 10.1107/S2056989020006647 (PMC7274014; doi:10.1107/S2056989020006647)
Supplement: Supplementary file 13 [file e-76-00924-iso-c14sup16.hkl]

data_iso-c14                                                                    
_shelx_title ' fgkl1a_0m-1_a.res in P2(1)'                                      
_shelx_refln_list_code          4                                               
_shelx_F_calc_maximum      122.90                                               
_exptl_crystal_F_000       380.00                                               
_reflns_d_resolution_high  0.7813                                               
                                                                                
loop_                                                                           
 _space_group_symop_operation_xyz                                               
 'x, y, z'                                                                      
 '-x, y+1/2, -z'                                                                
                                                                                
_cell_length_a     7.0403                                                       
_cell_length_b     5.4382                                                       
_cell_length_c    25.5627                                                       
_cell_angle_alpha  90.000                                                       
_cell_angle_beta   91.914                                                       
_cell_angle_gamma  90.000                                                       
                                                                                
_shelx_F_squared_multiplier     1.000                                           
                                                                                
loop_                                                                           
 _refln_index_h                                                                 
 _refln_index_k                                                                 
 _refln_index_l                                                                 
 _refln_F_squared_calc                                                          
 _refln_F_squared_meas                                                          
 _refln_F_squared_sigma                                                         
 _refln_observed_status                                                         
   0  -6   0         36.55         40.45         8.05 o                         
   1  -6   0          0.74         -1.14         4.74 o                         
   2  -6   0          2.22          0.58         5.62 o                         
   3  -6   0         26.70         27.45        12.19 o                         
   4  -6   0         17.06         22.29         9.60 o                         
   1  -5   0        137.05        153.13         9.33 o                         
   2  -5   0          3.09          2.55         4.18 o                         
   3  -5   0         37.19         40.38         5.82 o                         
   4  -5   0         37.75         38.70         5.97 o                         
   5  -5   0          1.47         -0.13         7.11 o                         
   6  -5   0          9.23          6.27         8.69 o                         
   0  -4   0        762.91        789.16        41.06 o                         
   1  -4   0         89.21        100.56         6.67 o                         
   2  -4   0        194.96        184.03         9.73 o                         
   3  -4   0         47.87         51.70         5.75 o                         
   4  -4   0        221.31        252.38        13.29 o                         
   5  -4   0         21.71         21.20         4.92 o                         
   6  -4   0          2.44          0.15         5.12 o                         
   7  -4   0          1.75         -4.07         7.26 o                         
   1  -3   0        526.90        528.66        19.74 o                         
   2  -3   0        211.63        206.85         9.04 o                         
   4  -3   0         16.34         16.51         6.47 o                         
   5  -3   0        460.05        399.81        26.20 o                         
   6  -3   0         89.09         88.22         8.55 o                         
   7  -3   0          8.95         -1.87         5.49 o                         
   8  -3   0          3.90          4.26         7.62 o                         
   0  -2   0        368.63        339.35        18.27 o                         
   1  -2   0        195.72        201.72         7.96 o                         
   2  -2   0        281.98        307.55        10.58 o                         
   3  -2   0        347.25        351.98        13.46 o                         
   4  -2   0        135.97        147.82         7.10 o                         
   5  -2   0        146.29        155.04         7.45 o                         
   6  -2   0        303.59        323.88        14.38 o                         
   7  -2   0         36.88         38.26         7.12 o                         
   8  -2   0          3.38         -0.87         6.45 o                         
   1  -1   0       9648.89       8485.16       259.24 o                         
   2  -1   0        728.46        707.78        24.81 o                         
   3  -1   0         76.51         79.13         4.13 o                         
   4  -1   0        143.66        135.76        10.17 o                         
   5  -1   0        193.24        186.62         6.97 o                         
   6  -1   0          2.17          4.81         3.15 o                         
   7  -1   0        203.68        188.78        11.98 o                         
   8  -1   0          0.43          6.80         6.21 o                         
   1   0   0         95.13         93.24         4.15 o                         
   2   0   0        210.77        178.21         7.92 o                         
   3   0   0        659.26        631.64        20.04 o                         
   4   0   0       1752.95       1661.03        57.83 o                         
   5   0   0         17.35         14.62         2.72 o                         
   6   0   0         65.59         69.72         5.97 o                         
   7   0   0         27.24         35.14         6.51 o                         
   8   0   0         26.69         14.42         6.66 o                         
   9   0   0          0.04          1.54        12.96 o                         
   1   1   0       9649.12       8563.55       334.66 o                         
   2   1   0        727.90        697.35        35.34 o                         
   3   1   0         76.38         84.69         5.47 o                         
   4   1   0        143.65        138.90         6.50 o                         
   5   1   0        193.42        187.40         8.79 o                         
   6   1   0          2.18          5.68         2.75 o                         
   7   1   0        203.97        185.11        11.64 o                         
   8   1   0          0.42          4.54         7.01 o                         
   0   2   0        369.27        360.78        25.76 o                         
   1   2   0        195.51        198.99        11.41 o                         
   2   2   0        281.52        317.57        13.63 o                         
   3   2   0        347.35        338.77        19.36 o                         
   4   2   0        136.07        148.80        11.34 o                         
   5   2   0        146.56        165.80        10.00 o                         
   6   2   0        303.69        323.78        16.62 o                         
   7   2   0         36.91         30.29         7.82 o                         
   8   2   0          3.44         10.91         5.85 o                         
   1   3   0        526.94        537.17        27.76 o                         
   2   3   0        211.88        220.92        17.49 o                         
   4   3   0         16.45          9.40         4.13 o                         
   5   3   0        459.57        514.40        44.65 o                         
   6   3   0         89.11        113.32        10.13 o                         
   7   3   0          8.97         10.95         7.56 o                         
   8   3   0          3.93         -0.17         7.96 o                         
   0   4   0        762.69        781.71        57.38 o                         
   1   4   0         89.55         80.60         7.95 o                         
   2   4   0        194.94        197.02        10.12 o                         
   3   4   0         47.81         46.75         7.78 o                         
   4   4   0        221.02        251.76        16.99 o                         
   5   4   0         21.84         14.86         8.41 o                         
   6   4   0          2.44          2.97         6.57 o                         
   7   4   0          1.75         10.16         7.17 o                         
   1   5   0        137.28        126.97        11.77 o                         
   2   5   0          3.12         -1.63         6.71 o                         
   3   5   0         37.28         36.41         9.41 o                         
   4   5   0         37.73         37.33        10.49 o                         
   5   5   0          1.48          2.45         6.48 o                         
   6   5   0          9.19          8.01         7.74 o                         
   0   6   0         36.66         27.46         9.41 o                         
   1   6   0          0.75         -1.49         4.69 o                         
   2   6   0          2.26          8.95         7.71 o                         
   3   6   0         26.68         14.81         8.95 o                         
   4   6   0         17.10         22.21        10.80 o                         
  -4  -6   1         21.03         15.06         8.52 o                         
  -3  -6   1         28.35         30.08         8.44 o                         
  -2  -6   1         85.40        113.98        18.11 o                         
  -1  -6   1          1.54          4.73         4.92 o                         
   0  -6   1         19.24         18.84         7.53 o                         
   1  -6   1         13.46         18.07         5.87 o                         
   2  -6   1         52.89         64.00         8.51 o                         
   3  -6   1          1.95         -0.70         4.85 o                         
   4  -6   1          0.73         -6.47         6.47 o                         
  -6  -5   1          7.98         -3.81         7.52 o                         
  -5  -5   1          5.45          1.94         7.23 o                         
  -4  -5   1          0.92          3.21         5.33 o                         
  -3  -5   1         31.22         35.44         6.95 o                         
  -2  -5   1          0.46         -1.61         4.01 o                         
  -1  -5   1         39.12         46.44         5.42 o                         
   0  -5   1         62.45         56.91         5.86 o                         
   1  -5   1         41.42         57.70         7.90 o                         
   2  -5   1         21.78         21.20         5.38 o                         
   3  -5   1         25.60         19.58         4.88 o                         
   4  -5   1         19.29         16.86         5.48 o                         
   5  -5   1        109.46        135.23        12.44 o                         
   6  -5   1         18.76         10.78         9.16 o                         
  -7  -4   1          3.68          9.51         8.36 o                         
  -6  -4   1          0.10         -3.08         5.67 o                         
  -5  -4   1         33.53         31.66         5.44 o                         
  -4  -4   1        114.10        115.14        10.96 o                         
  -3  -4   1         69.20         64.09         6.55 o                         
  -2  -4   1        105.57        114.41         7.10 o                         
  -1  -4   1         10.98         12.74         3.17 o                         
   0  -4   1        298.78        305.86        12.68 o                         
   1  -4   1        123.32        131.15         7.70 o                         
   2  -4   1        138.59        134.87         9.40 o                         
   3  -4   1         23.69         15.06         7.33 o                         
   4  -4   1         72.26         75.90         7.34 o                         
   5  -4   1         39.09         27.42         5.41 o                         
   6  -4   1         15.27         13.31         5.48 o                         
   7  -4   1          4.87         10.82        11.34 o                         
  -8  -3   1          8.29         18.65         9.37 o                         
  -7  -3   1         11.97         16.65         7.52 o                         
  -6  -3   1         13.73          8.66         4.71 o                         
  -5  -3   1        211.09        216.84        11.19 o                         
  -4  -3   1         78.49         92.94         9.82 o                         
  -3  -3   1        119.13        127.43        12.08 o                         
  -2  -3   1        307.75        316.92        12.46 o                         
  -1  -3   1       1915.76       1912.35        66.42 o                         
   0  -3   1         13.41         15.12         2.64 o                         
   1  -3   1        249.95        239.95        10.03 o                         
   2  -3   1        322.00        321.32        12.66 o                         
   3  -3   1         81.80         78.71         5.23 o                         
   4  -3   1         15.33         18.60         3.89 o                         
   5  -3   1         21.36         23.35         7.03 o                         
   6  -3   1         81.65         77.64         7.84 o                         
   7  -3   1         86.83         77.02         9.19 o                         
   8  -3   1          4.20          1.47         7.76 o                         
  -8  -2   1          3.12          1.16         6.72 o                         
  -7  -2   1         29.03         37.33         7.45 o                         
  -6  -2   1        379.73        364.03        15.82 o                         
  -5  -2   1        289.76        291.04        11.33 o                         
  -4  -2   1        127.66        136.67         8.48 o                         
  -3  -2   1        668.78        688.86        25.09 o                         
  -2  -2   1       1672.42       1656.05        57.74 o                         
  -1  -2   1        212.79        208.39         8.24 o                         
   0  -2   1        257.35        243.10         9.37 o                         
   1  -2   1         45.64         61.00         6.99 o                         
   2  -2   1        407.24        429.33        15.74 o                         
   3  -2   1        441.79        427.32        14.29 o                         
   4  -2   1         45.99         64.30         4.66 o                         
   5  -2   1          3.23          6.27         2.56 o                         
   6  -2   1        710.55        699.33        27.78 o                         
   7  -2   1         14.44         11.95         6.10 o                         
   8  -2   1          3.51          3.93         6.57 o                         
  -8  -1   1         21.38         23.61         7.52 o                         
  -7  -1   1         65.93         72.08         8.21 o                         
  -6  -1   1         10.42          9.90         3.39 o                         
  -5  -1   1        343.56        298.55        10.98 o                         
  -4  -1   1        523.87        476.44        14.38 o                         
  -3  -1   1        286.43        277.46         9.59 o                         
  -2  -1   1       1266.45       1142.98        39.66 o                         
  -1  -1   1       1160.76       1027.91        41.29 o                         
   0  -1   1        338.03        294.94        12.62 o                         
   1  -1   1       7111.53       6240.32       214.78 o                         
   2  -1   1        635.76        573.90        18.23 o                         
   3  -1   1         31.40         37.56         2.46 o                         
   4  -1   1         58.71         69.24         4.70 o                         
   5  -1   1        542.24        504.24        15.71 o                         
   6  -1   1         26.54         26.09         4.25 o                         
   7  -1   1         88.83         93.97         8.42 o                         
   8  -1   1          1.42          5.69         6.35 o                         
  -9   0   1         24.30         25.57        10.67 o                         
  -8   0   1          0.30          6.47         6.66 o                         
  -7   0   1         17.15         11.14         5.30 o                         
  -6   0   1        138.49        139.18         9.77 o                         
  -5   0   1         33.53         40.34         4.64 o                         
  -4   0   1        204.02        217.84         7.26 o                         
  -3   0   1       1349.89       1258.13        35.68 o                         
  -2   0   1        240.86        227.06         6.83 o                         
  -1   0   1        828.91        753.95        36.70 o                         
   1   0   1        332.80        303.54        12.87 o                         
   2   0   1        163.95        158.27         6.22 o                         
   3   0   1       1552.92       1433.78        49.62 o                         
   4   0   1         77.88         93.44         8.54 o                         
   5   0   1        173.63        158.65         7.56 o                         
   6   0   1         26.22         27.49         4.18 o                         
   7   0   1         20.70         24.65         5.71 o                         
   8   0   1          0.81          0.41         5.46 o                         
  -8   1   1         21.34         18.96         6.67 o                         
  -7   1   1         66.06         59.54         7.12 o                         
  -6   1   1         10.37          8.68         3.96 o                         
  -5   1   1        343.43        319.76        17.63 o                         
  -4   1   1        523.54        485.99        20.89 o                         
  -3   1   1        286.38        285.83        15.64 o                         
  -2   1   1       1265.56       1131.44        56.27 o                         
  -1   1   1       1158.18       1032.74        50.50 o                         
   0   1   1        337.80        316.87        15.43 o                         
   1   1   1       7113.59       6440.01       303.97 o                         
   2   1   1        635.96        586.77        29.28 o                         
   3   1   1         31.38         30.13         3.44 o                         
   4   1   1         58.67         65.44         4.84 o                         
   5   1   1        542.41        523.25        22.18 o                         
   6   1   1         26.57         19.60         4.03 o                         
   7   1   1         88.74        102.76         8.06 o                         
   8   1   1          1.40         -2.98         6.67 o                         
  -8   2   1          3.14         -1.70         5.56 o                         
  -7   2   1         29.06         28.79         8.34 o                         
  -6   2   1        380.09        376.92        18.59 o                         
  -5   2   1        289.92        304.00        14.96 o                         
  -4   2   1        127.72        136.39        11.24 o                         
  -3   2   1        668.66        702.07        43.96 o                         
  -2   2   1       1671.65       1663.72        66.52 o                         
  -1   2   1        212.97        208.56         9.41 o                         
   0   2   1        257.52        235.30        13.09 o                         
   1   2   1         45.56         55.56        11.80 o                         
   2   2   1        407.21        424.47        22.58 o                         
   3   2   1        441.99        427.92        23.12 o                         
   4   2   1         45.99         42.95         6.25 o                         
   5   2   1          3.23          1.19         3.10 o                         
   6   2   1        710.62        760.86        32.54 o                         
   7   2   1         14.45         19.60         7.08 o                         
   8   2   1          3.50         -4.90         5.10 o                         
  -8   3   1          8.30         11.43         8.24 o                         
  -7   3   1         11.99         20.69         6.24 o                         
  -6   3   1         13.76         22.93         9.56 o                         
  -5   3   1        211.29        224.17        15.71 o                         
  -4   3   1         78.81        111.08        10.30 o                         
  -3   3   1        119.04        114.64         9.54 o                         
  -2   3   1        307.95        305.85        17.72 o                         
  -1   3   1       1914.00       1899.99        93.74 o                         
   0   3   1         13.38         10.73         5.24 o                         
   1   3   1        249.97        252.20        14.01 o                         
   2   3   1        322.29        318.50        14.47 o                         
   3   3   1         81.80         84.65         8.24 o                         
   4   3   1         15.33         15.44         4.78 o                         
   5   3   1         21.33         24.47         6.21 o                         
   6   3   1         81.67         90.65         9.46 o                         
   7   3   1         86.75         98.70         9.94 o                         
   8   3   1          4.19          4.95         8.30 o                         
  -7   4   1          3.67         11.89         6.65 o                         
  -6   4   1          0.09          5.79        11.11 o                         
  -5   4   1         33.71         43.70         7.98 o                         
  -4   4   1        114.15        119.72        17.74 o                         
  -3   4   1         69.32         81.69        10.04 o                         
  -2   4   1        105.57        134.00         8.75 o                         
  -1   4   1         11.07         11.96         3.71 o                         
   0   4   1        298.76        300.50        24.68 o                         
   1   4   1        123.24        146.02        10.45 o                         
   2   4   1        138.37        142.62        10.09 o                         
   3   4   1         23.58         24.60         5.03 o                         
   4   4   1         72.56         76.32        15.19 o                         
   5   4   1         39.15         33.11        14.11 o                         
   6   4   1         15.19          9.63         5.67 o                         
   7   4   1          4.87          6.91         6.55 o                         
  -6   5   1          7.93          6.49         7.73 o                         
  -5   5   1          5.48          9.80         6.66 o                         
  -4   5   1          0.93          8.95         7.56 o                         
  -3   5   1         31.29         24.37         8.33 o                         
  -2   5   1          0.46          2.70         8.56 o                         
  -1   5   1         39.19         46.50         6.70 o                         
   0   5   1         62.51         68.01         7.90 o                         
   1   5   1         41.26         49.65         7.14 o                         
   2   5   1         21.86         16.79         7.17 o                         
   3   5   1         25.64         17.28         7.56 o                         
   4   5   1         19.28         14.04         8.02 o                         
   5   5   1        109.58        135.01        47.82 o                         
   6   5   1         18.76         26.72         7.28 o                         
  -4   6   1         21.09         20.05         9.72 o                         
  -3   6   1         28.38         36.56        10.49 o                         
  -2   6   1         85.54         74.15         9.20 o                         
  -1   6   1          1.53         -4.94         4.94 o                         
   0   6   1         19.32         20.08         5.77 o                         
   1   6   1         13.54         19.05         6.16 o                         
   2   6   1         52.83         46.12        11.88 o                         
   3   6   1          1.96         -0.31         8.02 o                         
   4   6   1          0.74          0.46         8.48 o                         
  -4  -6   2         51.53         47.99        10.97 o                         
  -3  -6   2         34.71         23.75        12.34 o                         
  -2  -6   2         73.44         89.05        11.86 o                         
  -1  -6   2         10.77         12.38         5.62 o                         
   0  -6   2          0.79          2.90         4.78 o                         
   1  -6   2         34.36         26.83         6.43 o                         
   2  -6   2         11.92          5.64         5.61 o                         
   3  -6   2          1.48         -1.86         5.07 o                         
   4  -6   2          4.26         -0.53         7.10 o                         
  -6  -5   2          1.71         -3.49         7.18 o                         
  -5  -5   2         16.00         22.09         9.38 o                         
  -4  -5   2         39.53         31.73         8.10 o                         
  -3  -5   2         19.55         14.40         4.62 o                         
  -2  -5   2         17.12          4.76         4.62 o                         
  -1  -5   2         46.60         46.33         5.49 o                         
   0  -5   2        127.81        133.32         8.86 o                         
   1  -5   2        262.39        292.98        12.99 o                         
   2  -5   2         13.74          5.02         4.72 o                         
   3  -5   2         14.76         12.46         4.38 o                         
   4  -5   2         20.28         15.31         5.12 o                         
   5  -5   2        197.69        204.21        27.78 o                         
   6  -5   2         21.45          8.04        10.64 o                         
  -7  -4   2          3.14         -3.72         7.13 o                         
  -6  -4   2          1.11          2.03         6.37 o                         
  -5  -4   2         38.23         50.48        11.80 o                         
  -4  -4   2         24.89         23.49         4.97 o                         
  -3  -4   2         81.68         70.09         6.53 o                         
  -2  -4   2         77.23         76.37         6.87 o                         
  -1  -4   2         25.36         27.99         3.77 o                         
   0  -4   2        349.37        352.45        14.22 o                         
   1  -4   2         80.03         93.17         6.48 o                         
   2  -4   2        107.28        114.83         7.47 o                         
   3  -4   2         14.19         10.71         3.86 o                         
   4  -4   2        225.65        227.73        22.23 o                         
   5  -4   2         41.41         37.22         9.90 o                         
   6  -4   2         30.05         23.51         6.09 o                         
   7  -4   2          3.14         -0.73         6.22 o                         
  -8  -3   2         18.55         10.46         8.87 o                         
  -7  -3   2         48.19         56.47         9.21 o                         
  -6  -3   2         28.21         34.89         5.26 o                         
  -5  -3   2        131.31        142.84         8.50 o                         
  -4  -3   2        135.68        136.01         7.86 o                         
  -3  -3   2         92.07        104.03         8.21 o                         
  -2  -3   2        107.49        112.71        23.60 o                         
  -1  -3   2        875.50        863.31        31.04 o                         
   0  -3   2         61.03         75.33         5.04 o                         
   1  -3   2          3.52          2.83         2.03 o                         
   2  -3   2         56.65         76.31         5.11 o                         
   3  -3   2         87.02         89.30         5.66 o                         
   4  -3   2         19.68         24.28         4.06 o                         
   5  -3   2         76.87         92.61        10.31 o                         
   6  -3   2         49.20         47.08         9.03 o                         
   7  -3   2         32.08         35.14         6.92 o                         
   8  -3   2          4.35          4.45         6.73 o                         
  -8  -2   2         11.60          9.76         9.13 o                         
  -7  -2   2          4.94         10.60         5.08 o                         
  -6  -2   2         43.23         46.93         5.80 o                         
  -5  -2   2        354.56        365.94        13.66 o                         
  -4  -2   2         77.01         79.65         5.06 o                         
  -3  -2   2        189.62        198.05        10.11 o                         
  -2  -2   2       1305.32       1243.95        50.75 o                         
  -1  -2   2        384.43        352.03        13.55 o                         
   0  -2   2        258.11        251.28         9.68 o                         
   1  -2   2         75.13         81.95         4.87 o                         
   2  -2   2        375.54        388.07        14.47 o                         
   3  -2   2         33.90         36.69         3.10 o                         
   4  -2   2         17.85         25.57         3.99 o                         
   5  -2   2         24.60         27.47         3.78 o                         
   6  -2   2        143.02        177.72        20.98 o                         
   7  -2   2         10.20          5.66         5.73 o                         
   8  -2   2          0.11          6.28         7.01 o                         
  -8  -1   2          4.09          4.20         6.97 o                         
  -7  -1   2         43.07         42.09         6.47 o                         
  -6  -1   2         97.97        102.81         7.73 o                         
  -5  -1   2        212.07        189.75         8.18 o                         
  -4  -1   2        169.06        171.51         6.93 o                         
  -3  -1   2        339.97        313.65        12.09 o                         
  -2  -1   2        738.31        700.35        22.36 o                         
  -1  -1   2        368.41        322.21        13.89 o                         
   0  -1   2       1744.67       1553.40        47.40 o                         
   1  -1   2        138.64        126.22         5.17 o                         
   2  -1   2        150.65        153.91         5.99 o                         
   3  -1   2         69.83         68.93         3.43 o                         
   4  -1   2         54.62         53.61         4.22 o                         
   5  -1   2        330.26        312.19        10.44 o                         
   6  -1   2         12.39         13.22         4.15 o                         
   7  -1   2         99.74         96.78         8.36 o                         
   8  -1   2         25.63         21.35         7.13 o                         
  -8   0   2         16.78         11.74         6.65 o                         
  -7   0   2         19.37         17.34         5.73 o                         
  -6   0   2        189.76        172.25         8.10 o                         
  -5   0   2        132.64        130.43         5.57 o                         
  -4   0   2        114.13        116.22         4.66 o                         
  -3   0   2         22.16         23.37         3.51 o                         
  -2   0   2       1558.71       1452.62        50.03 o                         
  -1   0   2        210.17        199.29         7.18 o                         
   1   0   2         26.34         29.27         3.66 o                         
   2   0   2         79.96         79.97         3.71 o                         
   3   0   2        298.67        297.40        11.35 o                         
   4   0   2         88.94         87.75         4.86 o                         
   5   0   2        320.63        282.37        11.70 o                         
   6   0   2          5.90          5.36         3.10 o                         
   7   0   2          1.94         13.89         4.98 o                         
   8   0   2         59.23         55.34         8.54 o                         
  -8   1   2          4.07         -0.10         5.88 o                         
  -7   1   2         43.10         35.11         6.79 o                         
  -6   1   2         97.95        105.27         7.28 o                         
  -5   1   2        212.15        214.61        10.66 o                         
  -4   1   2        168.90        199.09        34.79 o                         
  -3   1   2        339.63        334.45        17.12 o                         
  -2   1   2        737.64        725.96        41.80 o                         
  -1   1   2        368.77        336.67        13.74 o                         
   0   1   2       1744.09       1520.55        74.87 o                         
   1   1   2        138.80        139.17         7.53 o                         
   2   1   2        150.44        142.57         7.18 o                         
   3   1   2         69.68         71.68         4.49 o                         
   4   1   2         54.61         57.49         4.32 o                         
   5   1   2        330.36        312.39        12.97 o                         
   6   1   2         12.38          9.62         6.57 o                         
   7   1   2         99.67         98.81        10.93 o                         
   8   1   2         25.54         22.87        12.11 o                         
  -8   2   2         11.65         33.01        19.90 o                         
  -7   2   2          4.98          8.17         4.04 o                         
  -6   2   2         43.40         43.84         6.44 o                         
  -5   2   2        355.12        386.74        17.83 o                         
  -4   2   2         77.13         76.50         8.08 o                         
  -3   2   2        189.37        198.28         9.55 o                         
  -2   2   2       1306.47       1254.67        62.00 o                         
  -1   2   2        384.68        378.71        15.52 o                         
   0   2   2        258.16        247.82        13.58 o                         
   1   2   2         74.88         78.39         5.10 o                         
   2   2   2        375.33        392.21        20.83 o                         
   3   2   2         33.88         39.21         5.00 o                         
   4   2   2         17.87         19.84         4.41 o                         
   5   2   2         24.59         23.43         4.31 o                         
   6   2   2        142.88        168.34        11.48 o                         
   7   2   2         10.15          6.98        15.27 o                         
   8   2   2          0.11          2.25         5.31 o                         
  -8   3   2         18.55         18.20        14.50 o                         
  -7   3   2         48.20         53.68         7.97 o                         
  -6   3   2         28.29         37.62         8.08 o                         
  -5   3   2        131.41        122.51        12.36 o                         
  -4   3   2        135.80        149.07         9.18 o                         
  -3   3   2         92.13        112.65         7.52 o                         
  -2   3   2        107.67        107.53         6.36 o                         
  -1   3   2        876.32        872.94        43.79 o                         
   0   3   2         60.98         64.80         6.38 o                         
   1   3   2          3.49          0.99         2.78 o                         
   2   3   2         56.67         66.53         7.50 o                         
   3   3   2         87.21         77.36         8.10 o                         
   4   3   2         19.67         20.94         7.10 o                         
   5   3   2         76.82        103.13        16.52 o                         
   6   3   2         49.27         48.14         6.68 o                         
   7   3   2         32.19         42.62        13.03 o                         
   8   3   2          4.33          8.93        11.72 o                         
  -7   4   2          3.14          4.00         5.81 o                         
  -6   4   2          1.09         -4.05         6.00 o                         
  -5   4   2         38.40         31.63        13.42 o                         
  -4   4   2         24.88         23.84         6.18 o                         
  -3   4   2         81.69         71.60        10.72 o                         
  -2   4   2         77.38         74.29         6.29 o                         
  -1   4   2         25.34         31.33         7.71 o                         
   0   4   2        349.43        340.46        19.58 o                         
   1   4   2         80.02         91.96         8.72 o                         
   2   4   2        107.23        117.38        10.98 o                         
   3   4   2         14.16         15.72         4.85 o                         
   4   4   2        226.08        229.82        23.98 o                         
   5   4   2         41.36         43.19         7.90 o                         
   6   4   2         29.88         30.55         7.96 o                         
   7   4   2          3.15          3.08         5.86 o                         
  -6   5   2          1.70          7.44         8.71 o                         
  -5   5   2         15.97         30.88         9.45 o                         
  -4   5   2         39.48         31.47         9.72 o                         
  -3   5   2         19.52          6.38         4.88 o                         
  -2   5   2         17.05         14.93         4.37 o                         
  -1   5   2         46.71         46.58        10.72 o                         
   0   5   2        127.98        120.80        11.01 o                         
   1   5   2        262.67        274.69        17.40 o                         
   2   5   2         13.73         20.46         5.61 o                         
   3   5   2         14.76         27.46         9.26 o                         
   4   5   2         20.26         20.36         8.79 o                         
   5   5   2        197.66        246.53        63.16 o                         
   6   5   2         21.46         23.95         7.52 o                         
  -4   6   2         51.50         56.00        12.80 o                         
  -3   6   2         34.66         57.54        12.50 o                         
  -2   6   2         73.63         65.63         8.69 o                         
  -1   6   2         10.81          7.24         5.81 o                         
   0   6   2          0.79          0.00         4.61 o                         
   1   6   2         34.44         30.23        14.81 o                         
   2   6   2         11.91          5.55         8.33 o                         
   3   6   2          1.47          1.54         8.18 o                         
   4   6   2          4.26          0.31         8.95 o                         
  -4  -6   3         18.06         36.57        10.02 o                         
  -3  -6   3          5.96          1.55         7.03 o                         
  -2  -6   3          4.60         12.23         7.15 o                         
  -1  -6   3         11.69         12.26         6.04 o                         
   0  -6   3         14.87         13.93         5.37 o                         
   1  -6   3         52.77         41.44         7.28 o                         
   2  -6   3          6.84          3.67         5.67 o                         
   3  -6   3         25.81         21.59         6.27 o                         
   4  -6   3          2.05          2.22         5.58 o                         
  -6  -5   3          4.55          2.44         9.59 o                         
  -5  -5   3         18.28         27.28         8.14 o                         
  -4  -5   3        215.19        203.98        25.07 o                         
  -3  -5   3         15.32         14.76         9.87 o                         
  -2  -5   3         38.73         37.96         6.17 o                         
  -1  -5   3          4.54          9.87         4.58 o                         
   0  -5   3         90.67         98.66         9.71 o                         
   1  -5   3         22.37         26.88         4.79 o                         
   2  -5   3         42.76         48.40         5.82 o                         
   3  -5   3         10.09         11.07         4.52 o                         
   4  -5   3         27.12         20.38         5.62 o                         
   5  -5   3         90.78         94.29         9.26 o                         
   6  -5   3         16.53         12.63         6.34 o                         
  -7  -4   3         26.25         51.57        19.59 o                         
  -6  -4   3          3.20          6.15         6.86 o                         
  -5  -4   3         33.74         27.22         7.80 o                         
  -4  -4   3          9.00         15.86         4.13 o                         
  -3  -4   3        196.82        181.29        16.97 o                         
  -2  -4   3          2.07          0.83         3.10 o                         
  -1  -4   3         25.79         24.09         3.71 o                         
   0  -4   3         58.53         59.79         5.18 o                         
   1  -4   3        148.42        147.06         7.75 o                         
   2  -4   3        105.29        110.74         7.23 o                         
   3  -4   3         11.95         15.09         3.44 o                         
   4  -4   3         85.57         88.34         9.17 o                         
   5  -4   3         35.81         31.94         5.70 o                         
   6  -4   3         36.13         29.77         6.22 o                         
   7  -4   3          2.86          6.93         6.33 o                         
  -8  -3   3         18.50         11.70         8.79 o                         
  -7  -3   3         37.39         47.84         8.43 o                         
  -6  -3   3         88.07         83.48         9.49 o                         
  -5  -3   3        191.88        190.06        15.82 o                         
  -4  -3   3        132.59        134.97         7.64 o                         
  -3  -3   3         32.47         48.64         4.25 o                         
  -2  -3   3         97.28        105.79         6.17 o                         
  -1  -3   3          5.34          3.51         2.05 o                         
   0  -3   3         47.84         49.43         4.19 o                         
   1  -3   3         48.44         52.84         4.09 o                         
   2  -3   3        158.72        166.08         7.46 o                         
   3  -3   3         93.44        149.99         7.23 o                         
   4  -3   3         55.72         56.75         4.82 o                         
   5  -3   3          2.32          3.00         3.37 o                         
   6  -3   3         22.87         20.83         8.84 o                         
   7  -3   3         65.98         61.15         7.99 o                         
   8  -3   3         15.15         22.67         7.65 o                         
  -8  -2   3          0.62          2.93         9.72 o                         
  -7  -2   3          9.86         12.74         5.24 o                         
  -6  -2   3          2.94          5.64         3.71 o                         
  -5  -2   3        379.57        362.91        13.82 o                         
  -4  -2   3        144.17        138.47         9.10 o                         
  -3  -2   3        200.31        203.41        10.37 o                         
  -2  -2   3        539.30        522.99        22.35 o                         
  -1  -2   3        270.77        243.40        11.37 o                         
   0  -2   3         97.44        100.09         5.46 o                         
   1  -2   3        111.44        109.26         5.14 o                         
   2  -2   3         29.22         34.11         2.89 o                         
   3  -2   3         78.31         77.59         8.81 o                         
   4  -2   3         46.65         46.52         4.68 o                         
   5  -2   3         33.10         39.19         3.73 o                         
   6  -2   3        102.34        109.21         9.00 o                         
   7  -2   3         48.05         59.56        10.54 o                         
   8  -2   3          3.25          7.42         7.23 o                         
  -8  -1   3          2.22          0.83         8.13 o                         
  -7  -1   3          8.28         12.98         5.51 o                         
  -6  -1   3         33.18         39.53         7.47 o                         
  -5  -1   3        160.22        159.26         7.24 o                         
  -4  -1   3        787.75        772.10        24.76 o                         
  -3  -1   3        549.17        552.53        23.54 o                         
  -2  -1   3        516.41        489.74        17.62 o                         
  -1  -1   3        339.20        297.28        11.14 o                         
   0  -1   3        986.43        912.20        31.99 o                         
   1  -1   3        555.42        487.38        17.43 o                         
   2  -1   3         19.27         26.89         2.19 o                         
   3  -1   3          7.07         10.05         1.72 o                         
   4  -1   3         61.92         62.12         3.89 o                         
   5  -1   3         61.57         62.37         4.02 o                         
   6  -1   3         42.38         38.71         4.22 o                         
   7  -1   3          5.18          8.57         4.72 o                         
   8  -1   3         14.78          7.54         6.57 o                         
  -8   0   3          4.66         10.48         5.44 o                         
  -7   0   3          3.46         22.01         8.06 o                         
  -6   0   3        215.61        200.33        10.02 o                         
  -5   0   3        168.57        161.00         6.36 o                         
  -4   0   3        147.83        154.83         6.16 o                         
  -3   0   3       1001.18       1018.51        31.88 o                         
  -2   0   3        413.45        396.34        14.22 o                         
  -1   0   3        695.17        652.29        29.81 o                         
   0   0   3        172.43        269.57        29.16 o                         
   1   0   3        115.16         96.66         4.42 o                         
   2   0   3        320.42        278.78        11.87 o                         
   3   0   3        121.14        121.47         6.23 o                         
   4   0   3        381.33        360.87        16.01 o                         
   5   0   3        123.37        119.25         6.86 o                         
   6   0   3          3.65          5.03         3.21 o                         
   7   0   3         40.90         40.20         6.85 o                         
   8   0   3          0.21         11.04         6.14 o                         
  -8   1   3          2.23          2.63         6.11 o                         
  -7   1   3          8.29         13.26         5.74 o                         
  -6   1   3         33.37         46.01         7.01 o                         
  -5   1   3        160.34        163.09         7.99 o                         
  -4   1   3        787.71        755.22        31.94 o                         
  -3   1   3        548.90        565.47        23.43 o                         
  -2   1   3        516.19        482.68        24.91 o                         
  -1   1   3        338.93        312.67        15.69 o                         
   0   1   3        986.39        945.32        45.10 o                         
   1   1   3        555.06        510.17        24.82 o                         
   2   1   3         19.40         20.25         2.73 o                         
   3   1   3          7.04          8.95         2.02 o                         
   4   1   3         61.98         67.25         4.72 o                         
   5   1   3         61.38         64.58         5.14 o                         
   6   1   3         42.36         32.82         7.23 o                         
   7   1   3          5.17          8.87         4.08 o                         
   8   1   3         14.65         11.38         5.96 o                         
  -8   2   3          0.61         -1.85        12.80 o                         
  -7   2   3          9.90         14.00         5.08 o                         
  -6   2   3          2.95         -2.98         3.66 o                         
  -5   2   3        379.52        409.72        18.22 o                         
  -4   2   3        143.99        153.30        10.65 o                         
  -3   2   3        200.01        204.94         9.90 o                         
  -2   2   3        539.67        524.43        22.01 o                         
  -1   2   3        271.47        253.51        11.13 o                         
   0   2   3         97.24         95.64         7.10 o                         
   1   2   3        111.03        115.72         5.75 o                         
   2   2   3         29.05         25.03         4.08 o                         
   3   2   3         78.16         73.29         7.05 o                         
   4   2   3         46.64         47.37         5.10 o                         
   5   2   3         33.02         35.20         4.87 o                         
   6   2   3        102.13        101.51         8.94 o                         
   7   2   3         47.89         32.23         9.02 o                         
   8   2   3          3.25          6.04         5.56 o                         
  -8   3   3         18.43          8.64         9.41 o                         
  -7   3   3         37.25         38.73         7.42 o                         
  -6   3   3         87.98        105.60        20.13 o                         
  -5   3   3        191.97        206.23        15.68 o                         
  -4   3   3        132.76        147.06        13.84 o                         
  -3   3   3         32.46         47.09         4.82 o                         
  -2   3   3         97.24        102.76         7.11 o                         
  -1   3   3          5.38          4.60         2.85 o                         
   0   3   3         47.93         64.07         6.05 o                         
   1   3   3         48.33         40.09         6.00 o                         
   2   3   3        159.04        158.06         8.29 o                         
   3   3   3         93.59        175.12        11.02 o                         
   4   3   3         55.71         48.37         9.33 o                         
   5   3   3          2.28          4.47         3.82 o                         
   6   3   3         22.90         24.49         6.99 o                         
   7   3   3         65.87         59.73        10.80 o                         
   8   3   3         15.06         11.71        14.11 o                         
  -7   4   3         26.23         22.49         7.44 o                         
  -6   4   3          3.20          8.50         6.78 o                         
  -5   4   3         33.86         32.36         8.87 o                         
  -4   4   3          9.06          2.52         4.88 o                         
  -3   4   3        197.00        179.32        14.38 o                         
  -2   4   3          2.10          2.25         2.50 o                         
  -1   4   3         25.73         22.55         4.70 o                         
   0   4   3         58.59         55.32         6.49 o                         
   1   4   3        148.41        157.04        10.46 o                         
   2   4   3        105.32        118.60        14.95 o                         
   3   4   3         11.88         15.16         4.96 o                         
   4   4   3         85.56         82.15         9.96 o                         
   5   4   3         35.77         33.97         7.40 o                         
   6   4   3         35.95         39.01         7.16 o                         
   7   4   3          2.87          7.15         5.94 o                         
  -6   5   3          4.55          2.93         8.01 o                         
  -5   5   3         18.18         13.87         7.33 o                         
  -4   5   3        215.81        243.55        23.60 o                         
  -3   5   3         15.31         18.45         5.38 o                         
  -2   5   3         38.71         36.54         6.00 o                         
  -1   5   3          4.57          8.60         4.37 o                         
   0   5   3         90.71        100.00        17.20 o                         
   1   5   3         22.43         20.82         5.71 o                         
   2   5   3         42.70         37.95         9.41 o                         
   3   5   3         10.08         15.58         7.87 o                         
   4   5   3         27.18         20.05         8.48 o                         
   5   5   3         91.01         90.60        41.57 o                         
   6   5   3         16.52         19.61         7.20 o                         
  -4   6   3         18.03         21.60        10.03 o                         
  -3   6   3          5.94          4.94         8.02 o                         
  -2   6   3          4.55          2.30         4.61 o                         
  -1   6   3         11.63          8.81         7.87 o                         
   0   6   3         14.76         15.42         5.56 o                         
   1   6   3         52.78         57.75        11.80 o                         
   2   6   3          6.84          5.86         7.87 o                         
   3   6   3         25.71         17.28         9.72 o                         
   4   6   3          2.07         -2.31         8.48 o                         
  -4  -6   4         15.54          5.84         7.50 o                         
  -3  -6   4         19.21         10.56         7.93 o                         
  -2  -6   4         11.76          8.88         6.91 o                         
  -1  -6   4         83.08         86.93        11.42 o                         
   0  -6   4         44.68         44.87         6.81 o                         
   1  -6   4         50.59         66.60        10.69 o                         
   2  -6   4          5.04          0.71         5.68 o                         
   3  -6   4          5.75          4.77         5.32 o                         
   4  -6   4         11.66         15.45         7.71 o                         
  -6  -5   4         10.06          6.59         7.25 o                         
  -5  -5   4          6.77          5.30         5.50 o                         
  -4  -5   4        167.89        175.74        16.71 o                         
  -3  -5   4         47.25         53.76        15.97 o                         
  -2  -5   4         51.35         50.52         8.88 o                         
  -1  -5   4         11.19         10.69         5.28 o                         
   0  -5   4        255.31        262.29        11.99 o                         
   1  -5   4          9.50          5.08         3.83 o                         
   2  -5   4         12.21          3.45         3.80 o                         
   3  -5   4         21.42          8.17         4.00 o                         
   4  -5   4          3.06          0.41         4.73 o                         
   5  -5   4          1.98          1.02         5.22 o                         
   6  -5   4          5.37          5.02         5.82 o                         
  -7  -4   4         13.43         17.10         7.73 o                         
  -6  -4   4          2.51         -2.10         7.56 o                         
  -5  -4   4         18.55         17.22         7.48 o                         
  -4  -4   4         47.48         48.59        12.19 o                         
  -3  -4   4         18.16         28.33        13.42 o                         
  -2  -4   4         36.21         40.99         7.05 o                         
  -1  -4   4          4.01          1.34         2.43 o                         
   0  -4   4         11.62         13.31         3.24 o                         
   1  -4   4        512.00        522.74        20.05 o                         
   2  -4   4         46.60         56.88         5.51 o                         
   3  -4   4          2.21          7.25         2.90 o                         
   4  -4   4         36.07         37.07         5.97 o                         
   5  -4   4         64.58         47.45         6.33 o                         
   6  -4   4         16.25          8.52         5.17 o                         
   7  -4   4          3.67         12.89         6.42 o                         
  -8  -3   4         41.80         39.03         8.82 o                         
  -7  -3   4         20.04         18.99         6.79 o                         
  -6  -3   4        166.53        190.69        14.37 o                         
  -5  -3   4        171.47        194.32        17.33 o                         
  -4  -3   4        204.60        204.25        12.19 o                         
  -3  -3   4         50.04         49.57         5.64 o                         
  -2  -3   4         22.74         25.80         3.86 o                         
  -1  -3   4        129.87        130.80         6.53 o                         
   0  -3   4        142.53        138.35         6.56 o                         
   1  -3   4         31.88         47.52         6.32 o                         
   2  -3   4        898.93        919.56        33.18 o                         
   3  -3   4         89.80         84.73         8.03 o                         
   4  -3   4         41.96         48.90         6.39 o                         
   5  -3   4         29.15         32.99         4.93 o                         
   6  -3   4        110.04        100.63         8.84 o                         
   7  -3   4         11.83         23.88         6.70 o                         
   8  -3   4          5.90          6.02         9.41 o                         
  -8  -2   4         12.93         24.12         8.44 o                         
  -7  -2   4          2.96          4.42         4.92 o                         
  -6  -2   4         46.98         58.27         6.01 o                         
  -5  -2   4        431.34        435.51        18.14 o                         
  -4  -2   4         68.19         74.33         5.01 o                         
  -3  -2   4          4.23          6.09         2.93 o                         
  -2  -2   4        418.04        418.21        18.52 o                         
  -1  -2   4        664.86        664.80        24.16 o                         
   0  -2   4        118.54        116.83         4.70 o                         
   1  -2   4        238.08        238.82         9.35 o                         
   2  -2   4        107.34        104.26         5.08 o                         
   3  -2   4         99.83        103.51         5.43 o                         
   4  -2   4         23.08         22.89         2.96 o                         
   5  -2   4          3.37          2.09         2.56 o                         
   6  -2   4         24.03         26.78         5.36 o                         
   7  -2   4         59.10         65.16         8.28 o                         
   8  -2   4          2.23          2.79         6.83 o                         
  -8  -1   4          9.90         10.74         9.17 o                         
  -7  -1   4         55.22         59.21         8.33 o                         
  -6  -1   4        267.05        272.87        12.51 o                         
  -5  -1   4         46.61         46.37         4.29 o                         
  -4  -1   4        721.72        711.58        26.39 o                         
  -3  -1   4        638.89        615.35        25.83 o                         
  -2  -1   4         96.67         91.32         4.63 o                         
  -1  -1   4         38.67         38.18         2.74 o                         
   0  -1   4       5136.91       4568.59       155.54 o                         
   1  -1   4        148.57        128.46         5.24 o                         
   2  -1   4        369.48        340.70        10.96 o                         
   3  -1   4         36.12         39.31         2.72 o                         
   4  -1   4         58.10         55.85         4.55 o                         
   5  -1   4         26.16         26.64         3.23 o                         
   6  -1   4         79.59         74.29         6.47 o                         
   7  -1   4         38.26         37.05         7.86 o                         
   8  -1   4         18.46         14.56         6.85 o                         
  -8   0   4         24.22         18.10         6.93 o                         
  -7   0   4        297.74        264.19        13.98 o                         
  -6   0   4        170.26        161.57         8.93 o                         
  -5   0   4        135.71        144.52         6.87 o                         
  -4   0   4          1.80          3.80         1.56 o                         
  -3   0   4       1361.10       1398.74        39.71 o                         
  -2   0   4        755.05        687.21        24.21 o                         
  -1   0   4          7.29          8.05         1.33 o                         
   0   0   4        228.73        243.60         9.94 o                         
   1   0   4       2896.30       2615.86       103.09 o                         
   2   0   4          0.39         -0.19         1.46 o                         
   3   0   4         23.85         26.04         3.12 o                         
   4   0   4         79.15         87.08        13.73 o                         
   5   0   4          4.63          6.11         2.71 o                         
   6   0   4          0.43         -2.98         2.98 o                         
   7   0   4         63.38         60.80         6.41 o                         
   8   0   4         20.00         17.17         6.36 o                         
  -8   1   4          9.86         25.32        11.96 o                         
  -7   1   4         55.30         77.21         8.60 o                         
  -6   1   4        266.71        295.21        12.59 o                         
  -5   1   4         46.75         54.30         4.45 o                         
  -4   1   4        722.00        733.81        30.31 o                         
  -3   1   4        638.14        620.90        31.95 o                         
  -2   1   4         96.60        107.73        12.20 o                         
  -1   1   4         38.90         41.76         3.01 o                         
   0   1   4       5137.25       4574.38       198.88 o                         
   1   1   4        148.54        133.15         5.30 o                         
   2   1   4        369.56        325.37        12.40 o                         
   3   1   4         35.94         36.83         3.26 o                         
   4   1   4         58.06         54.60         6.61 o                         
   5   1   4         26.15         34.03         3.78 o                         
   6   1   4         79.54         73.73         7.40 o                         
   7   1   4         38.30         35.62         5.14 o                         
   8   1   4         18.32         19.13         5.36 o                         
  -8   2   4         12.93         22.52        15.43 o                         
  -7   2   4          2.98          2.82         4.76 o                         
  -6   2   4         46.94         63.15         9.53 o                         
  -5   2   4        431.00        457.54        20.72 o                         
  -4   2   4         68.08         84.21         5.33 o                         
  -3   2   4          4.22          2.20         1.92 o                         
  -2   2   4        418.51        429.25        18.27 o                         
  -1   2   4        665.29        682.08        27.82 o                         
   0   2   4        118.35        116.84         7.31 o                         
   1   2   4        237.60        237.49        10.59 o                         
   2   2   4        107.10        103.29         7.25 o                         
   3   2   4         99.95        111.91         7.03 o                         
   4   2   4         22.97         16.92         3.43 o                         
   5   2   4          3.37          2.98         3.18 o                         
   6   2   4         24.00         23.99         5.06 o                         
   7   2   4         58.87         59.47        21.43 o                         
   8   2   4          2.23         -5.25         6.49 o                         
  -8   3   4         41.72         48.96        20.36 o                         
  -7   3   4         20.01         34.87         7.31 o                         
  -6   3   4        166.54        205.38        31.08 o                         
  -5   3   4        171.67        178.47        15.81 o                         
  -4   3   4        204.15        242.66        26.29 o                         
  -3   3   4         49.99         33.06         4.26 o                         
  -2   3   4         22.59         18.89         3.27 o                         
  -1   3   4        130.08        139.26         8.94 o                         
   0   3   4        142.36        146.95         9.21 o                         
   1   3   4         31.81         46.80        10.57 o                         
   2   3   4        898.63        939.58        47.01 o                         
   3   3   4         89.62         91.43        12.65 o                         
   4   3   4         41.90         52.65        14.96 o                         
   5   3   4         28.97         35.23         5.33 o                         
   6   3   4        109.79        108.30        18.17 o                         
   7   3   4         11.87         16.08         7.80 o                         
   8   3   4          5.83          6.72         7.77 o                         
  -7   4   4         13.45         18.08         9.29 o                         
  -6   4   4          2.52          6.62         6.05 o                         
  -5   4   4         18.58         12.34         6.21 o                         
  -4   4   4         47.52         48.62         8.21 o                         
  -3   4   4         18.20         24.01         5.08 o                         
  -2   4   4         36.25         32.06         5.79 o                         
  -1   4   4          4.04          0.46         8.02 o                         
   0   4   4         11.62         11.03         5.40 o                         
   1   4   4        512.06        512.97        27.81 o                         
   2   4   4         46.67         44.65         5.10 o                         
   3   4   4          2.19          4.07         4.19 o                         
   4   4   4         35.95         51.81        12.11 o                         
   5   4   4         64.47         56.17         7.23 o                         
   6   4   4         16.17         18.76         5.63 o                         
   7   4   4          3.65         11.03         8.34 o                         
  -6   5   4         10.08          6.82         8.10 o                         
  -5   5   4          6.73         15.44         7.80 o                         
  -4   5   4        167.97        180.93        22.68 o                         
  -3   5   4         47.28         57.00        10.88 o                         
  -2   5   4         51.44         36.90         6.08 o                         
  -1   5   4         11.22         13.47         5.08 o                         
   0   5   4        255.13        256.47        25.37 o                         
   1   5   4          9.51         15.11         4.94 o                         
   2   5   4         12.22         16.97         7.40 o                         
   3   5   4         21.36          2.78         7.10 o                         
   4   5   4          3.05          0.15         6.94 o                         
   5   5   4          1.94          7.07         5.70 o                         
   6   5   4          5.34          6.14         6.31 o                         
  -4   6   4         15.49          6.79         9.56 o                         
  -3   6   4         19.15         35.63        10.18 o                         
  -2   6   4         11.73          9.09         7.94 o                         
  -1   6   4         83.03         65.42         9.49 o                         
   0   6   4         44.55         47.97         7.96 o                         
   1   6   4         50.55         55.12         8.23 o                         
   2   6   4          5.07          3.24         8.33 o                         
   3   6   4          5.81         29.46        10.34 o                         
   4   6   4         11.68         10.49         9.41 o                         
  -4  -6   5          5.48          3.07         7.19 o                         
  -3  -6   5         12.52          6.39         7.61 o                         
  -2  -6   5         10.24         16.86        12.19 o                         
  -1  -6   5         10.73         10.31         7.00 o                         
   0  -6   5         60.84         38.90         9.80 o                         
   1  -6   5         31.81         28.17         5.65 o                         
   2  -6   5          3.92          3.63         5.60 o                         
   3  -6   5         42.51         38.85         6.97 o                         
   4  -6   5         23.87         21.20         6.12 o                         
  -6  -5   5         37.51         52.76         9.64 o                         
  -5  -5   5          5.13         12.53         6.17 o                         
  -4  -5   5          2.80          8.41         7.33 o                         
  -3  -5   5        160.60        163.06        15.79 o                         
  -2  -5   5         41.51         59.30        14.65 o                         
  -1  -5   5          4.46          8.85         3.72 o                         
   0  -5   5        281.29        306.70        16.39 o                         
   1  -5   5         29.11         23.99         4.56 o                         
   2  -5   5         27.61         28.17         4.90 o                         
   3  -5   5         30.90         23.48         7.46 o                         
   4  -5   5          0.98         -4.44         4.44 o                         
   5  -5   5          8.54          8.39         5.76 o                         
   6  -5   5          3.20          2.39         5.70 o                         
  -7  -4   5          9.49         13.66         7.27 o                         
  -6  -4   5          0.77          2.38         5.21 o                         
  -5  -4   5          5.39          3.79         4.26 o                         
  -4  -4   5         85.98         92.48         9.77 o                         
  -3  -4   5         61.13         49.69         5.48 o                         
  -2  -4   5         57.37         61.27         6.34 o                         
  -1  -4   5         61.27         55.06         5.89 o                         
   0  -4   5         74.04         75.24         5.86 o                         
   1  -4   5        738.25        736.92        27.26 o                         
   2  -4   5         29.01         24.39         4.02 o                         
   3  -4   5         13.79         12.61         3.28 o                         
   4  -4   5         62.79         60.85         6.61 o                         
   5  -4   5         76.63         65.52         7.32 o                         
   6  -4   5          2.55          0.21         4.97 o                         
   7  -4   5          3.85         14.53         6.39 o                         
  -8  -3   5         20.97         18.56         7.05 o                         
  -7  -3   5         12.25         20.70         5.84 o                         
  -6  -3   5         43.46         35.13         6.65 o                         
  -5  -3   5         27.18         23.47         5.38 o                         
  -4  -3   5        478.76        471.75        22.25 o                         
  -3  -3   5         53.83         57.54         6.34 o                         
  -2  -3   5         54.44         57.63         5.60 o                         
  -1  -3   5         42.09         54.44         4.47 o                         
   0  -3   5       1390.88       1370.04        56.19 o                         
   1  -3   5         74.28         93.49         5.76 o                         
   2  -3   5        568.82        562.20        21.05 o                         
   3  -3   5        109.79        102.21         6.15 o                         
   4  -3   5         29.51         36.53         3.85 o                         
   5  -3   5         20.05         19.03         4.31 o                         
   6  -3   5         40.39         43.08         6.45 o                         
   7  -3   5         20.57         19.18         6.61 o                         
  -8  -2   5          0.34          3.58         7.10 o                         
  -7  -2   5         14.35         16.75         5.18 o                         
  -6  -2   5         22.67         30.13         4.92 o                         
  -5  -2   5       1405.00       1336.78        49.91 o                         
  -4  -2   5        150.92        163.80         8.29 o                         
  -3  -2   5         27.71         26.46         4.09 o                         
  -2  -2   5          7.65         10.74         2.41 o                         
  -1  -2   5       2132.49       2119.15        73.34 o                         
   0  -2   5         28.86         29.87         2.92 o                         
   1  -2   5        136.31        144.36         6.16 o                         
   2  -2   5        258.40        247.92         9.86 o                         
   3  -2   5        465.59        477.06        17.61 o                         
   4  -2   5        116.50        116.62         6.95 o                         
   5  -2   5         29.27         35.91         4.05 o                         
   6  -2   5        119.10        113.66         9.08 o                         
   7  -2   5         32.69         39.78         9.15 o                         
   8  -2   5          1.11          7.39         6.73 o                         
  -8  -1   5         18.58         30.99         7.52 o                         
  -7  -1   5         32.09         29.40         5.84 o                         
  -6  -1   5        628.82        562.67        22.85 o                         
  -5  -1   5         53.48         59.46         5.41 o                         
  -4  -1   5        784.03        799.76        29.36 o                         
  -3  -1   5        111.48        117.33         5.22 o                         
  -2  -1   5         46.01         48.37         3.53 o                         
  -1  -1   5        219.41        209.30         8.21 o                         
   0  -1   5       4658.13       4167.16       127.60 o                         
   1  -1   5        614.00        552.50        20.48 o                         
   2  -1   5        462.41        450.33        14.36 o                         
   3  -1   5         14.38         13.04         1.92 o                         
   4  -1   5         74.09         73.27         4.90 o                         
   5  -1   5        133.81        118.30         6.22 o                         
   6  -1   5        190.34        171.19         8.81 o                         
   7  -1   5         35.06         44.16         6.79 o                         
   8  -1   5         10.88         12.08         6.78 o                         
  -8   0   5         11.93         26.85         7.60 o                         
  -7   0   5        150.92        152.92        11.01 o                         
  -6   0   5         57.88         65.63         6.83 o                         
  -5   0   5         88.82         87.97         4.41 o                         
  -4   0   5          7.29          8.02         1.99 o                         
  -3   0   5       1022.99       1140.04        35.72 o                         
  -2   0   5         40.70         55.35         3.32 o                         
  -1   0   5         91.17         86.35         6.06 o                         
   0   0   5         12.78         20.00         2.71 o                         
   1   0   5      15105.02      14248.62       558.84 o                         
   2   0   5         85.18         90.15         4.68 o                         
   3   0   5          4.51          1.41         2.47 o                         
   4   0   5        274.01        240.64        11.38 o                         
   5   0   5        213.29        204.95         9.14 o                         
   6   0   5          0.65          0.62         2.97 o                         
   7   0   5         56.64         54.54         6.15 o                         
   8   0   5          1.43         -1.06         5.26 o                         
  -8   1   5         18.64         20.70         8.67 o                         
  -7   1   5         32.18         33.70         5.34 o                         
  -6   1   5        629.23        591.15        22.63 o                         
  -5   1   5         53.60         62.93         4.84 o                         
  -4   1   5        783.48        816.15        33.79 o                         
  -3   1   5        111.27        135.62         8.59 o                         
  -2   1   5         46.16         60.27         7.28 o                         
  -1   1   5        220.19        222.29         9.56 o                         
   0   1   5       4657.50       4216.66       164.69 o                         
   1   1   5        614.20        557.45        19.53 o                         
   2   1   5        461.37        438.74        16.18 o                         
   3   1   5         14.40         11.34         2.63 o                         
   4   1   5         74.01         77.09         5.07 o                         
   5   1   5        133.58        134.73         8.06 o                         
   6   1   5        190.54        173.82        17.96 o                         
   7   1   5         35.09         32.07         5.11 o                         
   8   1   5         10.94         12.69         5.00 o                         
  -8   2   5          0.34         -1.23        13.88 o                         
  -7   2   5         14.42         27.83         6.82 o                         
  -6   2   5         22.72         35.91        10.95 o                         
  -5   2   5       1404.77       1431.30        49.44 o                         
  -4   2   5        151.02        158.11        11.04 o                         
  -3   2   5         27.80         31.71         5.47 o                         
  -2   2   5          7.66         10.48         2.51 o                         
  -1   2   5       2132.18       2128.73        84.57 o                         
   0   2   5         28.83         32.22         2.99 o                         
   1   2   5        136.04        138.48         6.93 o                         
   2   2   5        258.46        256.50        16.35 o                         
   3   2   5        465.07        472.79        20.72 o                         
   4   2   5        116.29        110.59         7.57 o                         
   5   2   5         29.19         22.83         6.51 o                         
   6   2   5        118.89         93.55        11.08 o                         
   7   2   5         32.77         36.02         9.64 o                         
   8   2   5          1.10         10.66         7.82 o                         
  -8   3   5         20.97         39.73         8.42 o                         
  -7   3   5         12.21         17.61         7.78 o                         
  -6   3   5         43.49         54.88         9.56 o                         
  -5   3   5         27.25         19.07         6.45 o                         
  -4   3   5        479.10        503.52        47.36 o                         
  -3   3   5         53.77         66.72         5.85 o                         
  -2   3   5         54.56         57.28         5.22 o                         
  -1   3   5         42.21         59.17        12.03 o                         
   0   3   5       1390.68       1394.28        68.49 o                         
   1   3   5         74.23         84.93        10.52 o                         
   2   3   5        568.63        572.45        29.83 o                         
   3   3   5        109.57        102.73        17.51 o                         
   4   3   5         29.47         34.64         7.62 o                         
   5   3   5         19.98         12.18         5.02 o                         
   6   3   5         40.46         32.11         5.92 o                         
   7   3   5         20.51         19.96        14.42 o                         
  -7   4   5          9.49         15.10         8.51 o                         
  -6   4   5          0.76         -5.71         6.30 o                         
  -5   4   5          5.34          6.33        12.11 o                         
  -4   4   5         85.92         68.08        18.19 o                         
  -3   4   5         61.28         60.57         6.41 o                         
  -2   4   5         57.36         60.70        10.49 o                         
  -1   4   5         61.25         64.68         7.29 o                         
   0   4   5         73.98         74.14         7.58 o                         
   1   4   5        737.43        724.86        38.01 o                         
   2   4   5         29.00         33.43         5.83 o                         
   3   4   5         13.78         17.20         4.88 o                         
   4   4   5         62.83         49.38        16.43 o                         
   5   4   5         76.65         65.49        15.18 o                         
   6   4   5          2.52          8.02         5.60 o                         
   7   4   5          3.81          4.82         7.99 o                         
  -6   5   5         37.43         62.74        12.08 o                         
  -5   5   5          5.15         -4.63         6.63 o                         
  -4   5   5          2.77          2.78         7.25 o                         
  -3   5   5        160.58        167.91        14.01 o                         
  -2   5   5         41.51         46.20         6.98 o                         
  -1   5   5          4.42          4.99         4.78 o                         
   0   5   5        280.49        284.49        17.94 o                         
   1   5   5         29.05         29.56         5.51 o                         
   2   5   5         27.64         13.42         7.56 o                         
   3   5   5         30.86         23.14         8.33 o                         
   4   5   5          0.98         -6.32         6.32 o                         
   5   5   5          8.59         14.97         6.39 o                         
   6   5   5          3.16         10.39         6.49 o                         
  -4   6   5          5.51          1.85         7.71 o                         
  -3   6   5         12.50         18.82         8.95 o                         
  -2   6   5         10.26          7.09         5.29 o                         
  -1   6   5         10.71          5.39         5.62 o                         
   0   6   5         60.78         69.31         9.26 o                         
   1   6   5         31.77         30.64        11.03 o                         
   2   6   5          3.89         -6.79         7.25 o                         
   3   6   5         42.44         24.37        10.18 o                         
   4   6   5         23.95         13.57        11.42 o                         
  -4  -6   6          1.41          7.93         8.01 o                         
  -3  -6   6          6.80          7.10         7.63 o                         
  -2  -6   6          0.28         -4.36         6.18 o                         
  -1  -6   6         56.57         66.38        10.36 o                         
   0  -6   6         15.35         18.02         7.17 o                         
   1  -6   6         26.63         23.06         6.77 o                         
   2  -6   6          8.34         10.71         5.93 o                         
   3  -6   6         16.93         11.71         7.17 o                         
   4  -6   6         29.51         32.67         7.00 o                         
  -6  -5   6         33.90         58.23         8.78 o                         
  -5  -5   6          7.75          7.38        11.96 o                         
  -4  -5   6         21.02         17.89        10.34 o                         
  -3  -5   6         90.01         98.81        12.28 o                         
  -2  -5   6         37.19         55.53        11.42 o                         
  -1  -5   6          0.82          2.60         5.22 o                         
   0  -5   6         72.36         69.67         6.29 o                         
   1  -5   6         20.66         18.00         5.71 o                         
   2  -5   6         72.62         76.20         8.21 o                         
   3  -5   6         39.69         28.40         5.28 o                         
   4  -5   6          2.77          3.16         4.86 o                         
   5  -5   6          4.43         -0.21         5.09 o                         
  -7  -4   6         41.92         52.30         8.77 o                         
  -6  -4   6          4.74          9.11         5.34 o                         
  -5  -4   6          5.07          8.83         4.35 o                         
  -4  -4   6         59.52         53.88         6.06 o                         
  -3  -4   6         67.34         49.75         5.90 o                         
  -2  -4   6         82.35         85.05        10.12 o                         
  -1  -4   6        200.47        200.63        10.77 o                         
   0  -4   6         55.64         58.74         8.52 o                         
   1  -4   6        503.13        508.78        19.75 o                         
   2  -4   6         61.13         70.41         5.99 o                         
   3  -4   6          1.53          2.37         2.81 o                         
   4  -4   6         39.02         28.58         5.07 o                         
   5  -4   6        145.83        146.76        23.91 o                         
   6  -4   6         14.25         10.08         5.27 o                         
   7  -4   6          4.19          4.28         5.83 o                         
  -8  -3   6          8.08         11.26        13.73 o                         
  -7  -3   6          1.13          2.05         4.65 o                         
  -6  -3   6          3.22          8.09         4.41 o                         
  -5  -3   6         19.71         22.62         4.49 o                         
  -4  -3   6        219.36        215.75        10.50 o                         
  -3  -3   6        179.48        175.44         8.91 o                         
  -2  -3   6         28.21         25.04         3.98 o                         
  -1  -3   6         39.71         48.20         3.55 o                         
   0  -3   6        617.00        629.96        26.84 o                         
   1  -3   6         53.84         67.95         7.41 o                         
   2  -3   6        192.20        187.58         8.26 o                         
   3  -3   6         58.82         68.85         6.03 o                         
   4  -3   6         34.86         29.04         4.50 o                         
   5  -3   6         15.93         16.84         4.46 o                         
   6  -3   6        202.82        220.04        20.48 o                         
   7  -3   6          1.84          6.92         5.76 o                         
  -8  -2   6         18.09         36.70         9.57 o                         
  -7  -2   6          0.09          3.61         4.43 o                         
  -6  -2   6         19.93         17.98         4.37 o                         
  -5  -2   6        313.86        310.19        12.36 o                         
  -4  -2   6         67.15         64.64         5.51 o                         
  -3  -2   6         10.44         15.92         2.81 o                         
  -2  -2   6         41.80         49.48         4.35 o                         
  -1  -2   6        985.57        972.11        34.69 o                         
   0  -2   6         30.74         37.28         3.10 o                         
   1  -2   6         98.65         92.70         5.49 o                         
   2  -2   6        273.68        276.33        10.50 o                         
   3  -2   6        559.25        581.81        21.08 o                         
   4  -2   6         17.60         18.55         4.45 o                         
   5  -2   6         69.40         72.89         5.47 o                         
   6  -2   6         61.34         62.47         6.85 o                         
   7  -2   6        395.82        376.15        19.76 o                         
   8  -2   6         19.24         20.97         8.69 o                         
  -8  -1   6          3.06          4.27         6.32 o                         
  -7  -1   6         34.23         33.00         5.57 o                         
  -6  -1   6        125.80        144.30        12.84 o                         
  -5  -1   6         62.85         66.02         6.90 o                         
  -4  -1   6        601.53        589.15        21.54 o                         
  -3  -1   6         76.81         86.65         4.81 o                         
  -2  -1   6        135.53        121.78         5.65 o                         
  -1  -1   6         25.74         25.53         3.14 o                         
   0  -1   6       3005.97       2749.65        94.30 o                         
   1  -1   6        745.96        696.24        25.96 o                         
   2  -1   6       3843.94       3579.53       109.94 o                         
   3  -1   6         14.68         14.67         2.74 o                         
   4  -1   6        137.16        129.35         5.60 o                         
   5  -1   6        117.25        108.68         7.36 o                         
   6  -1   6        106.95        100.46         6.99 o                         
   7  -1   6         13.41         14.30         5.43 o                         
   8  -1   6         68.61         50.72        10.21 o                         
  -8   0   6         29.81         32.59         7.34 o                         
  -7   0   6          3.47         14.63         5.54 o                         
  -6   0   6         13.68         22.67         3.66 o                         
  -5   0   6         68.94         80.44         4.30 o                         
  -4   0   6         12.45         15.34         2.52 o                         
  -3   0   6       4737.13       4932.90       195.20 o                         
  -2   0   6         56.29         56.96         3.79 o                         
  -1   0   6        204.58        213.61        16.46 o                         
   0   0   6         96.25        105.13         7.11 o                         
   1   0   6      14440.61      14247.47       599.38 o                         
   2   0   6        459.21        459.54        19.02 o                         
   3   0   6         25.17         22.18         2.92 o                         
   4   0   6         84.12         88.26        11.51 o                         
   5   0   6        143.69        133.69         7.07 o                         
   6   0   6          3.51          2.28         3.70 o                         
   7   0   6         12.85         15.24         4.23 o                         
   8   0   6          0.02          2.76         5.48 o                         
  -8   1   6          3.10          5.88         7.70 o                         
  -7   1   6         34.34         35.61         9.02 o                         
  -6   1   6        126.02        162.01        10.26 o                         
  -5   1   6         63.02         72.82         6.56 o                         
  -4   1   6        602.15        620.13        25.60 o                         
  -3   1   6         76.78         90.38         5.81 o                         
  -2   1   6        135.73        136.36         6.69 o                         
  -1   1   6         25.97         21.28         2.51 o                         
   0   1   6       3006.40       2764.22       108.77 o                         
   1   1   6        746.10        689.03        24.22 o                         
   2   1   6       3841.94       3606.64       123.03 o                         
   3   1   6         14.62         16.48         4.42 o                         
   4   1   6        137.22        120.54         7.47 o                         
   5   1   6        117.27        119.07         7.27 o                         
   6   1   6        106.97        106.32         8.90 o                         
   7   1   6         13.45          4.48         4.82 o                         
   8   1   6         68.63         65.79         7.38 o                         
  -8   2   6         18.10          5.09        14.35 o                         
  -7   2   6          0.08          3.49         5.06 o                         
  -6   2   6         20.01         19.14         8.95 o                         
  -5   2   6        314.03        313.56        15.64 o                         
  -4   2   6         67.22         79.29         7.34 o                         
  -3   2   6         10.36         13.28         3.03 o                         
  -2   2   6         41.60         44.15         4.86 o                         
  -1   2   6        987.39        997.57        40.07 o                         
   0   2   6         30.88         40.86         7.16 o                         
   1   2   6         98.48         94.19         5.34 o                         
   2   2   6        273.38        253.10        12.14 o                         
   3   2   6        559.40        567.08        24.61 o                         
   4   2   6         17.53         15.47         3.35 o                         
   5   2   6         69.44         62.61         9.59 o                         
   6   2   6         61.32         41.24         7.66 o                         
   7   2   6        395.96        407.07        54.45 o                         
   8   2   6         19.17         19.78         7.99 o                         
  -8   3   6          8.02          7.71         9.72 o                         
  -7   3   6          1.14          5.10        10.26 o                         
  -6   3   6          3.26          6.15         8.56 o                         
  -5   3   6         19.68         24.19         6.45 o                         
  -4   3   6        218.99        214.19        33.62 o                         
  -3   3   6        179.41        172.66         9.55 o                         
  -2   3   6         28.26         19.69         6.52 o                         
  -1   3   6         39.82         43.35         6.84 o                         
   0   3   6        618.50        629.59        32.50 o                         
   1   3   6         53.85         73.58         5.34 o                         
   2   3   6        192.15        177.14        11.62 o                         
   3   3   6         58.55         64.60         9.82 o                         
   4   3   6         34.87         33.02         4.80 o                         
   5   3   6         15.93         12.63         4.18 o                         
   6   3   6        202.89        211.15        13.24 o                         
   7   3   6          1.83         -2.51         6.04 o                         
  -7   4   6         41.89         55.64        13.57 o                         
  -6   4   6          4.76          4.39         6.70 o                         
  -5   4   6          5.06          5.17         6.21 o                         
  -4   4   6         59.44         66.07         7.81 o                         
  -3   4   6         67.18         57.93         6.31 o                         
  -2   4   6         82.39         79.45         6.93 o                         
  -1   4   6        200.44        189.32        12.81 o                         
   0   4   6         55.62         60.07        10.64 o                         
   1   4   6        503.48        513.86        27.49 o                         
   2   4   6         61.31         73.02         7.86 o                         
   3   4   6          1.53         -2.14         3.75 o                         
   4   4   6         38.81         36.30         5.79 o                         
   5   4   6        145.75        141.87        11.27 o                         
   6   4   6         14.20         17.37         6.07 o                         
   7   4   6          4.14          1.51         7.46 o                         
  -6   5   6         33.94         55.72        11.73 o                         
  -5   5   6          7.74          3.70         8.48 o                         
  -4   5   6         21.03         22.98         9.26 o                         
  -3   5   6         89.87         92.13        11.49 o                         
  -2   5   6         37.23         42.01         7.03 o                         
  -1   5   6          0.82          1.14         4.00 o                         
   0   5   6         72.35         77.76         8.69 o                         
   1   5   6         20.63         19.11         8.64 o                         
   2   5   6         72.50         60.47        11.57 o                         
   3   5   6         39.54         41.96        10.03 o                         
   4   5   6          2.79          2.69         5.88 o                         
   5   5   6          4.40          3.12         5.48 o                         
  -4   6   6          1.40          4.94         8.79 o                         
  -3   6   6          6.81          0.03        10.26 o                         
  -2   6   6          0.29          8.33         4.95 o                         
  -1   6   6         56.50         39.00        14.65 o                         
   0   6   6         15.37          1.96         6.40 o                         
   1   6   6         26.59         22.52         9.26 o                         
   2   6   6          8.30          4.78         8.48 o                         
   3   6   6         16.91         18.36         9.87 o                         
   4   6   6         29.49         41.96         9.10 o                         
  -4  -6   7         55.63         73.29        12.11 o                         
  -3  -6   7          6.44          1.04         7.25 o                         
  -2  -6   7          8.27         13.24         7.73 o                         
  -1  -6   7        105.81        106.66        26.22 o                         
   0  -6   7          1.23          5.49         6.30 o                         
   1  -6   7         16.21         13.21         7.52 o                         
   2  -6   7         19.17         25.48         6.61 o                         
   3  -6   7         13.17         10.82         5.73 o                         
   4  -6   7          4.48          9.73         5.59 o                         
  -6  -5   7         72.19         71.55        10.46 o                         
  -5  -5   7         14.42         10.58         6.66 o                         
  -4  -5   7         18.42         11.13         7.71 o                         
  -3  -5   7        126.78        152.22        23.37 o                         
  -2  -5   7         29.84         35.19         7.74 o                         
  -1  -5   7          9.21         14.74         8.64 o                         
   0  -5   7        117.34        120.04        13.65 o                         
   1  -5   7         14.47          9.86         4.14 o                         
   2  -5   7        203.26        202.23        10.43 o                         
   3  -5   7         29.17         26.92         5.42 o                         
   4  -5   7          7.14          2.95         5.06 o                         
   5  -5   7          0.81          1.15         5.23 o                         
  -7  -4   7         21.32         21.47         7.34 o                         
  -6  -4   7          5.04          8.71         5.11 o                         
  -5  -4   7         11.61          8.53         4.43 o                         
  -4  -4   7         24.90         28.57         4.82 o                         
  -3  -4   7         51.35         46.42         5.53 o                         
  -2  -4   7         54.04         49.00         5.05 o                         
  -1  -4   7        145.79        160.28        12.41 o                         
   0  -4   7          5.29          3.87         3.67 o                         
   1  -4   7        491.35        463.20        18.17 o                         
   2  -4   7        125.14        145.17         8.44 o                         
   3  -4   7          6.26          7.42         3.01 o                         
   4  -4   7         16.72         17.61         4.52 o                         
   5  -4   7         76.33         69.00         7.58 o                         
   6  -4   7          1.23          1.34         4.93 o                         
   7  -4   7          1.41          2.07         6.56 o                         
  -7  -3   7          0.68          2.56         4.93 o                         
  -6  -3   7          1.65         -1.78         3.83 o                         
  -5  -3   7         48.95         52.52         6.01 o                         
  -4  -3   7        386.31        394.92        16.48 o                         
  -3  -3   7         96.80        101.73         6.92 o                         
  -2  -3   7         52.71         51.18         5.67 o                         
  -1  -3   7         22.46         24.38         3.10 o                         
   0  -3   7        745.37        733.07        26.94 o                         
   1  -3   7         41.24         54.02         6.19 o                         
   2  -3   7          9.51          8.88         3.05 o                         
   3  -3   7        156.05        159.49        10.98 o                         
   4  -3   7         36.52         29.42         3.82 o                         
   5  -3   7         27.40         33.36         5.27 o                         
   6  -3   7         97.85         87.87        10.39 o                         
   7  -3   7          5.95          1.10         5.55 o                         
  -8  -2   7          9.72         23.91         8.73 o                         
  -7  -2   7          0.21          1.09         4.62 o                         
  -6  -2   7         71.51         75.19         6.93 o                         
  -5  -2   7        158.57        177.02         8.95 o                         
  -4  -2   7          9.98          8.36         2.79 o                         
  -3  -2   7         57.64         66.71         5.16 o                         
  -2  -2   7         24.75         23.59         2.98 o                         
  -1  -2   7        288.01        312.01        13.89 o                         
   0  -2   7         63.19         72.79         4.40 o                         
   1  -2   7        150.26        138.89         7.24 o                         
   2  -2   7        340.79        340.13        12.85 o                         
   3  -2   7        153.21        169.45         9.77 o                         
   4  -2   7         15.10         17.49         3.08 o                         
   5  -2   7         36.26         29.89         4.05 o                         
   6  -2   7         43.12         40.17         5.92 o                         
   7  -2   7        292.61        306.58        16.64 o                         
   8  -2   7         53.41         63.42        12.19 o                         
  -8  -1   7          1.72         11.71         6.49 o                         
  -7  -1   7         12.94         15.61         5.52 o                         
  -6  -1   7         21.04         27.03         3.99 o                         
  -5  -1   7         29.33         28.76         3.96 o                         
  -4  -1   7         65.33         73.53         5.33 o                         
  -3  -1   7        100.90        106.20         5.64 o                         
  -2  -1   7        514.27        494.71        18.30 o                         
  -1  -1   7        104.29         98.30         4.50 o                         
   0  -1   7       1073.10       1001.47        34.73 o                         
   1  -1   7        421.47        398.29        14.63 o                         
   2  -1   7       1226.62       1198.26        41.60 o                         
   3  -1   7          0.67          2.47         1.51 o                         
   4  -1   7        163.09        161.55         6.69 o                         
   5  -1   7        132.04        122.14         6.31 o                         
   6  -1   7        539.49        458.46        18.60 o                         
   7  -1   7         29.35         36.88         6.38 o                         
   8  -1   7         58.76         50.78        10.45 o                         
  -8   0   7          4.21         10.39         7.66 o                         
  -7   0   7         17.08         44.24         7.04 o                         
  -6   0   7          1.31          3.29         3.21 o                         
  -5   0   7         67.71         78.50         5.44 o                         
  -4   0   7          6.96          6.84         2.37 o                         
  -3   0   7        325.60        305.26        11.78 o                         
  -2   0   7        438.00        446.29        19.00 o                         
  -1   0   7         20.94         27.11         2.79 o                         
   0   0   7        160.91        177.96        11.52 o                         
   1   0   7        364.25        344.82        14.39 o                         
   2   0   7        160.32        161.23         7.70 o                         
   3   0   7          5.23          6.02         2.35 o                         
   4   0   7        146.05        141.70         7.74 o                         
   5   0   7         51.00         47.75         5.44 o                         
   6   0   7          0.91          2.06         3.15 o                         
   7   0   7          0.89          4.69         5.21 o                         
   8   0   7          1.46         -1.21         5.21 o                         
  -8   1   7          1.70          3.77         7.05 o                         
  -7   1   7         12.90         14.50        13.42 o                         
  -6   1   7         20.93         14.50         4.03 o                         
  -5   1   7         29.43         33.96         4.72 o                         
  -4   1   7         65.52         56.66        10.10 o                         
  -3   1   7        101.04         98.69         6.08 o                         
  -2   1   7        514.92        514.47        21.23 o                         
  -1   1   7        104.55        106.89         6.21 o                         
   0   1   7       1072.26       1000.19        40.05 o                         
   1   1   7        421.48        413.99        14.65 o                         
   2   1   7       1227.14       1193.79        41.70 o                         
   3   1   7          0.68         -0.87         1.72 o                         
   4   1   7        163.16        175.17         9.99 o                         
   5   1   7        132.06        126.18         8.66 o                         
   6   1   7        539.58        486.78        22.20 o                         
   7   1   7         29.33         38.10         6.55 o                         
   8   1   7         58.60         53.75         6.83 o                         
  -8   2   7          9.71          1.39        14.81 o                         
  -7   2   7          0.21          1.29         4.83 o                         
  -6   2   7         71.59         83.27        10.71 o                         
  -5   2   7        158.67        168.86        11.92 o                         
  -4   2   7         10.06         13.51         3.29 o                         
  -3   2   7         57.87         70.70         5.64 o                         
  -2   2   7         24.81         31.79         4.43 o                         
  -1   2   7        287.14        307.93        11.83 o                         
   0   2   7         63.26         66.65         4.00 o                         
   1   2   7        149.86        140.68         7.09 o                         
   2   2   7        340.30        330.77        14.90 o                         
   3   2   7        152.98        158.20         8.63 o                         
   4   2   7         15.07         15.76         3.78 o                         
   5   2   7         36.17         35.27         4.80 o                         
   6   2   7         43.10         41.00        10.10 o                         
   7   2   7        292.52        294.98        20.78 o                         
   8   2   7         53.36         45.89        16.58 o                         
  -7   3   7          0.69         -2.66         6.72 o                         
  -6   3   7          1.67         11.57         7.02 o                         
  -5   3   7         48.93         56.86         9.55 o                         
  -4   3   7        385.96        383.23        18.44 o                         
  -3   3   7         96.98        102.09         7.69 o                         
  -2   3   7         52.67         51.64         5.14 o                         
  -1   3   7         22.57         20.06         3.35 o                         
   0   3   7        743.84        754.85        57.76 o                         
   1   3   7         41.23         54.29         4.71 o                         
   2   3   7          9.51          4.27         2.73 o                         
   3   3   7        155.88        170.15         9.35 o                         
   4   3   7         36.51         32.95         5.59 o                         
   5   3   7         27.42         32.49         5.31 o                         
   6   3   7         97.52        101.37         9.62 o                         
   7   3   7          5.98          3.75         7.02 o                         
  -7   4   7         21.35         36.27        10.26 o                         
  -6   4   7          5.08          9.51         7.36 o                         
  -5   4   7         11.62         19.05         7.08 o                         
  -4   4   7         24.88         26.43         6.41 o                         
  -3   4   7         51.32         46.40         5.92 o                         
  -2   4   7         54.03         48.77         5.66 o                         
  -1   4   7        145.63        147.96        10.53 o                         
   0   4   7          5.27          4.68         6.17 o                         
   1   4   7        491.08        458.43        25.13 o                         
   2   4   7        125.20        110.29        10.63 o                         
   3   4   7          6.27         10.22         3.93 o                         
   4   4   7         16.68         25.02        10.54 o                         
   5   4   7         76.32         82.49        11.84 o                         
   6   4   7          1.22         -1.05         4.93 o                         
   7   4   7          1.39         -1.11         7.08 o                         
  -6   5   7         72.21         74.51        15.58 o                         
  -5   5   7         14.36         17.89         9.26 o                         
  -4   5   7         18.41         12.50         7.56 o                         
  -3   5   7        126.59        131.42        16.04 o                         
  -2   5   7         29.88         36.00         6.33 o                         
  -1   5   7          9.18          2.67         3.59 o                         
   0   5   7        117.22        119.96        11.02 o                         
   1   5   7         14.46          7.38         4.63 o                         
   2   5   7        203.17        178.15        21.44 o                         
   3   5   7         29.18          7.87         7.56 o                         
   4   5   7          7.17          6.99         5.39 o                         
   5   5   7          0.84         -3.09         4.77 o                         
  -4   6   7         55.56         24.84        11.42 o                         
  -3   6   7          6.45         -0.72         5.60 o                         
  -2   6   7          8.24          8.61         5.62 o                         
  -1   6   7        105.99        106.89        20.75 o                         
   0   6   7          1.22          1.36         5.16 o                         
   1   6   7         16.16          9.56         8.64 o                         
   2   6   7         19.19          9.41         8.48 o                         
   3   6   7         13.14         16.51         9.87 o                         
   4   6   7          4.49         10.68         7.92 o                         
  -4  -6   8        103.63        153.52        19.51 o                         
  -3  -6   8         13.30         12.23        16.66 o                         
  -2  -6   8          5.63         17.21         8.33 o                         
  -1  -6   8          8.09         11.64         7.19 o                         
   0  -6   8         33.70         44.14         9.02 o                         
   1  -6   8         11.31          4.49         6.81 o                         
   2  -6   8         17.69         11.86         8.07 o                         
   3  -6   8         11.92          9.09         5.87 o                         
  -5  -5   8         13.29         10.07         7.53 o                         
  -4  -5   8         30.46         18.91         7.89 o                         
  -3  -5   8         50.50         67.12        12.02 o                         
  -2  -5   8         54.18         37.38         7.80 o                         
  -1  -5   8         23.32         24.52         7.47 o                         
   0  -5   8         68.48         72.96        13.34 o                         
   1  -5   8         23.26         21.32         4.63 o                         
   2  -5   8        127.55        128.14         8.67 o                         
   3  -5   8         28.88         17.34         5.50 o                         
   4  -5   8          1.62         10.83         5.35 o                         
   5  -5   8          1.30          3.46         5.48 o                         
  -7  -4   8          2.03          0.84         6.15 o                         
  -6  -4   8         55.30         62.38         8.07 o                         
  -5  -4   8         12.23          9.69         4.40 o                         
  -4  -4   8          4.58          5.79         3.62 o                         
  -3  -4   8        227.68        227.86        11.39 o                         
  -2  -4   8         78.82         94.88         7.30 o                         
  -1  -4   8         94.17        115.36        20.13 o                         
   0  -4   8         40.45         46.73         6.58 o                         
   1  -4   8        196.90        192.63        11.01 o                         
   2  -4   8        153.80        151.89        12.69 o                         
   3  -4   8          7.57          5.30         2.96 o                         
   4  -4   8         71.77         67.07         5.98 o                         
   5  -4   8         80.80         66.63         7.45 o                         
   6  -4   8         11.11         -1.07         4.86 o                         
  -7  -3   8         13.52         12.14         5.40 o                         
  -6  -3   8         11.01          9.73         4.37 o                         
  -5  -3   8        238.05        247.29        12.85 o                         
  -4  -3   8         93.42        102.20         7.70 o                         
  -3  -3   8        117.87        114.13         7.46 o                         
  -2  -3   8         84.47         86.72        11.06 o                         
  -1  -3   8        166.70        169.96         6.78 o                         
   0  -3   8        782.57        773.60        28.07 o                         
   1  -3   8         59.07         64.96         5.52 o                         
   2  -3   8        149.16        132.61         6.75 o                         
   3  -3   8         97.17         96.11         7.30 o                         
   4  -3   8          5.03          5.77         2.89 o                         
   5  -3   8         31.32         31.21         4.42 o                         
   6  -3   8          2.88          0.79         4.59 o                         
   7  -3   8         25.44         24.49         6.81 o                         
  -8  -2   8        121.70        141.17        13.70 o                         
  -7  -2   8         15.72         12.41         5.32 o                         
  -6  -2   8         46.58         53.77         8.38 o                         
  -5  -2   8         33.82         29.49         4.44 o                         
  -4  -2   8        123.20        139.03         8.70 o                         
  -3  -2   8         33.34         28.74         3.72 o                         
  -2  -2   8         45.06         50.31         5.19 o                         
  -1  -2   8        436.71        421.70        18.02 o                         
   0  -2   8        211.04        201.38         7.19 o                         
   1  -2   8        291.56        304.87        13.48 o                         
   2  -2   8        106.16        108.85         5.36 o                         
   3  -2   8         73.80         86.54         5.31 o                         
   4  -2   8        127.26        133.91         6.93 o                         
   5  -2   8         19.16         16.31         5.06 o                         
   6  -2   8         10.89         10.06         4.09 o                         
   7  -2   8         81.28         88.88        10.61 o                         
   8  -2   8         25.68         20.15        18.97 o                         
  -8  -1   8         16.31         19.58         7.29 o                         
  -7  -1   8          2.44          2.90         4.20 o                         
  -6  -1   8         12.49          9.77         3.58 o                         
  -5  -1   8        113.92        100.74         6.50 o                         
  -4  -1   8         58.97         66.78         5.31 o                         
  -3  -1   8          5.92          5.03         2.00 o                         
  -2  -1   8        397.62        370.23        13.90 o                         
  -1  -1   8        151.38        140.42         5.93 o                         
   0  -1   8        659.97        614.19        21.86 o                         
   1  -1   8        273.41        250.24        13.42 o                         
   2  -1   8          4.21          5.98         2.30 o                         
   3  -1   8        110.41        110.28         4.94 o                         
   4  -1   8        120.65        116.61         6.23 o                         
   5  -1   8         80.53         78.78         5.65 o                         
   6  -1   8         94.36         99.16         7.06 o                         
   7  -1   8         57.02         47.75         7.17 o                         
   8  -1   8          2.02          9.02         7.58 o                         
  -8   0   8         22.29         25.03         8.87 o                         
  -7   0   8          2.25          4.68         4.04 o                         
  -6   0   8          2.37          3.76         3.23 o                         
  -5   0   8         82.76         89.32         6.40 o                         
  -4   0   8         33.87         40.94         4.78 o                         
  -3   0   8        283.54        301.79        13.81 o                         
  -2   0   8         62.10         68.02         4.41 o                         
  -1   0   8        448.47        451.95        21.67 o                         
   0   0   8          0.48          3.76         1.66 o                         
   1   0   8         88.43         96.48         4.78 o                         
   2   0   8         57.76         69.25         4.42 o                         
   3   0   8          1.56          0.00         1.96 o                         
   4   0   8         11.17          5.45         2.97 o                         
   5   0   8         97.51         89.27         7.23 o                         
   6   0   8          0.98          1.50         3.18 o                         
   7   0   8         26.24         22.88         4.94 o                         
   8   0   8          0.58          0.08         5.23 o                         
  -8   1   8         16.36         18.84        15.19 o                         
  -7   1   8          2.44          4.50         6.16 o                         
  -6   1   8         12.45         14.14         4.23 o                         
  -5   1   8        113.84        122.59         8.61 o                         
  -4   1   8         59.06         73.44         5.87 o                         
  -3   1   8          5.87          9.04         3.14 o                         
  -2   1   8        397.85        373.61        17.95 o                         
  -1   1   8        151.72        144.00         8.18 o                         
   0   1   8        659.88        628.58        30.98 o                         
   1   1   8        273.84        253.30         9.54 o                         
   2   1   8          4.24          5.12         1.84 o                         
   3   1   8        110.19        109.20         5.53 o                         
   4   1   8        120.75        137.03         9.94 o                         
   5   1   8         80.67         77.75         6.89 o                         
   6   1   8         94.60         90.83         9.82 o                         
   7   1   8         56.94         48.81         7.28 o                         
   8   1   8          2.01          2.35         5.03 o                         
  -8   2   8        121.83        170.08        19.28 o                         
  -7   2   8         15.77         15.72        10.72 o                         
  -6   2   8         46.59         43.22         6.65 o                         
  -5   2   8         33.81         40.69         8.18 o                         
  -4   2   8        123.45        133.56        16.39 o                         
  -3   2   8         33.50         37.12         4.31 o                         
  -2   2   8         44.95         47.58         4.36 o                         
  -1   2   8        436.45        403.23        21.38 o                         
   0   2   8        211.28        192.98         7.84 o                         
   1   2   8        291.20        290.70        13.24 o                         
   2   2   8        105.98        112.42         6.40 o                         
   3   2   8         73.94         79.53         6.24 o                         
   4   2   8        126.94        127.14         7.41 o                         
   5   2   8         19.09         18.34         4.36 o                         
   6   2   8         10.88          8.58         5.34 o                         
   7   2   8         81.37         91.80        11.42 o                         
   8   2   8         25.72         33.05         9.49 o                         
  -7   3   8         13.63         29.84        11.96 o                         
  -6   3   8         11.07          6.85         6.14 o                         
  -5   3   8        238.23        285.54        18.79 o                         
  -4   3   8         93.53         93.40         7.71 o                         
  -3   3   8        117.87        120.63         8.55 o                         
  -2   3   8         84.55         76.75         7.06 o                         
  -1   3   8        167.06        161.88        10.58 o                         
   0   3   8        782.88        766.15        31.97 o                         
   1   3   8         59.00         61.50         7.17 o                         
   2   3   8        149.35        135.45         7.72 o                         
   3   3   8         96.97        107.54         7.82 o                         
   4   3   8          5.02          4.50         3.47 o                         
   5   3   8         31.38         25.05         5.22 o                         
   6   3   8          2.86          7.85         5.91 o                         
   7   3   8         25.46         18.32         7.30 o                         
  -7   4   8          2.04          2.68         7.54 o                         
  -6   4   8         55.54         56.02        10.73 o                         
  -5   4   8         12.20         18.56         7.07 o                         
  -4   4   8          4.59          5.37         4.40 o                         
  -3   4   8        227.67        220.40        12.41 o                         
  -2   4   8         78.69         87.57         7.77 o                         
  -1   4   8         94.16         94.82        19.12 o                         
   0   4   8         40.36         52.45         6.54 o                         
   1   4   8        196.93        200.01        10.22 o                         
   2   4   8        153.98        146.23         9.43 o                         
   3   4   8          7.58          5.81         4.88 o                         
   4   4   8         71.75         60.17         6.91 o                         
   5   4   8         80.92         76.68         8.44 o                         
   6   4   8         11.12          8.67         7.53 o                         
  -5   5   8         13.27          6.79         8.79 o                         
  -4   5   8         30.47         21.71         6.98 o                         
  -3   5   8         50.43         59.15         8.44 o                         
  -2   5   8         54.17         44.55        11.57 o                         
  -1   5   8         23.26         18.75        10.95 o                         
   0   5   8         68.48         66.98         8.46 o                         
   1   5   8         23.35         22.76         5.73 o                         
   2   5   8        127.71         98.71        15.12 o                         
   3   5   8         28.87         33.55         7.41 o                         
   4   5   8          1.63         -0.39         4.99 o                         
   5   5   8          1.30          3.40         5.55 o                         
  -4   6   8        103.49        108.74        20.21 o                         
  -3   6   8         13.30          7.35         8.87 o                         
  -2   6   8          5.61         12.10         5.83 o                         
  -1   6   8          8.17          2.73         8.87 o                         
   0   6   8         33.67         24.68        12.80 o                         
   1   6   8         11.27         17.74        10.64 o                         
   2   6   8         17.76         26.84         9.72 o                         
   3   6   8         11.98          2.27         6.45 o                         
  -3  -6   9         23.46         21.83         8.52 o                         
  -2  -6   9         15.19         16.63        10.34 o                         
  -1  -6   9         20.62         37.58        12.96 o                         
   0  -6   9         52.38         58.36         9.90 o                         
   1  -6   9          7.15          0.96         9.10 o                         
   2  -6   9         10.57         19.95         6.92 o                         
   3  -6   9          9.39          1.60         6.77 o                         
  -5  -5   9         29.61         37.11        10.60 o                         
  -4  -5   9         23.00         17.53         8.23 o                         
  -3  -5   9        120.48        134.29        14.89 o                         
  -2  -5   9         38.06         35.07         7.64 o                         
  -1  -5   9         28.29         23.36         9.72 o                         
   0  -5   9         15.96         12.97         5.94 o                         
   1  -5   9        374.00        359.30        18.26 o                         
   2  -5   9          7.87         10.41         4.14 o                         
   3  -5   9         28.59         17.94         7.24 o                         
   4  -5   9          4.57          0.11         5.36 o                         
   5  -5   9         23.82         22.14         6.11 o                         
  -7  -4   9         10.05          8.41         7.70 o                         
  -6  -4   9         74.86         78.08        10.15 o                         
  -5  -4   9          1.92          7.24         4.02 o                         
  -4  -4   9          1.12          2.11         4.03 o                         
  -3  -4   9        286.41        291.72        13.29 o                         
  -2  -4   9         40.02         40.78         4.76 o                         
  -1  -4   9         28.98         39.15         5.35 o                         
   0  -4   9        124.01        125.23        18.87 o                         
   1  -4   9          3.63          5.88         2.94 o                         
   2  -4   9        330.00        336.92        14.12 o                         
   3  -4   9          1.53          0.33         3.83 o                         
   4  -4   9         33.68         29.02         4.45 o                         
   5  -4   9         48.72         33.90         5.98 o                         
   6  -4   9         80.12         66.55        11.61 o                         
  -7  -3   9         13.55         10.46         7.84 o                         
  -6  -3   9          4.73         16.08         4.58 o                         
  -5  -3   9        253.36        254.28        13.11 o                         
  -4  -3   9        133.10        144.63         9.31 o                         
  -3  -3   9          2.86         -0.14         2.55 o                         
  -2  -3   9         53.65         45.47         5.09 o                         
  -1  -3   9        198.87        182.62         8.18 o                         
   0  -3   9        217.42        208.62         9.04 o                         
   1  -3   9         10.34          6.99         3.17 o                         
   2  -3   9         62.31         54.50         4.88 o                         
   3  -3   9        259.56        275.14        11.48 o                         
   4  -3   9         55.60         64.30         5.39 o                         
   5  -3   9         18.49         16.30         3.69 o                         
   6  -3   9         30.94         31.01         6.15 o                         
   7  -3   9         32.07         40.51         7.07 o                         
  -8  -2   9         44.46         70.43         9.97 o                         
  -7  -2   9          1.08         -0.82         6.38 o                         
  -6  -2   9         73.74         70.90         6.95 o                         
  -5  -2   9         20.81         25.97         5.08 o                         
  -4  -2   9        130.95        153.06         8.88 o                         
  -3  -2   9        174.73        177.37         8.27 o                         
  -2  -2   9         33.85         35.43         3.61 o                         
  -1  -2   9         46.81         48.20         4.12 o                         
   0  -2   9          3.90          0.51         1.46 o                         
   1  -2   9        316.31        341.28        14.69 o                         
   2  -2   9         11.12          9.96         2.24 o                         
   3  -2   9         62.44         61.87         5.86 o                         
   4  -2   9        121.97        126.32         6.26 o                         
   5  -2   9         11.41         11.45         3.62 o                         
   6  -2   9         34.25         32.26         6.46 o                         
   7  -2   9         10.06         14.54         6.72 o                         
   8  -2   9         11.14         17.41         8.45 o                         
  -8  -1   9         26.24         46.34        22.60 o                         
  -7  -1   9         16.84         24.41         5.32 o                         
  -6  -1   9        122.79        118.19         8.69 o                         
  -5  -1   9         19.33         19.94         3.39 o                         
  -4  -1   9          6.25         10.73         2.49 o                         
  -3  -1   9        556.19        549.66        23.42 o                         
  -2  -1   9        339.30        335.91        12.70 o                         
  -1  -1   9         92.23         91.45         4.41 o                         
   0  -1   9        847.08        826.82        29.40 o                         
   1  -1   9        332.19        325.08        14.22 o                         
   2  -1   9         13.58         12.97         2.07 o                         
   3  -1   9         55.04         52.62         3.94 o                         
   4  -1   9         11.60         14.89         2.80 o                         
   5  -1   9         34.63         28.64         3.79 o                         
   6  -1   9         96.51         92.69         6.92 o                         
   7  -1   9         13.42         16.84         4.86 o                         
   8  -1   9         22.17         25.41         8.56 o                         
  -8   0   9          8.35          0.33         7.38 o                         
  -7   0   9          0.03          3.26         4.73 o                         
  -6   0   9         45.72         30.64         4.54 o                         
  -5   0   9         79.60         88.47         7.55 o                         
  -4   0   9         54.29         56.84         5.43 o                         
  -3   0   9          2.56         16.44         2.89 o                         
  -2   0   9       1058.18       1114.09        44.82 o                         
  -1   0   9          9.01          6.12         1.75 o                         
   0   0   9          0.54          3.68         1.78 o                         
   1   0   9        185.06        195.49         8.71 o                         
   2   0   9         28.08         32.05         3.10 o                         
   3   0   9          0.02          5.92         2.41 o                         
   4   0   9          0.04         -0.88         2.63 o                         
   5   0   9          1.17         -0.38         3.65 o                         
   6   0   9          3.97          6.03         3.45 o                         
   7   0   9         25.04         25.71         5.44 o                         
   8   0   9          9.90         11.11         6.12 o                         
  -8   1   9         26.29         37.12        10.16 o                         
  -7   1   9         16.81         32.24         8.48 o                         
  -6   1   9        122.82        134.53        10.04 o                         
  -5   1   9         19.52         24.76         4.36 o                         
  -4   1   9          6.25          7.93         2.90 o                         
  -3   1   9        556.49        552.96        23.66 o                         
  -2   1   9        339.68        332.41        14.91 o                         
  -1   1   9         92.30         97.15         6.11 o                         
   0   1   9        846.61        866.36        41.72 o                         
   1   1   9        332.80        338.97        14.27 o                         
   2   1   9         13.62         15.24         2.68 o                         
   3   1   9         54.92         66.18         4.35 o                         
   4   1   9         11.61          9.80         3.46 o                         
   5   1   9         34.68         29.32         4.71 o                         
   6   1   9         96.48         79.51         7.85 o                         
   7   1   9         13.39         10.90         5.31 o                         
   8   1   9         22.11         16.78         5.70 o                         
  -8   2   9         44.39         75.18        13.08 o                         
  -7   2   9          1.09          1.53         6.25 o                         
  -6   2   9         73.81         72.23        10.27 o                         
  -5   2   9         20.80         19.25         4.04 o                         
  -4   2   9        131.19        130.04        10.87 o                         
  -3   2   9        174.84        175.67         9.43 o                         
  -2   2   9         33.88         46.29         5.34 o                         
  -1   2   9         46.64         54.86        18.51 o                         
   0   2   9          3.89          1.65         1.75 o                         
   1   2   9        316.09        317.02        14.40 o                         
   2   2   9         11.08         11.58         2.73 o                         
   3   2   9         62.28         58.33         7.63 o                         
   4   2   9        121.76        134.09         7.35 o                         
   5   2   9         11.50          5.02         3.02 o                         
   6   2   9         34.35         32.67         5.74 o                         
   7   2   9         10.11         11.45         6.87 o                         
   8   2   9         11.19         12.26         7.96 o                         
  -7   3   9         13.64         25.30        12.96 o                         
  -6   3   9          4.69         10.01         7.79 o                         
  -5   3   9        253.34        266.70        14.80 o                         
  -4   3   9        133.12        142.27        13.62 o                         
  -3   3   9          2.90          4.09         4.96 o                         
  -2   3   9         53.52         54.13         5.39 o                         
  -1   3   9        199.16        171.96        11.23 o                         
   0   3   9        217.48        207.20         8.66 o                         
   1   3   9         10.38          8.31         2.35 o                         
   2   3   9         62.49         60.61         5.42 o                         
   3   3   9        259.74        264.63        13.45 o                         
   4   3   9         55.75         58.14         6.48 o                         
   5   3   9         18.54          7.73         4.33 o                         
   6   3   9         30.92         29.65         7.08 o                         
   7   3   9         32.09         23.10         7.69 o                         
  -7   4   9         10.07         21.22         8.82 o                         
  -6   4   9         74.64         92.66        17.89 o                         
  -5   4   9          1.89         12.74         6.68 o                         
  -4   4   9          1.12          3.37         5.35 o                         
  -3   4   9        286.29        283.63        15.22 o                         
  -2   4   9         40.17         28.86         4.97 o                         
  -1   4   9         28.99         26.64        10.41 o                         
   0   4   9        123.98        140.06        23.68 o                         
   1   4   9          3.63          5.02         2.62 o                         
   2   4   9        330.08        332.55        16.12 o                         
   3   4   9          1.54         -2.44         3.38 o                         
   4   4   9         33.72         37.25         7.40 o                         
   5   4   9         48.73         56.02         9.50 o                         
   6   4   9         80.11         77.29         9.14 o                         
  -5   5   9         29.57         33.47        10.18 o                         
  -4   5   9         23.03         17.99         6.76 o                         
  -3   5   9        120.62        128.22        12.32 o                         
  -2   5   9         38.02         36.53         6.57 o                         
  -1   5   9         28.23         26.50        13.96 o                         
   0   5   9         15.95          9.90         7.94 o                         
   1   5   9        373.97        362.48        31.16 o                         
   2   5   9          7.85          4.26         5.44 o                         
   3   5   9         28.57         18.41         6.70 o                         
   4   5   9          4.57          2.64         4.78 o                         
   5   5   9         23.91         16.84         6.41 o                         
  -3   6   9         23.52         23.81         8.72 o                         
  -2   6   9         15.21         15.27         6.33 o                         
  -1   6   9         20.57         34.40        15.66 o                         
   0   6   9         52.28         29.67         8.87 o                         
   1   6   9          7.15         -2.31         8.95 o                         
   2   6   9         10.63          8.11         8.25 o                         
   3   6   9          9.45          9.31         7.75 o                         
  -3  -6  10         18.32         16.99         8.19 o                         
  -2  -6  10          2.34          3.79         7.03 o                         
  -1  -6  10          6.03          6.27         6.65 o                         
   0  -6  10          6.07          9.21         8.72 o                         
   1  -6  10          5.00          2.39         6.63 o                         
   2  -6  10          4.09         -0.54         5.51 o                         
   3  -6  10         14.13         13.19         7.40 o                         
  -5  -5  10         63.96         80.02        17.15 o                         
  -4  -5  10         13.30          8.14         5.69 o                         
  -3  -5  10         95.09        128.61        26.22 o                         
  -2  -5  10         29.37         40.98         8.06 o                         
  -1  -5  10          9.05          3.12        10.80 o                         
   0  -5  10          4.20          5.81         5.27 o                         
   1  -5  10        258.95        278.71        15.13 o                         
   2  -5  10         51.63         49.82         5.84 o                         
   3  -5  10         10.13         10.05         4.43 o                         
   4  -5  10          4.59         10.02         5.62 o                         
   5  -5  10          6.99          7.30         5.55 o                         
  -6  -4  10         21.40         17.93         5.48 o                         
  -5  -4  10          8.39         12.32         4.62 o                         
  -4  -4  10          8.32          7.10         3.96 o                         
  -3  -4  10        247.05        241.94        11.60 o                         
  -2  -4  10         84.82         84.51         6.72 o                         
  -1  -4  10         31.62         40.60         5.51 o                         
   0  -4  10         87.90         99.90        14.57 o                         
   1  -4  10         26.71         33.83         5.33 o                         
   2  -4  10        414.30        443.65        23.79 o                         
   3  -4  10          1.04         -0.77         2.98 o                         
   4  -4  10         23.03         21.56         4.35 o                         
   5  -4  10          5.01          4.57         4.98 o                         
   6  -4  10         53.32         57.56         7.63 o                         
  -7  -3  10         32.05         26.74         6.38 o                         
  -6  -3  10          4.39          6.29         4.60 o                         
  -5  -3  10         39.93         38.43         6.97 o                         
  -4  -3  10        169.86        159.71        10.02 o                         
  -3  -3  10        357.44        361.45        15.13 o                         
  -2  -3  10          8.70         10.45         3.41 o                         
  -1  -3  10        124.74        156.95         7.37 o                         
   0  -3  10        153.85        150.05         7.15 o                         
   1  -3  10         64.16         65.98         5.03 o                         
   2  -3  10         14.95         14.10         2.83 o                         
   3  -3  10        572.22        597.12        22.30 o                         
   4  -3  10         59.69         55.98         8.03 o                         
   5  -3  10          0.53          4.80         3.36 o                         
   6  -3  10         33.24         25.56         9.57 o                         
   7  -3  10         99.90         92.04        13.91 o                         
  -8  -2  10         63.09        103.55        15.55 o                         
  -7  -2  10         26.30         40.60         7.27 o                         
  -6  -2  10         31.28         39.24         5.46 o                         
  -5  -2  10        146.30        150.44         9.67 o                         
  -4  -2  10       1548.70       1577.85        54.85 o                         
  -3  -2  10         37.42         43.50         5.01 o                         
  -2  -2  10        175.67        172.41         7.64 o                         
  -1  -2  10         15.81         10.11         2.22 o                         
   0  -2  10       1341.43       1340.82        42.23 o                         
   1  -2  10        217.29        224.61         9.19 o                         
   2  -2  10         21.76         21.34         2.78 o                         
   3  -2  10         70.23         69.17         4.36 o                         
   4  -2  10        316.91        327.81        11.98 o                         
   5  -2  10         17.05         11.60         3.65 o                         
   6  -2  10         47.81         50.71         6.07 o                         
   7  -2  10         61.25         37.86        10.18 o                         
   8  -2  10         50.55         50.45        15.19 o                         
  -8  -1  10         24.63         29.93        10.52 o                         
  -7  -1  10         22.95         42.89         6.68 o                         
  -6  -1  10         62.07         62.51         6.44 o                         
  -5  -1  10        439.70        402.44        15.00 o                         
  -4  -1  10         12.03         15.01         2.90 o                         
  -3  -1  10       1837.78       1824.38        71.74 o                         
  -2  -1  10        173.76        164.90         7.11 o                         
  -1  -1  10          9.31          8.92         1.81 o                         
   0  -1  10        347.86        338.61        12.55 o                         
   1  -1  10       1222.42       1190.37        48.94 o                         
   2  -1  10         63.10         69.68         4.09 o                         
   3  -1  10        475.11        506.98        18.24 o                         
   4  -1  10         61.39         59.12         4.81 o                         
   5  -1  10         70.63         70.93         6.43 o                         
   6  -1  10         33.19         30.25         4.72 o                         
   7  -1  10          0.26          0.91         4.47 o                         
   8  -1  10          6.63         12.69         7.71 o                         
  -8   0  10         40.32         20.29        10.41 o                         
  -7   0  10          8.63          8.42         4.92 o                         
  -6   0  10          3.81          3.56         3.36 o                         
  -5   0  10         61.53         66.50         8.90 o                         
  -4   0  10         26.53         27.05         3.95 o                         
  -3   0  10          0.02          1.56         2.25 o                         
  -2   0  10        337.60        317.95        13.74 o                         
  -1   0  10        154.14        132.95         6.40 o                         
   0   0  10        300.31        334.99        28.06 o                         
   1   0  10        576.53        603.11        24.75 o                         
   2   0  10          0.31          3.70         2.00 o                         
   3   0  10         38.79         46.86         4.30 o                         
   4   0  10         47.36         48.81         5.00 o                         
   5   0  10         37.43         39.46         5.53 o                         
   6   0  10         41.28         39.70         4.79 o                         
   7   0  10         11.96         13.59         4.59 o                         
   8   0  10         17.20         17.53         5.54 o                         
  -8   1  10         24.78         52.15        15.50 o                         
  -7   1  10         22.88         31.69         8.75 o                         
  -6   1  10         62.18         74.55         7.40 o                         
  -5   1  10        438.79        419.65        19.20 o                         
  -4   1  10         12.06         21.35         4.31 o                         
  -3   1  10       1838.25       1741.27        71.96 o                         
  -2   1  10        173.85        168.59         9.81 o                         
  -1   1  10          9.35         12.48         2.83 o                         
   0   1  10        348.02        346.26        17.94 o                         
   1   1  10       1222.82       1244.96        49.00 o                         
   2   1  10         63.27         68.83         7.77 o                         
   3   1  10        474.94        483.38        18.31 o                         
   4   1  10         61.31         57.61         5.75 o                         
   5   1  10         70.69         70.84         7.20 o                         
   6   1  10         33.22         29.40         5.39 o                         
   7   1  10          0.25          7.39         6.07 o                         
   8   1  10          6.60          7.19         5.03 o                         
  -8   2  10         62.89        104.39        19.28 o                         
  -7   2  10         26.28         27.04         8.79 o                         
  -6   2  10         31.27         41.15         6.72 o                         
  -5   2  10        146.40        137.08         9.05 o                         
  -4   2  10       1548.08       1502.99        70.67 o                         
  -3   2  10         37.42         45.82         4.71 o                         
  -2   2  10        175.83        163.46         9.01 o                         
  -1   2  10         15.85         15.78         5.32 o                         
   0   2  10       1341.60       1370.33        54.41 o                         
   1   2  10        217.31        221.26        10.45 o                         
   2   2  10         21.76         24.34         5.92 o                         
   3   2  10         70.31         64.99         4.87 o                         
   4   2  10        316.63        333.16        15.10 o                         
   5   2  10         17.06         12.55         4.57 o                         
   6   2  10         47.89         37.17         9.56 o                         
   7   2  10         61.21         52.28         9.47 o                         
   8   2  10         50.42         56.37        11.74 o                         
  -7   3  10         32.03         36.89         9.02 o                         
  -6   3  10          4.36         -0.59         5.94 o                         
  -5   3  10         39.81         47.79         8.38 o                         
  -4   3  10        170.02        175.31        12.71 o                         
  -3   3  10        357.15        365.55        17.44 o                         
  -2   3  10          8.70          7.77         3.25 o                         
  -1   3  10        124.82        145.09         9.98 o                         
   0   3  10        154.02        144.22         6.74 o                         
   1   3  10         64.17         64.56         5.92 o                         
   2   3  10         15.03         19.61         4.95 o                         
   3   3  10        572.17        589.00        25.98 o                         
   4   3  10         59.90         60.13         9.37 o                         
   5   3  10          0.53          4.08         5.00 o                         
   6   3  10         33.20         26.20         6.78 o                         
   7   3  10         99.65         91.03        16.27 o                         
  -6   4  10         21.48         20.52         8.02 o                         
  -5   4  10          8.38          3.35         5.36 o                         
  -4   4  10          8.33          7.71         6.62 o                         
  -3   4  10        247.08        228.42        13.69 o                         
  -2   4  10         84.86         83.40         8.72 o                         
  -1   4  10         31.68         19.89         4.83 o                         
   0   4  10         87.90         85.43        15.12 o                         
   1   4  10         26.69         30.26         3.91 o                         
   2   4  10        414.64        416.40        19.71 o                         
   3   4  10          1.04         -1.62         3.52 o                         
   4   4  10         23.00         24.60         5.24 o                         
   5   4  10          5.03          2.66         4.76 o                         
   6   4  10         53.24         43.76        16.81 o                         
  -5   5  10         63.97         89.92        17.12 o                         
  -4   5  10         13.33         14.15         7.64 o                         
  -3   5  10         95.17         77.35        10.19 o                         
  -2   5  10         29.38         18.40         5.60 o                         
  -1   5  10          9.04          5.83         4.94 o                         
   0   5  10          4.20          0.91         3.44 o                         
   1   5  10        258.71        268.42        20.36 o                         
   2   5  10         51.58         43.91         7.68 o                         
   3   5  10         10.10         11.22         6.08 o                         
   4   5  10          4.56          4.27         6.96 o                         
   5   5  10          7.00          6.30         5.58 o                         
  -3   6  10         18.27         23.37         9.95 o                         
  -2   6  10          2.35         -2.05         6.71 o                         
  -1   6  10          6.03          6.60         5.62 o                         
   0   6  10          6.06          8.19         5.03 o                         
   1   6  10          5.02          7.87        10.95 o                         
   2   6  10          4.12          3.17         9.41 o                         
   3   6  10         14.15         14.95         7.66 o                         
  -3  -6  11          1.39          5.03         7.77 o                         
  -2  -6  11         16.04         18.99        11.34 o                         
  -1  -6  11         37.78         38.74         8.89 o                         
   0  -6  11         19.96          9.42         7.13 o                         
   1  -6  11          2.25          8.31         6.64 o                         
   2  -6  11          4.52          3.69         6.56 o                         
   3  -6  11         20.26         16.94         7.96 o                         
  -5  -5  11         22.92         34.04         8.00 o                         
  -4  -5  11          1.85          6.07         5.83 o                         
  -3  -5  11         36.73         37.90         9.73 o                         
  -2  -5  11         10.51         16.89         8.02 o                         
  -1  -5  11          8.19          4.03         5.89 o                         
   0  -5  11          3.65          7.44         5.22 o                         
   1  -5  11         54.95         59.93         7.80 o                         
   2  -5  11         27.46         20.81         5.86 o                         
   3  -5  11         27.11         28.28         5.04 o                         
   4  -5  11          9.28          6.01         5.44 o                         
   5  -5  11          3.43          6.99         5.88 o                         
  -6  -4  11          0.76          8.55         4.88 o                         
  -5  -4  11         19.16         24.89         5.25 o                         
  -4  -4  11         18.48          9.65         4.52 o                         
  -3  -4  11         78.66         85.81         7.20 o                         
  -2  -4  11        254.04        244.14        15.77 o                         
  -1  -4  11        194.33        203.57        11.33 o                         
   0  -4  11         80.95         87.28        11.01 o                         
   1  -4  11         77.00         92.92        11.14 o                         
   2  -4  11       1028.84        998.16        39.23 o                         
   3  -4  11          5.44          4.48         3.32 o                         
   4  -4  11         22.60         26.75         4.60 o                         
   5  -4  11         61.03         45.46         6.99 o                         
   6  -4  11         44.87         33.45         6.71 o                         
  -7  -3  11         65.63         76.40         9.04 o                         
  -6  -3  11         32.44         26.78         5.52 o                         
  -5  -3  11         29.24         34.30         5.52 o                         
  -4  -3  11         87.36         94.87        14.00 o                         
  -3  -3  11        389.86        370.83        15.46 o                         
  -2  -3  11         35.18         37.66         4.74 o                         
  -1  -3  11         68.53         72.77         6.03 o                         
   0  -3  11         17.29         13.44         2.79 o                         
   1  -3  11        701.82        688.85        29.54 o                         
   2  -3  11         24.54         22.48         6.30 o                         
   3  -3  11        100.88        112.65        10.89 o                         
   4  -3  11        124.71        132.39         7.61 o                         
   5  -3  11          3.52          9.60         3.58 o                         
   6  -3  11         58.99         56.33        10.40 o                         
   7  -3  11         38.19         38.18         8.13 o                         
  -8  -2  11        216.49        283.14        26.45 o                         
  -7  -2  11         12.94         13.82         5.44 o                         
  -6  -2  11         37.32         31.12         7.36 o                         
  -5  -2  11        163.92        191.93        11.31 o                         
  -4  -2  11        701.61        746.53        29.02 o                         
  -3  -2  11         57.54         67.10         5.12 o                         
  -2  -2  11        200.78        208.07         9.05 o                         
  -1  -2  11        121.51        120.21         5.83 o                         
   0  -2  11        194.38        198.57         9.85 o                         
   1  -2  11        113.96        124.12         6.09 o                         
   2  -2  11         49.30         45.17         4.64 o                         
   3  -2  11        181.34        185.68         7.13 o                         
   4  -2  11         53.75         62.68         4.52 o                         
   5  -2  11         68.17         69.97        12.49 o                         
   6  -2  11         31.09         36.30         5.67 o                         
   7  -2  11          6.07         11.40        12.42 o                         
  -8  -1  11          1.96          5.73         6.36 o                         
  -7  -1  11          5.09         11.68         5.42 o                         
  -6  -1  11         66.77         78.04         9.97 o                         
  -5  -1  11        467.33        428.48        17.10 o                         
  -4  -1  11         30.39         27.67         4.23 o                         
  -3  -1  11       1035.76       1082.18        43.25 o                         
  -2  -1  11         45.24         47.97         4.10 o                         
  -1  -1  11         64.30         68.48         4.10 o                         
   0  -1  11        302.89        301.45        11.41 o                         
   1  -1  11        935.80        925.89        38.47 o                         
   2  -1  11         18.07         16.83         2.60 o                         
   3  -1  11        589.05        643.20        22.92 o                         
   4  -1  11        145.06        150.03         7.01 o                         
   5  -1  11         22.35         15.11         3.52 o                         
   6  -1  11          2.59          4.41         4.83 o                         
   7  -1  11        164.79        145.05         9.91 o                         
   8  -1  11          8.12          3.72        10.57 o                         
  -8   0  11         25.95         23.52        10.49 o                         
  -7   0  11          1.57          5.75         4.93 o                         
  -6   0  11          5.49          7.10         6.51 o                         
  -5   0  11         57.65         56.19         6.37 o                         
  -4   0  11         12.46          7.91         3.17 o                         
  -3   0  11         27.55         31.85         4.30 o                         
  -2   0  11       2435.40       2403.80        95.58 o                         
  -1   0  11          0.41         -1.55         1.62 o                         
   0   0  11        292.23        307.82        24.71 o                         
   1   0  11        165.71        183.10         7.21 o                         
   2   0  11       3467.34       3675.93       145.57 o                         
   3   0  11        123.08        121.72         7.03 o                         
   4   0  11         21.68         15.00         3.44 o                         
   5   0  11          9.91         12.18         4.07 o                         
   6   0  11        842.65        719.72        27.34 o                         
   7   0  11         10.57         14.41         4.64 o                         
   8   0  11         25.65         21.86         5.67 o                         
  -8   1  11          1.99          1.85        11.88 o                         
  -7   1  11          5.14         10.22         5.51 o                         
  -6   1  11         66.88         73.45         7.52 o                         
  -5   1  11        467.77        426.13        20.05 o                         
  -4   1  11         30.44         27.18         4.21 o                         
  -3   1  11       1035.49       1024.92        43.59 o                         
  -2   1  11         45.36         58.30         5.33 o                         
  -1   1  11         64.35         75.59         6.02 o                         
   0   1  11        303.21        308.08        16.25 o                         
   1   1  11        935.67        968.75        38.53 o                         
   2   1  11         17.97         18.53         2.63 o                         
   3   1  11        589.47        617.26        26.77 o                         
   4   1  11        144.99        130.65         8.51 o                         
   5   1  11         22.36         24.90         5.06 o                         
   6   1  11          2.56          5.87         4.26 o                         
   7   1  11        164.98        138.21        13.49 o                         
   8   1  11          8.13          0.46         4.83 o                         
  -8   2  11        216.45        280.70        33.94 o                         
  -7   2  11         13.04         17.57        11.49 o                         
  -6   2  11         37.41         43.19         6.10 o                         
  -5   2  11        163.98        181.48        12.57 o                         
  -4   2  11        701.09        811.93        44.68 o                         
  -3   2  11         57.65         60.41         5.56 o                         
  -2   2  11        200.90        210.24        12.11 o                         
  -1   2  11        121.49        118.89         8.02 o                         
   0   2  11        194.64        214.30         9.64 o                         
   1   2  11        113.94        129.90         6.94 o                         
   2   2  11         49.32         61.50         5.12 o                         
   3   2  11        181.45        159.98         7.99 o                         
   4   2  11         53.82         58.39         5.12 o                         
   5   2  11         68.20         57.57         6.62 o                         
   6   2  11         31.22         27.66         5.77 o                         
   7   2  11          6.05         13.66         5.45 o                         
  -7   3  11         65.67         82.75        13.41 o                         
  -6   3  11         32.48         38.61         8.82 o                         
  -5   3  11         29.30         44.22         6.48 o                         
  -4   3  11         87.46         92.53         8.50 o                         
  -3   3  11        389.71        367.02        17.83 o                         
  -2   3  11         35.24         39.34         4.32 o                         
  -1   3  11         68.59         67.20         5.52 o                         
   0   3  11         17.24         12.92         2.51 o                         
   1   3  11        701.71        696.12        25.21 o                         
   2   3  11         24.55         28.63         4.41 o                         
   3   3  11        100.73        103.08        12.81 o                         
   4   3  11        124.98        111.37        13.09 o                         
   5   3  11          3.56          4.80         3.94 o                         
   6   3  11         58.98         45.10         8.61 o                         
   7   3  11         38.12         37.15         9.56 o                         
  -6   4  11          0.77          0.33         7.68 o                         
  -5   4  11         19.17         20.20         6.14 o                         
  -4   4  11         18.51         22.14         5.62 o                         
  -3   4  11         78.70         92.59         9.44 o                         
  -2   4  11        253.88        223.30        15.00 o                         
  -1   4  11        194.49        183.70        12.86 o                         
   0   4  11         81.09         76.66        11.05 o                         
   1   4  11         77.24         92.36         6.52 o                         
   2   4  11       1027.60       1031.11        42.60 o                         
   3   4  11          5.46          6.31         3.80 o                         
   4   4  11         22.60         26.46         5.69 o                         
   5   4  11         61.26         55.93         9.95 o                         
   6   4  11         44.92         42.51        10.26 o                         
  -5   5  11         22.91         44.89        12.50 o                         
  -4   5  11          1.85         14.47         6.48 o                         
  -3   5  11         36.63         47.45         8.23 o                         
  -2   5  11         10.56          9.18         5.21 o                         
  -1   5  11          8.15          8.25         4.69 o                         
   0   5  11          3.62         -2.08         4.24 o                         
   1   5  11         54.80         56.58         8.41 o                         
   2   5  11         27.40         12.38         6.49 o                         
   3   5  11         27.08         13.22         6.32 o                         
   4   5  11          9.26         15.14         5.63 o                         
   5   5  11          3.46          6.62         5.93 o                         
  -3   6  11          1.41         -3.24         6.29 o                         
  -2   6  11         16.04         21.19         7.29 o                         
  -1   6  11         37.82         29.42        10.88 o                         
   0   6  11         19.95          3.86         6.32 o                         
   1   6  11          2.24         -4.94         9.56 o                         
   2   6  11          4.56         -4.10         7.14 o                         
   3   6  11         20.24         22.12         8.56 o                         
  -3  -6  12          4.30          2.64         7.40 o                         
  -2  -6  12          7.61          7.59         7.44 o                         
  -1  -6  12          9.38          6.19         7.24 o                         
   0  -6  12         52.89         69.33        16.11 o                         
   1  -6  12          8.57         11.95         7.71 o                         
   2  -6  12          7.57          5.65         9.95 o                         
   3  -6  12         20.15         14.65         9.72 o                         
  -5  -5  12        139.01        193.04        16.18 o                         
  -4  -5  12          1.89          3.35         7.17 o                         
  -3  -5  12         13.76         19.59        11.02 o                         
  -2  -5  12          1.28          0.77         6.00 o                         
  -1  -5  12          9.89          7.51         9.72 o                         
   0  -5  12         10.74         11.82         5.69 o                         
   1  -5  12         23.01         28.35         7.09 o                         
   2  -5  12         13.85         11.47         5.49 o                         
   3  -5  12         94.50         74.59         9.40 o                         
   4  -5  12          9.44         14.90         5.82 o                         
   5  -5  12          5.37          5.39         7.52 o                         
  -6  -4  12         44.68         55.74         7.84 o                         
  -5  -4  12          9.04          7.38         4.51 o                         
  -4  -4  12         21.74         21.46         4.87 o                         
  -3  -4  12          9.19          4.26         4.14 o                         
  -2  -4  12         23.37         18.28         4.85 o                         
  -1  -4  12         60.21         66.63        12.11 o                         
   0  -4  12          9.59         18.58         4.30 o                         
   1  -4  12         59.93         64.27         6.56 o                         
   2  -4  12        564.91        509.90        26.19 o                         
   3  -4  12         32.27         30.37         4.58 o                         
   4  -4  12         27.85         36.46         5.37 o                         
   5  -4  12         10.60          7.66        10.63 o                         
   6  -4  12         28.38         29.71         6.46 o                         
  -7  -3  12         22.23         22.19         6.96 o                         
  -6  -3  12         23.97         29.50         5.81 o                         
  -5  -3  12          3.64          3.81         3.72 o                         
  -4  -3  12         10.07          9.68         4.27 o                         
  -3  -3  12        180.19        187.70         9.75 o                         
  -2  -3  12         24.32         32.07         5.66 o                         
  -1  -3  12         35.38         39.09         4.08 o                         
   0  -3  12         14.85         51.17         3.75 o                         
   1  -3  12        642.46        662.78        24.17 o                         
   2  -3  12         47.88         45.33         4.85 o                         
   3  -3  12         42.52         45.11         5.61 o                         
   4  -3  12         77.22         83.82         6.27 o                         
   5  -3  12         24.16         21.35         4.43 o                         
   6  -3  12         23.93         19.35         5.82 o                         
   7  -3  12         67.21         46.70         9.26 o                         
  -8  -2  12        103.38        124.82        15.02 o                         
  -7  -2  12         12.52         14.83         5.79 o                         
  -6  -2  12         32.47         29.52         5.24 o                         
  -5  -2  12        216.36        218.84        11.17 o                         
  -4  -2  12        497.11        488.46        19.78 o                         
  -3  -2  12        104.30        105.75        10.87 o                         
  -2  -2  12        303.86        298.40        11.99 o                         
  -1  -2  12         35.09         41.39         3.68 o                         
   0  -2  12        806.65        858.99        35.32 o                         
   1  -2  12        276.50        284.00        13.30 o                         
   2  -2  12         34.75         37.70         5.23 o                         
   3  -2  12        144.68        142.95         6.25 o                         
   4  -2  12         95.04         96.33         6.07 o                         
   5  -2  12         37.54         33.70         4.97 o                         
   6  -2  12         60.73         57.36         9.16 o                         
   7  -2  12         17.16          3.58         6.74 o                         
  -8  -1  12         18.08         10.52         7.07 o                         
  -7  -1  12         22.45         26.98         7.28 o                         
  -6  -1  12         11.69          6.34         4.00 o                         
  -5  -1  12         67.69         59.00         5.59 o                         
  -4  -1  12         30.06         36.61         6.71 o                         
  -3  -1  12         32.67         32.95         3.71 o                         
  -2  -1  12        135.50        131.58         6.08 o                         
  -1  -1  12        199.26        215.00         8.24 o                         
   0  -1  12         16.48         12.76         2.92 o                         
   1  -1  12       1328.86       1441.83        58.06 o                         
   2  -1  12        160.86        162.62         7.03 o                         
   3  -1  12        232.82        257.32        10.25 o                         
   4  -1  12        116.29        128.35         7.76 o                         
   5  -1  12          2.38          1.86         3.26 o                         
   6  -1  12          3.22         -1.03         3.80 o                         
   7  -1  12        237.50        213.11        11.94 o                         
   8  -1  12         12.83         22.09         8.35 o                         
  -8   0  12         56.50         77.36        15.13 o                         
  -7   0  12         21.31         33.13         6.48 o                         
  -6   0  12         75.87         70.83         7.64 o                         
  -5   0  12         43.69         51.19         6.05 o                         
  -4   0  12         18.18         12.64         3.64 o                         
  -3   0  12         11.85         11.23         4.24 o                         
  -2   0  12        370.88        370.71        15.99 o                         
  -1   0  12        250.71        238.11        13.13 o                         
   0   0  12        662.77        714.28        32.21 o                         
   1   0  12         22.18         29.02         5.57 o                         
   2   0  12        531.23        592.40        24.74 o                         
   3   0  12        300.34        368.56        16.34 o                         
   4   0  12         28.04         24.74         4.16 o                         
   5   0  12         66.38         59.44         6.31 o                         
   6   0  12         64.93         65.11         5.97 o                         
   7   0  12         18.58          9.36         5.23 o                         
   8   0  12         13.90         11.67         5.37 o                         
  -8   1  12         18.08         13.46         9.17 o                         
  -7   1  12         22.50         25.01         6.28 o                         
  -6   1  12         11.71          5.31         4.26 o                         
  -5   1  12         67.71         72.00         7.33 o                         
  -4   1  12         30.08         34.42         4.70 o                         
  -3   1  12         32.61         33.01         6.63 o                         
  -2   1  12        135.56        131.21         8.56 o                         
  -1   1  12        199.35        184.90         9.19 o                         
   0   1  12         16.56         15.99         3.31 o                         
   1   1  12       1328.94       1447.69        58.14 o                         
   2   1  12        160.63        169.01         7.13 o                         
   3   1  12        232.76        248.72        12.58 o                         
   4   1  12        116.16        123.38         8.87 o                         
   5   1  12          2.38          4.58         4.04 o                         
   6   1  12          3.23          6.37         4.37 o                         
   7   1  12        237.99        240.00        23.52 o                         
   8   1  12         12.88         14.81         5.41 o                         
  -8   2  12        103.53        101.64        18.36 o                         
  -7   2  12         12.46         20.36        15.27 o                         
  -6   2  12         32.36         34.61         9.98 o                         
  -5   2  12        216.30        223.13        13.06 o                         
  -4   2  12        497.40        515.93        22.92 o                         
  -3   2  12        104.09        101.83         7.21 o                         
  -2   2  12        303.67        288.85        16.31 o                         
  -1   2  12         35.21         54.06         7.71 o                         
   0   2  12        807.05        851.16        35.09 o                         
   1   2  12        276.57        298.53        13.32 o                         
   2   2  12         34.78         31.52         3.81 o                         
   3   2  12        144.85        133.30         6.94 o                         
   4   2  12         95.26         83.40         6.11 o                         
   5   2  12         37.54         32.31         5.45 o                         
   6   2  12         60.86         38.74         6.29 o                         
   7   2  12         17.13         18.31         6.13 o                         
  -7   3  12         22.29         20.65         8.63 o                         
  -6   3  12         24.01         28.74         6.90 o                         
  -5   3  12          3.64          6.47         5.34 o                         
  -4   3  12         10.10         15.53         4.46 o                         
  -3   3  12        180.23        179.57         9.42 o                         
  -2   3  12         24.32         25.22         3.88 o                         
  -1   3  12         35.44         40.16         4.35 o                         
   0   3  12         14.78         55.36         5.15 o                         
   1   3  12        643.04        632.52        27.61 o                         
   2   3  12         47.99         55.33         9.54 o                         
   3   3  12         42.50         40.58         5.08 o                         
   4   3  12         77.43         77.03        12.44 o                         
   5   3  12         24.09         18.52         4.75 o                         
   6   3  12         23.92         19.15         6.59 o                         
   7   3  12         67.39         62.78        10.80 o                         
  -6   4  12         44.64         38.66        19.82 o                         
  -5   4  12          9.03         18.85         6.04 o                         
  -4   4  12         21.75         21.46         5.90 o                         
  -3   4  12          9.21         11.33         5.22 o                         
  -2   4  12         23.46         29.23         5.89 o                         
  -1   4  12         60.22         47.84         6.68 o                         
   0   4  12          9.59          7.43         3.35 o                         
   1   4  12         59.96         60.93        19.23 o                         
   2   4  12        565.73        563.46        24.28 o                         
   3   4  12         32.23         30.68         5.45 o                         
   4   4  12         27.79         25.08         8.05 o                         
   5   4  12         10.70          7.67         4.81 o                         
   6   4  12         28.40         28.16         8.26 o                         
  -5   5  12        139.01        191.73        25.14 o                         
  -4   5  12          1.87         -7.69        11.03 o                         
  -3   5  12         13.72         11.25         6.21 o                         
  -2   5  12          1.25          2.89         5.07 o                         
  -1   5  12          9.88          7.05         4.78 o                         
   0   5  12         10.67         13.03         7.10 o                         
   1   5  12         23.08         19.11         5.96 o                         
   2   5  12         13.83          7.85         6.59 o                         
   3   5  12         94.39         69.72        10.79 o                         
   4   5  12          9.38          7.35         5.53 o                         
   5   5  12          5.38         10.73         7.40 o                         
  -3   6  12          4.33          6.82         6.44 o                         
  -2   6  12          7.62          1.32         7.25 o                         
  -1   6  12          9.41         14.81         6.27 o                         
   0   6  12         52.77         35.17        11.72 o                         
   1   6  12          8.56          9.56         6.48 o                         
   2   6  12          7.61          2.47        12.03 o                         
   3   6  12         20.10          4.12         8.06 o                         
  -2  -6  13         16.01         16.00         8.24 o                         
  -1  -6  13         11.75          6.68         6.97 o                         
   0  -6  13         38.41         54.12        21.36 o                         
   1  -6  13          5.91         10.00         7.67 o                         
   2  -6  13         14.14         23.17         7.64 o                         
  -5  -5  13         49.96         53.85         9.18 o                         
  -4  -5  13          0.17         -0.97         5.52 o                         
  -3  -5  13         18.00         13.65         5.67 o                         
  -2  -5  13         25.74         27.46         6.31 o                         
  -1  -5  13         42.18         48.66        10.80 o                         
   0  -5  13         18.35         15.94         6.48 o                         
   1  -5  13         30.07         35.36         9.10 o                         
   2  -5  13          2.08          8.25         4.98 o                         
   3  -5  13        139.95        133.32        14.70 o                         
   4  -5  13          4.69         -0.91         6.84 o                         
   5  -5  13          6.23          0.71         6.49 o                         
  -6  -4  13         16.26         14.55         5.49 o                         
  -5  -4  13         18.00         22.40         6.41 o                         
  -4  -4  13         17.23         20.99         4.79 o                         
  -3  -4  13         11.72         12.84         4.29 o                         
  -2  -4  13         38.97         34.03         5.58 o                         
  -1  -4  13         89.39         91.61        12.32 o                         
   0  -4  13         22.02         25.72         6.13 o                         
   1  -4  13         79.25         95.40         8.10 o                         
   2  -4  13         15.52         12.07         4.14 o                         
   3  -4  13         18.54         14.18         3.82 o                         
   4  -4  13         53.48         51.97         7.35 o                         
   5  -4  13         18.80         15.55         5.24 o                         
   6  -4  13         62.80         49.98         7.66 o                         
  -7  -3  13          3.31          5.84         6.25 o                         
  -6  -3  13         26.62         32.00         6.26 o                         
  -5  -3  13          8.88         11.16         4.13 o                         
  -4  -3  13         16.24         13.17         6.01 o                         
  -3  -3  13        200.00        213.82         9.92 o                         
  -2  -3  13        108.93        111.73         7.37 o                         
  -1  -3  13        139.54        144.34         7.65 o                         
   0  -3  13         15.97         14.96         2.70 o                         
   1  -3  13        111.21        132.06         9.00 o                         
   2  -3  13         61.74         60.29         5.58 o                         
   3  -3  13          7.09         10.05         3.17 o                         
   4  -3  13        138.75        153.69         8.63 o                         
   5  -3  13         54.47         47.89         7.35 o                         
   6  -3  13          9.37          7.25         4.98 o                         
   7  -3  13         18.48         22.90         7.71 o                         
  -7  -2  13         51.08         75.59        11.21 o                         
  -6  -2  13         14.67         10.10         5.20 o                         
  -5  -2  13         76.91         79.27         7.17 o                         
  -4  -2  13          5.95          6.60         2.97 o                         
  -3  -2  13         89.45        103.94        11.13 o                         
  -2  -2  13        195.40        187.59         8.50 o                         
  -1  -2  13         62.18         70.79         7.90 o                         
   0  -2  13         90.98         94.37         5.43 o                         
   1  -2  13        234.45        225.54        11.22 o                         
   2  -2  13         14.38         15.39         3.14 o                         
   3  -2  13        147.27        149.95         7.04 o                         
   4  -2  13         27.61         35.73         4.13 o                         
   5  -2  13         53.06         47.24         5.76 o                         
   6  -2  13         19.89         16.10         5.17 o                         
   7  -2  13         15.39          3.93         6.70 o                         
  -8  -1  13         35.19         48.27        10.19 o                         
  -7  -1  13         26.90         28.42         6.96 o                         
  -6  -1  13         11.80          9.38         5.39 o                         
  -5  -1  13         27.84         31.97         4.89 o                         
  -4  -1  13         11.41         11.48         3.43 o                         
  -3  -1  13         29.91         23.37         9.14 o                         
  -2  -1  13          6.30          6.58         2.38 o                         
  -1  -1  13        242.61        239.62         9.54 o                         
   0  -1  13          1.21         -1.66         1.66 o                         
   1  -1  13        209.82        232.58        10.88 o                         
   2  -1  13        350.30        382.97        16.90 o                         
   3  -1  13        140.01        164.93         7.40 o                         
   4  -1  13         97.97        111.54         6.61 o                         
   5  -1  13          1.17         -0.23         3.23 o                         
   6  -1  13         39.20         46.17         5.48 o                         
   7  -1  13         12.06         18.71         6.86 o                         
   8  -1  13         10.45         14.56         8.04 o                         
  -8   0  13         14.95         34.19        11.48 o                         
  -7   0  13          6.93          9.84         5.57 o                         
  -6   0  13         49.11         43.41         6.37 o                         
  -5   0  13         42.18         46.25         8.26 o                         
  -4   0  13         48.13         43.99         5.73 o                         
  -3   0  13         20.05         25.64         3.24 o                         
  -2   0  13        110.13         97.12         5.77 o                         
  -1   0  13         77.19         81.42         6.37 o                         
   0   0  13        275.67        311.69        13.62 o                         
   1   0  13        257.22        269.63        10.95 o                         
   2   0  13        293.10        322.88        14.34 o                         
   3   0  13        167.73        195.22         9.92 o                         
   4   0  13          1.06          0.62         3.15 o                         
   5   0  13          4.76          3.47         5.07 o                         
   6   0  13          7.45         11.84         3.81 o                         
   7   0  13         17.71         14.68         4.95 o                         
   8   0  13          3.21          0.34         5.15 o                         
  -8   1  13         35.26         39.43        11.61 o                         
  -7   1  13         27.00         39.48         8.83 o                         
  -6   1  13         11.77          7.26         4.52 o                         
  -5   1  13         27.89         22.20         5.12 o                         
  -4   1  13         11.41          5.65         3.68 o                         
  -3   1  13         29.95         31.24         4.63 o                         
  -2   1  13          6.32         10.18         3.38 o                         
  -1   1  13        242.86        239.19        10.85 o                         
   0   1  13          1.20         -0.87         1.54 o                         
   1   1  13        209.96        235.14        10.90 o                         
   2   1  13        350.05        388.53        14.56 o                         
   3   1  13        140.03        160.38         7.35 o                         
   4   1  13         97.90        111.66         8.50 o                         
   5   1  13          1.15          2.87         3.93 o                         
   6   1  13         39.19         35.36         6.59 o                         
   7   1  13         12.03         21.77         6.08 o                         
   8   1  13         10.49          6.59         5.10 o                         
  -7   2  13         51.19         69.42        21.29 o                         
  -6   2  13         14.68         23.28         6.11 o                         
  -5   2  13         76.91         87.77        10.51 o                         
  -4   2  13          6.04          6.03         4.72 o                         
  -3   2  13         89.34         88.24         8.16 o                         
  -2   2  13        195.36        192.30        11.61 o                         
  -1   2  13         62.49         70.39        13.26 o                         
   0   2  13         91.33        106.88         6.09 o                         
   1   2  13        234.55        247.64        11.33 o                         
   2   2  13         14.40          8.60         2.89 o                         
   3   2  13        147.23        141.43         7.42 o                         
   4   2  13         27.46         23.69         3.93 o                         
   5   2  13         53.12         48.39         6.59 o                         
   6   2  13         19.93         13.73         5.07 o                         
   7   2  13         15.42         14.50         5.87 o                         
  -7   3  13          3.33          9.67         8.08 o                         
  -6   3  13         26.65         29.40         6.08 o                         
  -5   3  13          8.88         12.89         5.55 o                         
  -4   3  13         16.18         19.05         4.93 o                         
  -3   3  13        199.87        185.74        10.50 o                         
  -2   3  13        108.95        119.73        17.13 o                         
  -1   3  13        139.60        141.07         8.20 o                         
   0   3  13         15.94         14.08         4.49 o                         
   1   3  13        111.37        112.54        13.61 o                         
   2   3  13         61.85         65.50         8.74 o                         
   3   3  13          7.09          7.64         3.92 o                         
   4   3  13        138.92        135.12        13.78 o                         
   5   3  13         54.60         41.28        10.57 o                         
   6   3  13          9.33          7.51         6.65 o                         
   7   3  13         18.44         10.02         7.52 o                         
  -6   4  13         16.30         13.88         8.22 o                         
  -5   4  13         17.94         24.33         6.50 o                         
  -4   4  13         17.22         18.97         5.98 o                         
  -3   4  13         11.75         12.85         5.30 o                         
  -2   4  13         38.84         31.98         6.13 o                         
  -1   4  13         89.37        103.00        16.58 o                         
   0   4  13         21.92         19.77         4.80 o                         
   1   4  13         79.38         74.01        18.39 o                         
   2   4  13         15.55         14.50         4.51 o                         
   3   4  13         18.53         19.97         5.02 o                         
   4   4  13         53.54         42.38         6.58 o                         
   5   4  13         18.94          7.20         6.99 o                         
   6   4  13         62.87         56.39        13.57 o                         
  -5   5  13         50.04         44.74        12.80 o                         
  -4   5  13          0.18         -5.24         5.90 o                         
  -3   5  13         17.97         19.83         7.20 o                         
  -2   5  13         25.71         14.58         5.94 o                         
  -1   5  13         42.22         58.49         8.00 o                         
   0   5  13         18.28         23.92         5.75 o                         
   1   5  13         30.06         20.52         7.40 o                         
   2   5  13          2.07         -0.76        10.64 o                         
   3   5  13        139.91        141.63        14.39 o                         
   4   5  13          4.64         -0.11         5.39 o                         
   5   5  13          6.20          3.68         7.36 o                         
  -2   6  13         16.03         17.75         7.27 o                         
  -1   6  13         11.75          0.07         5.94 o                         
   0   6  13         38.45         35.48        10.95 o                         
   1   6  13          5.89          9.10         7.40 o                         
   2   6  13         14.16         -1.08         5.86 o                         
  -2  -6  14          4.13          8.14         7.51 o                         
  -1  -6  14          5.70         13.89         7.66 o                         
   0  -6  14          7.20          6.64        10.88 o                         
   1  -6  14         61.42         78.52        11.67 o                         
   2  -6  14         19.43         29.13         7.78 o                         
  -5  -5  14          1.57         -0.85         6.35 o                         
  -4  -5  14          2.41         -0.17         5.75 o                         
  -3  -5  14          7.18         20.51         6.29 o                         
  -2  -5  14        204.68        212.53        15.53 o                         
  -1  -5  14         74.43         77.75        17.12 o                         
   0  -5  14         11.52          3.13         6.15 o                         
   1  -5  14          5.05          5.75        11.26 o                         
   2  -5  14         61.80         65.81        21.94 o                         
   3  -5  14          0.64          5.50         5.00 o                         
   4  -5  14         12.72         10.17         5.91 o                         
  -6  -4  14          4.71         11.08         5.49 o                         
  -5  -4  14         16.36         17.32         5.40 o                         
  -4  -4  14          8.50          9.85         4.83 o                         
  -3  -4  14         32.33         33.66         5.25 o                         
  -2  -4  14         30.33         26.03         6.77 o                         
  -1  -4  14         27.11         18.50         4.70 o                         
   0  -4  14         58.49         60.78         7.42 o                         
   1  -4  14         78.14         83.39        13.62 o                         
   2  -4  14         80.21         71.44         7.40 o                         
   3  -4  14         39.01         34.08         4.79 o                         
   4  -4  14         42.40         39.75         5.88 o                         
   5  -4  14          5.53          5.41         4.30 o                         
   6  -4  14         43.34         42.10        12.11 o                         
  -7  -3  14          3.15          3.69         6.43 o                         
  -6  -3  14          4.07          1.41         4.23 o                         
  -5  -3  14         22.59         31.67         5.60 o                         
  -4  -3  14        180.09        193.71        10.64 o                         
  -3  -3  14         39.56         34.71         4.66 o                         
  -2  -3  14         47.56         47.54         4.99 o                         
  -1  -3  14        153.14        160.30         9.25 o                         
   0  -3  14         88.08         97.64         7.10 o                         
   1  -3  14          3.01          4.58         2.65 o                         
   2  -3  14        104.20         91.71         7.45 o                         
   3  -3  14         85.76         89.58         9.02 o                         
   4  -3  14         67.08         65.45         5.70 o                         
   5  -3  14         37.62         24.08         9.35 o                         
   6  -3  14          5.40          4.82         4.95 o                         
   7  -3  14         16.72          2.82         7.08 o                         
  -7  -2  14         43.62         41.37         8.70 o                         
  -6  -2  14         28.07         26.58         6.05 o                         
  -5  -2  14         27.25         33.41         5.43 o                         
  -4  -2  14         35.50         37.36         4.62 o                         
  -3  -2  14        513.39        535.92        19.95 o                         
  -2  -2  14        125.11        134.13         7.59 o                         
  -1  -2  14          2.24         -0.90         1.95 o                         
   0  -2  14        263.44        276.56        10.90 o                         
   1  -2  14        366.46        336.20        20.17 o                         
   2  -2  14          4.28          7.71         4.03 o                         
   3  -2  14         86.51         94.32         5.77 o                         
   4  -2  14        145.26        160.06         8.02 o                         
   5  -2  14         10.36          6.39         4.09 o                         
   6  -2  14         31.03         22.03         7.24 o                         
   7  -2  14         15.06         14.18         6.03 o                         
  -8  -1  14          9.14         11.44         7.11 o                         
  -7  -1  14         11.62          9.65         6.19 o                         
  -6  -1  14         39.26         34.54        17.12 o                         
  -5  -1  14        118.50        114.60        10.80 o                         
  -4  -1  14         34.33         35.27         4.64 o                         
  -3  -1  14        240.50        225.15        13.30 o                         
  -2  -1  14        155.40        162.18         8.42 o                         
  -1  -1  14        212.32        217.96        10.29 o                         
   0  -1  14         84.91        101.60         5.34 o                         
   1  -1  14        312.40        363.37        15.87 o                         
   2  -1  14        281.44        320.96        13.88 o                         
   3  -1  14          9.08         11.59         2.72 o                         
   4  -1  14         12.74         10.01         3.23 o                         
   5  -1  14          6.54          2.45         3.50 o                         
   6  -1  14         16.90         16.93         4.62 o                         
   7  -1  14         39.32         36.43         6.21 o                         
  -8   0  14         20.63         23.99         9.34 o                         
  -7   0  14         33.45         39.53         7.07 o                         
  -6   0  14        100.77         89.22        15.94 o                         
  -5   0  14          0.30          2.76         4.47 o                         
  -4   0  14        112.02        121.92         9.95 o                         
  -3   0  14         22.25         17.40         3.04 o                         
  -2   0  14        177.14        165.38         8.20 o                         
  -1   0  14        647.36        611.87        31.24 o                         
   0   0  14        324.51        345.45        15.04 o                         
   1   0  14        314.71        329.84        12.43 o                         
   2   0  14        101.85         99.16         6.73 o                         
   3   0  14         56.00         65.80         6.89 o                         
   4   0  14         18.62         14.32         3.99 o                         
   5   0  14          1.17          2.72         3.79 o                         
   6   0  14         53.84         53.73         5.69 o                         
   7   0  14          0.47         -2.22         4.37 o                         
   8   0  14          1.48          3.46         7.33 o                         
  -8   1  14          9.13          6.48         8.73 o                         
  -7   1  14         11.62         10.27         5.18 o                         
  -6   1  14         39.36         34.64         5.89 o                         
  -5   1  14        118.64        124.55         9.49 o                         
  -4   1  14         34.30         25.22         5.12 o                         
  -3   1  14        240.41        216.29        14.35 o                         
  -2   1  14        155.57        159.05        10.18 o                         
  -1   1  14        212.35        211.73        10.23 o                         
   0   1  14         85.07         93.02         7.77 o                         
   1   1  14        312.58        356.94        15.87 o                         
   2   1  14        281.61        291.29        11.83 o                         
   3   1  14          9.03          9.12         2.67 o                         
   4   1  14         12.72          6.96         3.96 o                         
   5   1  14          6.51          2.02         5.82 o                         
   6   1  14         16.91         16.23         5.53 o                         
   7   1  14         39.29         35.80         7.06 o                         
  -7   2  14         43.66         80.35        22.68 o                         
  -6   2  14         28.05         26.16         5.64 o                         
  -5   2  14         27.18         20.66         5.03 o                         
  -4   2  14         35.36         37.44         5.44 o                         
  -3   2  14        513.34        477.92        27.10 o                         
  -2   2  14        124.86        125.17        11.34 o                         
  -1   2  14          2.22         -0.43         2.96 o                         
   0   2  14        263.37        258.36        12.37 o                         
   1   2  14        366.57        396.11        16.70 o                         
   2   2  14          4.23          9.94         2.90 o                         
   3   2  14         86.54         75.77         7.67 o                         
   4   2  14        145.46        136.64         8.21 o                         
   5   2  14         10.43          6.56         4.33 o                         
   6   2  14         31.00         26.82         5.91 o                         
   7   2  14         15.03         14.68         6.27 o                         
  -7   3  14          3.12         -7.34         7.34 o                         
  -6   3  14          4.08          4.33         8.51 o                         
  -5   3  14         22.49         31.41         7.80 o                         
  -4   3  14        180.47        184.09        15.91 o                         
  -3   3  14         39.46         38.41         5.01 o                         
  -2   3  14         47.47         52.65         5.42 o                         
  -1   3  14        153.21        156.56         9.82 o                         
   0   3  14         87.91         94.19         7.85 o                         
   1   3  14          2.99          5.12         2.33 o                         
   2   3  14        104.25         98.65        23.11 o                         
   3   3  14         85.74         94.37         8.84 o                         
   4   3  14         67.18         56.66         8.26 o                         
   5   3  14         37.76         39.02        13.65 o                         
   6   3  14          5.36         -1.81         5.72 o                         
   7   3  14         16.73         19.64         7.85 o                         
  -6   4  14          4.68          8.13         8.06 o                         
  -5   4  14         16.49         28.35         6.79 o                         
  -4   4  14          8.49          8.72         5.97 o                         
  -3   4  14         32.34         22.60         6.86 o                         
  -2   4  14         30.24         32.36         6.47 o                         
  -1   4  14         27.18         22.11         5.51 o                         
   0   4  14         58.52         55.64         6.32 o                         
   1   4  14         78.02         58.74         6.15 o                         
   2   4  14         80.26         69.34        15.72 o                         
   3   4  14         39.09         32.57        10.30 o                         
   4   4  14         42.39         41.01         6.33 o                         
   5   4  14          5.53          6.45         5.54 o                         
   6   4  14         43.29         39.39         8.89 o                         
  -5   5  14          1.56         12.34        10.03 o                         
  -4   5  14          2.46          4.76        12.57 o                         
  -3   5  14          7.18          7.18         5.99 o                         
  -2   5  14        204.92        202.79        20.59 o                         
  -1   5  14         74.56         59.68        17.28 o                         
   0   5  14         11.51          3.59         5.44 o                         
   1   5  14          5.07         -4.47         5.71 o                         
   2   5  14         61.97         38.82         7.26 o                         
   3   5  14          0.64         -2.34         7.11 o                         
   4   5  14         12.67         12.80         6.18 o                         
  -2   6  14          4.10          4.56         7.94 o                         
  -1   6  14          5.78         -4.89         6.10 o                         
   0   6  14          7.25         12.50         9.10 o                         
   1   6  14         61.47         43.96        12.65 o                         
   2   6  14         19.42          8.18         6.94 o                         
  -2  -6  15         12.29         27.84         9.05 o                         
  -1  -6  15          3.67          4.89         7.03 o                         
   0  -6  15          5.28          7.12        10.26 o                         
   1  -6  15         37.83         49.01        14.42 o                         
  -4  -5  15          7.91         16.70         6.57 o                         
  -3  -5  15         11.64         20.06         6.20 o                         
  -2  -5  15        228.71        224.12        15.30 o                         
  -1  -5  15         36.59         37.12         7.48 o                         
   0  -5  15         11.90          7.04         6.43 o                         
   1  -5  15          2.04         -1.90         5.56 o                         
   2  -5  15        318.98        315.90        20.25 o                         
   3  -5  15         41.26         32.40         6.57 o                         
   4  -5  15          0.61         -0.29         5.33 o                         
  -6  -4  15          2.55          0.75         5.13 o                         
  -5  -4  15         78.34        100.75         9.23 o                         
  -4  -4  15          1.90          2.92         4.13 o                         
  -3  -4  15         36.48         34.17         5.28 o                         
  -2  -4  15         35.77         32.87         5.63 o                         
  -1  -4  15        237.82        228.25        12.67 o                         
   0  -4  15         15.86         15.77         6.32 o                         
   1  -4  15        135.13        131.49        10.45 o                         
   2  -4  15          2.56          6.56         4.18 o                         
   3  -4  15        187.54        205.11        12.09 o                         
   4  -4  15         15.09         17.35         5.08 o                         
   5  -4  15          0.26         -1.68         4.21 o                         
  -7  -3  15          0.35          2.00         7.14 o                         
  -6  -3  15          0.27          2.65         4.43 o                         
  -5  -3  15         20.64         21.03         5.08 o                         
  -4  -3  15        371.85        391.32        16.47 o                         
  -3  -3  15         41.27         34.38         4.83 o                         
  -2  -3  15        273.11        269.62        11.95 o                         
  -1  -3  15        132.90        137.25         8.66 o                         
   0  -3  15         79.77        116.67         7.02 o                         
   1  -3  15         43.48         53.98        10.72 o                         
   2  -3  15         96.83         88.65         8.72 o                         
   3  -3  15         52.34         64.25         5.39 o                         
   4  -3  15        106.37        108.53         8.23 o                         
   5  -3  15          3.42          1.76         5.98 o                         
   6  -3  15          4.72          5.26         5.01 o                         
  -7  -2  15          3.00          3.96         8.79 o                         
  -6  -2  15          7.56          0.47         9.87 o                         
  -5  -2  15         18.17         17.60         4.08 o                         
  -4  -2  15        182.83        186.43         9.42 o                         
  -3  -2  15        990.90        996.64        35.50 o                         
  -2  -2  15         81.67         84.96         5.94 o                         
  -1  -2  15          6.02          6.88         2.21 o                         
   0  -2  15         68.01         69.58         4.80 o                         
   1  -2  15        224.61        217.54        13.67 o                         
   2  -2  15         36.69         36.61         5.95 o                         
   3  -2  15         59.41         63.19         4.88 o                         
   4  -2  15         60.67         64.93         6.59 o                         
   5  -2  15         28.71         27.88         5.17 o                         
   6  -2  15          0.85         -4.35         4.35 o                         
   7  -2  15          1.11         11.19         7.77 o                         
  -8  -1  15        112.06        118.34        13.88 o                         
  -7  -1  15          7.41          7.27         5.89 o                         
  -6  -1  15        123.56        138.10        13.02 o                         
  -5  -1  15        101.17         89.03         9.30 o                         
  -4  -1  15        163.51        156.51         9.43 o                         
  -3  -1  15        197.30        213.83        16.97 o                         
  -2  -1  15        575.00        540.26        22.85 o                         
  -1  -1  15         20.81         15.08         2.91 o                         
   0  -1  15        125.15        142.31         6.98 o                         
   1  -1  15         30.59         34.02         3.78 o                         
   2  -1  15         17.00         19.14         3.54 o                         
   3  -1  15         15.10         14.22         3.03 o                         
   4  -1  15         40.10         45.65         5.72 o                         
   5  -1  15         26.28         16.35         4.16 o                         
   6  -1  15         17.95         12.53         4.77 o                         
   7  -1  15          0.36         -1.57         4.84 o                         
  -8   0  15          3.62          6.07        10.41 o                         
  -7   0  15         11.91          7.01         5.29 o                         
  -6   0  15         15.48         11.95         5.25 o                         
  -5   0  15         70.31         42.98         7.25 o                         
  -4   0  15        107.00        112.84         9.53 o                         
  -3   0  15         23.19         20.70         4.98 o                         
  -2   0  15          0.03         -1.92         1.92 o                         
  -1   0  15         68.86         77.63         6.60 o                         
   0   0  15         56.00         70.70         6.31 o                         
   1   0  15        256.57        299.77        14.63 o                         
   2   0  15         89.03         98.26         6.43 o                         
   4   0  15          6.87          8.03         3.83 o                         
   5   0  15          7.49         12.46         4.80 o                         
   6   0  15         13.95         20.21         4.68 o                         
   7   0  15          5.12          5.95         5.54 o                         
  -8   1  15        111.88        141.78        16.84 o                         
  -7   1  15          7.40          0.97         5.09 o                         
  -6   1  15        123.57        153.55        11.68 o                         
  -5   1  15        101.22         87.07         8.81 o                         
  -4   1  15        163.48        153.04        11.23 o                         
  -3   1  15        197.02        191.45        13.57 o                         
  -2   1  15        575.23        518.49        30.23 o                         
  -1   1  15         20.81         25.32         3.33 o                         
   0   1  15        125.43        110.12         7.06 o                         
   1   1  15         30.69         29.13         3.61 o                         
   2   1  15         16.95         17.85         4.11 o                         
   3   1  15         15.03         25.09         4.33 o                         
   4   1  15         40.12         42.69         5.53 o                         
   5   1  15         26.22         37.73         5.65 o                         
   6   1  15         17.94         16.80         5.76 o                         
   7   1  15          0.35          0.18         4.98 o                         
  -7   2  15          3.02         11.03         7.28 o                         
  -6   2  15          7.56          7.75         4.81 o                         
  -5   2  15         18.17         14.40         4.98 o                         
  -4   2  15        182.53        183.72        12.43 o                         
  -3   2  15        991.02        933.21        54.07 o                         
  -2   2  15         81.64        104.40         8.65 o                         
  -1   2  15          5.94          0.64         2.44 o                         
   0   2  15         67.99         67.68         7.11 o                         
   1   2  15        223.77        237.49        11.26 o                         
   2   2  15         36.53         36.68         4.47 o                         
   3   2  15         59.47         53.50         4.70 o                         
   4   2  15         60.84         56.90         7.80 o                         
   5   2  15         28.88         32.98         5.77 o                         
   6   2  15          0.84         10.72         5.32 o                         
   7   2  15          1.10         10.19         6.01 o                         
  -7   3  15          0.35          0.51         7.59 o                         
  -6   3  15          0.26          9.76         5.55 o                         
  -5   3  15         20.55         19.21         5.71 o                         
  -4   3  15        371.81        313.12        29.93 o                         
  -3   3  15         41.21         46.35         6.86 o                         
  -2   3  15        272.64        267.21        16.09 o                         
  -1   3  15        132.90        136.99         8.33 o                         
   0   3  15         79.57        118.32         7.39 o                         
   1   3  15         43.49         50.08         5.39 o                         
   2   3  15         96.71         93.05        10.99 o                         
   3   3  15         52.35         47.08         6.54 o                         
   4   3  15        106.33        103.26        10.56 o                         
   5   3  15          3.46          0.44         5.73 o                         
   6   3  15          4.69         -2.03         5.69 o                         
  -6   4  15          2.58         -6.25         7.40 o                         
  -5   4  15         78.08         94.38        10.51 o                         
  -4   4  15          1.90          1.32         5.02 o                         
  -3   4  15         36.39         42.28         7.58 o                         
  -2   4  15         35.58         38.27         9.80 o                         
  -1   4  15        237.75        213.76        17.28 o                         
   0   4  15         15.87         15.70         4.06 o                         
   1   4  15        135.06        137.08        20.24 o                         
   2   4  15          2.58          3.99         3.56 o                         
   3   4  15        187.58        183.37        11.91 o                         
   4   4  15         15.14         13.47         5.37 o                         
   5   4  15          0.26         -4.58         5.17 o                         
  -4   5  15          7.81         15.80         7.03 o                         
  -3   5  15         11.64          9.39         7.25 o                         
  -2   5  15        228.64        241.85        16.67 o                         
  -1   5  15         36.67         32.20         6.89 o                         
   0   5  15         11.91          0.77         7.10 o                         
   1   5  15          2.04          4.32         7.10 o                         
   2   5  15        319.00        286.40        34.94 o                         
   3   5  15         41.22         28.47         8.48 o                         
   4   5  15          0.61         -5.17         5.17 o                         
  -2   6  15         12.29         42.88        11.72 o                         
  -1   6  15          3.71          3.29        10.72 o                         
   0   6  15          5.24          6.17         8.95 o                         
   1   6  15         37.75         13.88         9.10 o                         
  -1  -6  16         13.95         15.47         7.74 o                         
   0  -6  16          1.99         -2.14         7.82 o                         
   1  -6  16         27.84         37.06         9.53 o                         
  -4  -5  16         60.17         89.66        16.29 o                         
  -3  -5  16          7.51         18.67         8.73 o                         
  -2  -5  16         14.45         12.13         5.61 o                         
  -1  -5  16         42.12         39.64         6.60 o                         
   0  -5  16          2.48         -6.02         8.64 o                         
   1  -5  16         26.16         32.22         7.84 o                         
   2  -5  16         62.65         60.04        23.21 o                         
   3  -5  16         28.47         25.88        10.57 o                         
   4  -5  16          0.11          2.67         5.57 o                         
  -6  -4  16          1.73         -1.73         5.66 o                         
  -5  -4  16         56.69         83.54        14.36 o                         
  -4  -4  16          0.91         -3.97         3.97 o                         
  -3  -4  16         24.03         22.76         4.88 o                         
  -2  -4  16         29.48         28.46         5.48 o                         
  -1  -4  16        127.87        124.85        15.18 o                         
   0  -4  16         31.88         32.07        11.38 o                         
   1  -4  16        110.33        126.18        16.29 o                         
   2  -4  16          6.88          3.71         4.25 o                         
   3  -4  16        200.81        219.68        20.13 o                         
   4  -4  16          2.03          8.53         4.91 o                         
   5  -4  16          1.20          0.53         4.55 o                         
  -6  -3  16          3.85         -0.19         4.54 o                         
  -5  -3  16         36.87         28.17         5.40 o                         
  -4  -3  16         75.31         82.95        13.31 o                         
  -3  -3  16         64.11         65.63         6.50 o                         
  -2  -3  16        181.32        177.60         9.33 o                         
  -1  -3  16         87.93        103.57         6.83 o                         
   0  -3  16         20.65         16.39         3.56 o                         
   1  -3  16          4.11          3.57         4.22 o                         
   2  -3  16        218.80        224.02        14.34 o                         
   3  -3  16         19.31         13.51         6.89 o                         
   4  -3  16        103.41         98.51         8.57 o                         
   5  -3  16          7.46          6.04         4.50 o                         
   6  -3  16          4.14          2.12         5.19 o                         
  -7  -2  16        272.88        310.70        20.99 o                         
  -6  -2  16         20.95         19.34         6.71 o                         
  -5  -2  16          2.63          1.14         3.38 o                         
  -4  -2  16        201.24        205.26        10.60 o                         
  -3  -2  16       1077.06       1126.84        39.09 o                         
  -2  -2  16         27.67         28.98         3.69 o                         
  -1  -2  16         44.69         45.64         4.31 o                         
   0  -2  16        156.19        145.77         7.12 o                         
   1  -2  16        420.84        446.64        17.21 o                         
   2  -2  16         40.82         47.78         5.78 o                         
   3  -2  16         59.67         60.73         5.32 o                         
   4  -2  16         48.90         53.97         5.29 o                         
   5  -2  16         46.03         32.24         5.39 o                         
   6  -2  16          6.60         -0.59         5.86 o                         
   7  -2  16          6.03          1.53         8.15 o                         
  -7  -1  16          0.22         -1.72         5.45 o                         
  -6  -1  16         49.20         41.37         9.49 o                         
  -5  -1  16         85.80         89.71        11.03 o                         
  -4  -1  16        387.88        363.76        16.66 o                         
  -3  -1  16        192.52        190.18        20.83 o                         
  -2  -1  16        421.99        395.66        17.33 o                         
  -1  -1  16          5.71          2.86         2.51 o                         
   0  -1  16        162.47        173.72         9.88 o                         
   1  -1  16         19.27         27.15         2.83 o                         
   2  -1  16        681.71        738.73        30.50 o                         
   3  -1  16          5.18          5.85         2.79 o                         
   4  -1  16         51.26         52.54         5.02 o                         
   5  -1  16         11.20         11.57         4.19 o                         
   6  -1  16          2.39         -3.28         4.52 o                         
   7  -1  16         11.94          4.09         5.37 o                         
  -7   0  16         23.99          5.21         5.67 o                         
  -6   0  16          3.55          6.44         5.11 o                         
  -5   0  16          1.54          0.79         3.82 o                         
  -4   0  16         52.56         50.94         6.37 o                         
  -3   0  16          9.15         10.15         2.92 o                         
  -2   0  16         43.30         39.34         4.05 o                         
  -1   0  16        212.61        213.11        12.51 o                         
   0   0  16         79.51         91.86         6.00 o                         
   1   0  16          4.50          5.46         2.54 o                         
   2   0  16          0.25         -2.47         2.47 o                         
   3   0  16        277.96        360.13        16.68 o                         
   4   0  16          8.81         15.57         4.23 o                         
   5   0  16          7.22          6.43         5.40 o                         
   6   0  16          0.03         -2.71         4.62 o                         
   7   0  16         62.14         48.43         6.52 o                         
  -7   1  16          0.22          4.69         5.37 o                         
  -6   1  16         49.03         46.13         7.20 o                         
  -5   1  16         85.61         78.66         8.35 o                         
  -4   1  16        387.73        325.37        19.61 o                         
  -3   1  16        192.14        178.12        11.70 o                         
  -2   1  16        421.96        376.50        34.93 o                         
  -1   1  16          5.71          5.00         2.78 o                         
   0   1  16        162.94        163.55         8.58 o                         
   1   1  16         19.34         16.15         3.37 o                         
   2   1  16        681.32        710.77        30.52 o                         
   3   1  16          5.13          2.47         3.30 o                         
   4   1  16         51.22         63.84         6.91 o                         
   5   1  16         11.26          5.42         5.63 o                         
   6   1  16          2.40          4.81         4.78 o                         
   7   1  16         11.92          9.71         5.69 o                         
  -7   2  16        272.38        268.59        21.91 o                         
  -6   2  16         20.92         22.18         7.68 o                         
  -5   2  16          2.63          7.78         4.96 o                         
  -4   2  16        201.20        196.01        13.30 o                         
  -3   2  16       1076.90        993.88        63.55 o                         
  -2   2  16         27.57         40.70        11.42 o                         
  -1   2  16         44.63         46.57         4.77 o                         
   0   2  16        156.19        157.84         8.31 o                         
   1   2  16        421.46        467.83        20.17 o                         
   2   2  16         40.80         34.38         4.84 o                         
   3   2  16         59.74         60.38         5.06 o                         
   4   2  16         49.06         50.67         6.21 o                         
   5   2  16         46.07         57.79        11.44 o                         
   6   2  16          6.56          4.37         5.91 o                         
   7   2  16          6.02          9.56         6.43 o                         
  -6   3  16          3.79          5.65         5.30 o                         
  -5   3  16         36.73         31.47        13.81 o                         
  -4   3  16         75.10         85.60        12.96 o                         
  -3   3  16         64.12         73.16        18.27 o                         
  -2   3  16        181.31        175.71        12.16 o                         
  -1   3  16         88.06        102.30        12.73 o                         
   0   3  16         20.67          9.85         3.79 o                         
   1   3  16          4.11          1.14         3.24 o                         
   2   3  16        218.86        221.17        11.72 o                         
   3   3  16         19.27         16.57         4.40 o                         
   4   3  16        103.54         80.18        11.93 o                         
   5   3  16          7.49          3.05         5.89 o                         
   6   3  16          4.14          4.40         6.65 o                         
  -6   4  16          1.70          0.25         6.71 o                         
  -5   4  16         56.67         69.59        10.42 o                         
  -4   4  16          0.90         -4.91         4.91 o                         
  -3   4  16         23.88         21.42         6.30 o                         
  -2   4  16         29.45         17.22         6.08 o                         
  -1   4  16        127.89        116.66        17.05 o                         
   0   4  16         31.84         33.17         4.98 o                         
   1   4  16        110.19         92.77        13.69 o                         
   2   4  16          6.89          6.97         6.36 o                         
   3   4  16        200.89        215.22        15.38 o                         
   4   4  16          2.02          7.41         5.13 o                         
   5   4  16          1.21         -3.66         5.89 o                         
  -4   5  16         60.13         99.72        12.52 o                         
  -3   5  16          7.51          7.68         6.56 o                         
  -2   5  16         14.32         15.29         7.79 o                         
  -1   5  16         42.09         40.72         7.38 o                         
   0   5  16          2.48         -5.24         6.94 o                         
   1   5  16         26.08         17.43         8.18 o                         
   2   5  16         62.47         35.05        12.65 o                         
   3   5  16         28.50         20.85        10.03 o                         
   4   5  16          0.11          0.30         5.78 o                         
  -1   6  16         13.98         -2.47        10.34 o                         
   0   6  16          1.97          6.17         9.56 o                         
  -4  -5  17         83.97         91.89        11.55 o                         
  -3  -5  17          6.25          8.77         5.96 o                         
  -2  -5  17          6.19          8.64         5.42 o                         
  -1  -5  17         22.45         28.99         6.16 o                         
   0  -5  17         10.80          4.34        13.65 o                         
   1  -5  17         27.79         29.55         8.34 o                         
   2  -5  17         44.09         32.18        20.29 o                         
   3  -5  17         30.81         39.78         6.93 o                         
   4  -5  17         35.59         37.95        11.42 o                         
  -5  -4  17          8.17         11.57         5.49 o                         
  -4  -4  17          0.24          3.51         4.64 o                         
  -3  -4  17          4.43          6.41         4.23 o                         
  -2  -4  17         11.30          6.93         4.56 o                         
  -1  -4  17         36.51         26.69         5.24 o                         
   0  -4  17          3.43          5.66         4.33 o                         
   1  -4  17         58.95         48.60         8.23 o                         
   2  -4  17         17.84         13.63         5.12 o                         
   3  -4  17        248.27        280.72        27.61 o                         
   4  -4  17         17.10         10.35         5.99 o                         
   5  -4  17          8.68          3.46         7.79 o                         
  -6  -3  17         15.83         18.26         8.25 o                         
  -5  -3  17         26.72         25.36         9.13 o                         
  -4  -3  17          4.42          6.26         5.08 o                         
  -3  -3  17        134.34        158.18         9.30 o                         
  -2  -3  17        172.80        171.58         9.38 o                         
  -1  -3  17         35.80         32.61         5.59 o                         
   0  -3  17          8.49          8.64         3.11 o                         
   1  -3  17         21.64         21.48         5.00 o                         
   2  -3  17        137.01        115.68        13.27 o                         
   3  -3  17         30.38         27.04         5.58 o                         
   4  -3  17        109.80        115.81         8.65 o                         
   5  -3  17          8.97          4.71         4.61 o                         
   6  -3  17          2.20          3.67         5.05 o                         
  -7  -2  17         19.18         34.43         8.80 o                         
  -6  -2  17         38.72         29.69         7.16 o                         
  -5  -2  17         13.78         25.86         5.40 o                         
  -4  -2  17         89.18         84.81         6.70 o                         
  -3  -2  17         76.52         78.47         6.21 o                         
  -2  -2  17         83.73         91.82         7.88 o                         
  -1  -2  17          6.05          3.97         2.61 o                         
   0  -2  17         40.11         38.04         3.85 o                         
   1  -2  17         47.96         42.80         9.00 o                         
   2  -2  17          5.18          6.36         3.25 o                         
   3  -2  17         32.13         35.87         6.20 o                         
   4  -2  17          6.23          3.68         3.36 o                         
   5  -2  17         25.89         28.80        10.05 o                         
   6  -2  17          5.48          3.66         8.15 o                         
   7  -2  17          3.36          2.22         6.19 o                         
  -7  -1  17          3.63          3.52         5.62 o                         
  -6  -1  17         32.48         20.52         6.11 o                         
  -5  -1  17         68.90         55.31         7.46 o                         
  -4  -1  17        126.43        109.42         8.44 o                         
  -3  -1  17         73.11         76.43        13.41 o                         
  -2  -1  17        155.25        147.45         8.20 o                         
  -1  -1  17         73.58         70.09         5.71 o                         
   0  -1  17         69.56         81.71        12.91 o                         
   1  -1  17         23.50         24.65         3.21 o                         
   2  -1  17        296.96        325.24        15.05 o                         
   3  -1  17          3.81          1.12         2.75 o                         
   4  -1  17        234.31        268.18        11.64 o                         
   5  -1  17          6.90          2.52         3.78 o                         
   6  -1  17         39.31         33.72         5.88 o                         
   7  -1  17         16.72         32.77         8.38 o                         
  -7   0  17          2.42          3.57         5.86 o                         
  -6   0  17         24.28         29.75        10.57 o                         
  -5   0  17        176.62        114.44        10.49 o                         
  -4   0  17          6.30          5.14         3.65 o                         
  -3   0  17          0.47          2.31         3.11 o                         
  -2   0  17        169.28        154.18         8.18 o                         
  -1   0  17        791.96        786.04        34.94 o                         
   0   0  17         13.11         17.41         3.38 o                         
   1   0  17         14.42          9.12         3.57 o                         
   2   0  17          0.76         -1.56         2.86 o                         
   3   0  17       1631.10       1943.29        96.79 o                         
   4   0  17         10.36         12.03         4.50 o                         
   5   0  17         46.21         46.89         6.42 o                         
   6   0  17          2.69         -1.20         5.17 o                         
   7   0  17        160.29        158.64        10.57 o                         
  -7   1  17          3.62         -1.31         5.69 o                         
  -6   1  17         32.51         37.88         6.54 o                         
  -5   1  17         68.74         59.75        10.80 o                         
  -4   1  17        126.72        126.69        10.45 o                         
  -3   1  17         72.85         61.83         7.18 o                         
  -2   1  17        155.37        142.51        13.03 o                         
  -1   1  17         73.47         81.34         5.94 o                         
   0   1  17         69.73         74.93         7.86 o                         
   1   1  17         23.43         16.76         3.38 o                         
   2   1  17        296.87        322.75        15.07 o                         
   3   1  17          3.78         -0.12         2.96 o                         
   4   1  17        234.20        264.39        13.93 o                         
   5   1  17          6.97          5.84         4.48 o                         
   6   1  17         39.33         22.83         6.48 o                         
   7   1  17         16.69         11.34         6.12 o                         
  -7   2  17         19.09          7.10        18.67 o                         
  -6   2  17         38.72         38.81        12.42 o                         
  -5   2  17         13.82          4.45         4.83 o                         
  -4   2  17         89.07         88.74         8.99 o                         
  -3   2  17         76.64         88.76        17.27 o                         
  -2   2  17         83.73         86.32        16.81 o                         
  -1   2  17          6.03          0.31         3.80 o                         
   0   2  17         40.21         31.22         4.11 o                         
   1   2  17         47.89         50.87         6.23 o                         
   2   2  17          5.17          3.74         3.40 o                         
   3   2  17         32.13         34.86         4.30 o                         
   4   2  17          6.27          1.84         3.96 o                         
   5   2  17         25.83         20.13         5.47 o                         
   6   2  17          5.48          5.21         5.63 o                         
   7   2  17          3.41         -0.72         5.36 o                         
  -6   3  17         15.71         14.71         8.41 o                         
  -5   3  17         26.67         12.65        10.34 o                         
  -4   3  17          4.36         16.04         8.95 o                         
  -3   3  17        134.30        120.83        26.53 o                         
  -2   3  17        172.64        177.80        12.79 o                         
  -1   3  17         35.91         28.19        11.49 o                         
   0   3  17          8.48          3.06         3.09 o                         
   1   3  17         21.57         30.42         6.33 o                         
   2   3  17        137.14        125.62        14.23 o                         
   3   3  17         30.34         28.95         5.16 o                         
   4   3  17        109.71         87.66         9.87 o                         
   5   3  17          8.98          8.25         6.65 o                         
   6   3  17          2.24         -0.34         6.72 o                         
  -5   4  17          8.24         10.67         7.25 o                         
  -4   4  17          0.25         -5.63         5.63 o                         
  -3   4  17          4.36          2.86         5.42 o                         
  -2   4  17         11.35         11.65         5.56 o                         
  -1   4  17         36.45         40.15         6.82 o                         
   0   4  17          3.40          2.48         3.52 o                         
   1   4  17         58.91         63.36        11.00 o                         
   2   4  17         17.91          8.70         6.96 o                         
   3   4  17        248.00        260.47        17.83 o                         
   4   4  17         17.08         13.66         4.76 o                         
   5   4  17          8.71         -2.85         6.92 o                         
  -4   5  17         84.03        116.52        13.51 o                         
  -3   5  17          6.22          8.58         6.76 o                         
  -2   5  17          6.18          8.81         9.10 o                         
  -1   5  17         22.38         33.07         7.16 o                         
   0   5  17         10.85         12.96         9.41 o                         
   1   5  17         27.71         20.98         9.72 o                         
   2   5  17         44.21         40.57        11.42 o                         
   3   5  17         30.85         22.17         6.96 o                         
   4   5  17         35.48         22.68        11.88 o                         
  -4  -5  18         41.72         62.63        15.89 o                         
  -3  -5  18         18.49         28.17         7.31 o                         
  -2  -5  18          0.85          4.13         5.30 o                         
  -1  -5  18         14.15         11.62         5.48 o                         
   0  -5  18          0.24          2.67         6.19 o                         
   1  -5  18         14.71         21.91         7.81 o                         
   2  -5  18         17.13         14.96         6.05 o                         
   3  -5  18         10.92         23.63         6.77 o                         
  -5  -4  18         29.67         30.28         6.48 o                         
  -4  -4  18          2.32          4.10         4.35 o                         
  -3  -4  18          0.20          0.16         3.95 o                         
  -2  -4  18         11.45          3.82         4.60 o                         
  -1  -4  18         59.96         57.37         6.96 o                         
   0  -4  18         17.93         17.43         8.79 o                         
   1  -4  18          7.21          5.13         5.66 o                         
   2  -4  18          3.47          6.26         4.90 o                         
   3  -4  18        100.16        104.42        10.80 o                         
   4  -4  18          1.33         -3.25         5.38 o                         
   5  -4  18          4.58         -2.11        12.65 o                         
  -6  -3  18          0.54         14.87         6.89 o                         
  -5  -3  18         22.40         24.48         6.97 o                         
  -4  -3  18         21.24         21.43         5.09 o                         
  -3  -3  18         98.31        109.87        14.51 o                         
  -2  -3  18        236.13        254.65        11.66 o                         
  -1  -3  18         20.45         24.34         3.98 o                         
   0  -3  18          3.02         15.43         3.35 o                         
   1  -3  18         37.83         27.34         6.17 o                         
   2  -3  18        230.85        248.54        16.14 o                         
   3  -3  18         60.74         65.63         7.78 o                         
   4  -3  18          1.58          0.23         4.20 o                         
   5  -3  18         20.01         26.77         5.54 o                         
   6  -3  18         15.66         29.68         6.39 o                         
  -7  -2  18          5.65          0.84         6.32 o                         
  -6  -2  18         18.50         20.02         7.40 o                         
  -5  -2  18          0.83          2.35         4.52 o                         
  -4  -2  18         29.41         33.35         5.12 o                         
  -3  -2  18        213.78        212.57        10.04 o                         
  -2  -2  18         30.82         39.09         4.63 o                         
  -1  -2  18          8.37          8.20         3.04 o                         
   0  -2  18        106.92        102.46         6.32 o                         
   1  -2  18        169.82        183.01         8.36 o                         
   2  -2  18         27.15         31.89         4.44 o                         
   3  -2  18          9.45          6.54         2.91 o                         
   4  -2  18          3.95         -0.19         3.47 o                         
   5  -2  18         37.00         36.31         8.42 o                         
   6  -2  18          7.99          5.73         5.20 o                         
  -7  -1  18          3.31          5.58         6.00 o                         
  -6  -1  18         20.44         19.39         6.47 o                         
  -5  -1  18         16.94         24.29         5.53 o                         
  -4  -1  18         59.23         48.11         6.92 o                         
  -3  -1  18          7.92          3.54         3.00 o                         
  -2  -1  18         96.98         93.20         7.05 o                         
  -1  -1  18         51.66         50.40         4.96 o                         
   0  -1  18         73.50         69.14         8.17 o                         
   1  -1  18         52.84         54.36         8.70 o                         
   2  -1  18         34.09         42.61         6.65 o                         
   3  -1  18          7.18         10.21         3.60 o                         
   4  -1  18        258.71        299.28        12.63 o                         
   5  -1  18          0.07          1.34         3.74 o                         
   6  -1  18         23.00         15.42         5.34 o                         
   7  -1  18         34.45         38.64         7.86 o                         
  -7   0  18          9.61          3.54         5.60 o                         
  -6   0  18         24.58         26.26         6.34 o                         
  -5   0  18         31.30         27.32         6.08 o                         
  -4   0  18         12.26          8.85         7.02 o                         
  -3   0  18          0.82         -0.98         3.78 o                         
  -2   0  18        108.95        101.34         6.75 o                         
  -1   0  18          4.10          5.21         3.28 o                         
   0   0  18         80.23        108.00         6.99 o                         
   1   0  18        120.96        111.16        14.95 o                         
   2   0  18         41.04         37.08         7.54 o                         
   3   0  18        165.44        329.76        15.71 o                         
   4   0  18         72.76         71.29         7.31 o                         
   5   0  18         38.11         40.42         6.58 o                         
   6   0  18         30.20         30.40         6.74 o                         
   7   0  18         29.92         32.10         6.30 o                         
  -7   1  18          3.27          5.63         5.73 o                         
  -6   1  18         20.47         11.24         5.36 o                         
  -5   1  18         16.86         17.94         5.28 o                         
  -4   1  18         59.11         48.94         6.97 o                         
  -3   1  18          7.88          0.81         7.71 o                         
  -2   1  18         96.76        100.83         9.33 o                         
  -1   1  18         51.58         68.13        11.22 o                         
   0   1  18         73.49         67.63         5.82 o                         
   1   1  18         52.73         41.37         4.73 o                         
   2   1  18         34.09         37.16         4.62 o                         
   3   1  18          7.20         10.18         3.99 o                         
   4   1  18        259.15        283.25        15.00 o                         
   5   1  18          0.07         -2.38         4.42 o                         
   6   1  18         23.00         22.59         6.67 o                         
   7   1  18         34.38         35.10         7.20 o                         
  -7   2  18          5.72         16.81         9.26 o                         
  -6   2  18         18.41         16.04         8.41 o                         
  -5   2  18          0.83          5.09         5.45 o                         
  -4   2  18         29.41         32.68         8.95 o                         
  -3   2  18        213.65        205.66        18.13 o                         
  -2   2  18         30.81         20.63         5.39 o                         
  -1   2  18          8.39         11.94         4.63 o                         
   0   2  18        107.12         93.47         8.44 o                         
   1   2  18        169.90        167.82         9.69 o                         
   2   2  18         27.07         21.54         4.38 o                         
   3   2  18          9.48          7.45         3.58 o                         
   4   2  18          3.95         -2.60         8.87 o                         
   5   2  18         37.06         23.97         5.93 o                         
   6   2  18          7.99          0.80         5.37 o                         
  -6   3  18          0.53          7.47         6.07 o                         
  -5   3  18         22.34          8.02         9.56 o                         
  -4   3  18         21.16         15.43         9.26 o                         
  -3   3  18         98.25        107.44        35.01 o                         
  -2   3  18        235.88        235.38        29.76 o                         
  -1   3  18         20.56         12.43         5.01 o                         
   0   3  18          3.00          9.29         8.54 o                         
   1   3  18         37.79         45.63         5.49 o                         
   2   3  18        230.62        266.01        16.09 o                         
   3   3  18         60.79         60.71         6.76 o                         
   4   3  18          1.58         -0.39         4.52 o                         
   5   3  18         20.04         17.39         7.68 o                         
   6   3  18         15.54         25.80         9.07 o                         
  -5   4  18         29.70         35.20         8.59 o                         
  -4   4  18          2.31         -3.22         5.30 o                         
  -3   4  18          0.20         -4.84         4.84 o                         
  -2   4  18         11.49          2.22         8.10 o                         
  -1   4  18         60.02         53.99        14.42 o                         
   0   4  18         17.84         17.38         6.27 o                         
   1   4  18          7.19          3.37         5.07 o                         
   2   4  18          3.53          1.02         4.44 o                         
   3   4  18        100.19         94.61        14.05 o                         
   4   4  18          1.33         -4.08         4.80 o                         
   5   4  18          4.57          3.87         7.36 o                         
  -3   5  18         18.43         22.42         7.89 o                         
  -2   5  18          0.85          0.32         6.05 o                         
  -1   5  18         14.16         18.34         6.58 o                         
   0   5  18          0.24          6.32         9.26 o                         
   1   5  18         14.65         22.37         9.41 o                         
   2   5  18         17.15         10.80         8.33 o                         
   3   5  18         10.95          9.47         7.02 o                         
  -3  -5  19         15.80         14.94        11.06 o                         
  -2  -5  19          0.50          3.84         5.40 o                         
  -1  -5  19        122.90        127.04        20.67 o                         
   0  -5  19          0.95          7.24         6.63 o                         
   1  -5  19          5.51         21.95         7.77 o                         
   2  -5  19         20.36         24.56         7.14 o                         
   3  -5  19          0.55         -2.92         5.61 o                         
  -5  -4  19         26.32         23.77         6.19 o                         
  -4  -4  19          5.86          8.73         4.68 o                         
  -3  -4  19          9.33         10.47         4.41 o                         
  -2  -4  19         11.56          8.35         4.69 o                         
  -1  -4  19          3.22          4.55         4.29 o                         
   0  -4  19         29.37         26.69         6.93 o                         
   1  -4  19          6.59          4.23         4.24 o                         
   2  -4  19         23.67         18.36         5.56 o                         
   3  -4  19         53.82         65.87         8.78 o                         
   4  -4  19          4.34          1.40         6.79 o                         
   5  -4  19          6.05         11.26         9.26 o                         
  -6  -3  19          1.79          9.41         7.02 o                         
  -5  -3  19         13.52         10.66         5.40 o                         
  -4  -3  19          4.09          5.83         4.27 o                         
  -3  -3  19        225.28        206.54        11.25 o                         
  -2  -3  19         19.07         22.42         4.26 o                         
  -1  -3  19          3.34          2.07         3.37 o                         
   0  -3  19         37.52         21.77         6.83 o                         
   1  -3  19        126.36        115.01        12.88 o                         
   2  -3  19         93.39         83.42         9.26 o                         
   3  -3  19         29.71         32.83        10.18 o                         
   4  -3  19         15.64         22.54         6.04 o                         
   5  -3  19          4.64          5.62         4.82 o                         
   6  -3  19         34.62         33.82         7.48 o                         
  -7  -2  19         10.79         12.10         7.14 o                         
  -6  -2  19         53.51         59.88         9.30 o                         
  -5  -2  19         11.70         11.00         5.69 o                         
  -4  -2  19         11.72          8.59         4.32 o                         
  -3  -2  19        108.36        118.21         8.97 o                         
  -2  -2  19        152.63        168.88         8.28 o                         
  -1  -2  19         16.84          9.58         3.70 o                         
   0  -2  19         66.21         62.12         4.93 o                         
   1  -2  19          2.62          0.99         3.14 o                         
   2  -2  19         40.57         36.65         4.86 o                         
   3  -2  19         12.51         13.87         3.59 o                         
   4  -2  19         20.50         23.86         4.94 o                         
   5  -2  19          1.33         -3.38         4.32 o                         
   6  -2  19          4.46          7.06         5.50 o                         
  -7  -1  19         34.65         29.09         9.33 o                         
  -6  -1  19         32.88         33.90         7.08 o                         
  -5  -1  19          0.14          7.90         4.44 o                         
  -4  -1  19         32.51         24.59         8.79 o                         
  -3  -1  19         24.36         10.28         5.90 o                         
  -2  -1  19        173.13        152.35        18.31 o                         
  -1  -1  19         31.05         31.51         4.22 o                         
   0  -1  19         32.59         29.26         6.68 o                         
   1  -1  19        141.60        138.53        11.49 o                         
   2  -1  19          1.69         -2.06         3.29 o                         
   3  -1  19         57.32         61.90         5.20 o                         
   4  -1  19         50.62         61.18         6.55 o                         
   5  -1  19          7.35          9.62         4.28 o                         
   6  -1  19          3.30          6.45         5.05 o                         
   7  -1  19         23.70         22.13         7.36 o                         
  -7   0  19          0.02          7.22         5.63 o                         
  -6   0  19         44.54         35.95         7.18 o                         
  -5   0  19         67.69         47.06         7.07 o                         
  -4   0  19         26.77         21.97         7.87 o                         
  -3   0  19          4.92          4.09         5.09 o                         
  -2   0  19         11.03          4.33         2.83 o                         
  -1   0  19         71.75         72.00         5.90 o                         
   0   0  19         26.17         28.33         4.04 o                         
   1   0  19         19.28         15.05         3.56 o                         
   2   0  19          7.23         10.77         3.33 o                         
   3   0  19        113.66        211.13        11.49 o                         
   4   0  19         75.16         87.45         8.06 o                         
   5   0  19         63.13         58.12         7.48 o                         
   6   0  19         21.05          8.56         6.71 o                         
   7   0  19         26.42         19.25         6.26 o                         
  -7   1  19         34.76         38.94         7.72 o                         
  -6   1  19         33.01         38.50         7.18 o                         
  -5   1  19          0.14         -1.25         4.25 o                         
  -4   1  19         32.45         24.84         5.51 o                         
  -3   1  19         24.33         20.46         5.06 o                         
  -2   1  19        173.04        160.20        17.82 o                         
  -1   1  19         30.93         28.59         4.28 o                         
   0   1  19         32.52         33.06         5.57 o                         
   1   1  19        141.30        140.01        15.77 o                         
   2   1  19          1.72          8.36         3.68 o                         
   3   1  19         57.28         66.84        11.37 o                         
   4   1  19         50.61         57.58         7.54 o                         
   5   1  19          7.38          3.95         6.79 o                         
   6   1  19          3.30          6.95         5.47 o                         
   7   1  19         23.73         20.02         6.74 o                         
  -7   2  19         10.85         13.88         8.64 o                         
  -6   2  19         53.65         73.49         9.18 o                         
  -5   2  19         11.75         10.93         5.83 o                         
  -4   2  19         11.75          6.52         5.23 o                         
  -3   2  19        108.40        114.19        10.77 o                         
  -2   2  19        152.75        146.65        21.67 o                         
  -1   2  19         16.87         12.84         4.96 o                         
   0   2  19         66.27         40.68         5.05 o                         
   1   2  19          2.61          1.89         3.49 o                         
   2   2  19         40.49         40.15         5.24 o                         
   3   2  19         12.55          7.41         4.28 o                         
   4   2  19         20.50         16.58         5.23 o                         
   5   2  19          1.30         -1.12         4.62 o                         
   6   2  19          4.48          5.03         5.98 o                         
  -6   3  19          1.80         33.32        11.57 o                         
  -5   3  19         13.49          7.71         9.10 o                         
  -4   3  19          4.13          2.93         8.95 o                         
  -3   3  19        225.11        214.03        21.67 o                         
  -2   3  19         19.13         17.56         6.21 o                         
  -1   3  19          3.41         -1.49         4.15 o                         
   0   3  19         37.45         31.03         9.10 o                         
   1   3  19        126.48        128.24         8.97 o                         
   2   3  19         93.59        100.46         8.30 o                         
   3   3  19         29.79         30.63         5.98 o                         
   4   3  19         15.67         21.59         6.80 o                         
   5   3  19          4.66          9.49         7.00 o                         
   6   3  19         34.61         57.54        10.41 o                         
  -5   4  19         26.40         27.52         8.27 o                         
  -4   4  19          5.88          1.99         5.53 o                         
  -3   4  19          9.30          6.69         6.21 o                         
  -2   4  19         11.51         17.65         6.26 o                         
  -1   4  19          3.23          5.24         5.19 o                         
   0   4  19         29.32         30.83         7.20 o                         
   1   4  19          6.59         11.23         5.86 o                         
   2   4  19         23.83         23.99         5.28 o                         
   3   4  19         53.88         51.04         8.44 o                         
   4   4  19          4.34          8.79         5.42 o                         
   5   4  19          6.07          1.08        10.95 o                         
  -3   5  19         15.80         24.69         8.70 o                         
  -2   5  19          0.51         -0.43         6.22 o                         
  -1   5  19        122.96         91.92        17.28 o                         
   0   5  19          0.97          2.47        10.18 o                         
   1   5  19          5.45         -0.93         9.41 o                         
   2   5  19         20.36         16.81         9.56 o                         
   3   5  19          0.54         -4.13         7.71 o                         
  -3  -5  20         21.46         30.49         7.70 o                         
  -2  -5  20          5.44          4.95         5.33 o                         
  -1  -5  20         93.58        104.83        13.56 o                         
   0  -5  20          7.30         13.81        11.11 o                         
   1  -5  20          3.54         10.72         6.21 o                         
   2  -5  20         11.63          7.56         5.89 o                         
  -5  -4  20         16.44         17.37         5.63 o                         
  -4  -4  20         71.11         86.71        12.54 o                         
  -3  -4  20         16.03         16.92         5.17 o                         
  -2  -4  20          5.96          5.20         4.82 o                         
  -1  -4  20          2.41          2.42         4.63 o                         
   0  -4  20         65.13         80.87        10.68 o                         
   1  -4  20          3.94          1.12         4.50 o                         
   2  -4  20         15.31         11.76        13.42 o                         
   3  -4  20         28.82         26.35         6.85 o                         
   4  -4  20         31.29         24.79         6.82 o                         
  -6  -3  20         12.35         14.98         8.56 o                         
  -5  -3  20         10.85          4.60         5.18 o                         
  -4  -3  20         19.19         27.81         5.47 o                         
  -3  -3  20         67.24         70.55         6.72 o                         
  -2  -3  20          9.73         10.37         3.85 o                         
  -1  -3  20         11.30          8.19         3.81 o                         
   0  -3  20         24.89         24.64         4.58 o                         
   1  -3  20         65.29         38.65        14.96 o                         
   2  -3  20         15.81          6.48         4.69 o                         
   3  -3  20         17.60         15.76         5.48 o                         
   4  -3  20          1.45          2.34         7.02 o                         
   5  -3  20         47.52         41.45         7.51 o                         
  -6  -2  20         45.59         52.26         9.40 o                         
  -5  -2  20          7.30          4.20         6.09 o                         
  -4  -2  20         22.65         19.09         4.84 o                         
  -3  -2  20         41.72         46.53         5.99 o                         
  -2  -2  20        217.71        228.14        10.43 o                         
  -1  -2  20         13.59         10.98         3.31 o                         
   0  -2  20         97.03         91.05        10.64 o                         
   1  -2  20          3.64          3.08         3.57 o                         
   2  -2  20        139.29        153.54        14.31 o                         
   3  -2  20         43.75         46.45         6.95 o                         
   4  -2  20         17.44         20.38         4.86 o                         
   5  -2  20          7.36         13.82         5.31 o                         
   6  -2  20         21.44         26.59        13.07 o                         
  -7  -1  20         56.60         86.28        15.50 o                         
  -6  -1  20          8.30          1.21         5.36 o                         
  -5  -1  20          5.73         -0.42         4.35 o                         
  -4  -1  20         30.66         25.88         5.63 o                         
  -3  -1  20         67.18         64.07         7.42 o                         
  -2  -1  20        277.10        266.88        13.25 o                         
  -1  -1  20        213.38        200.12        10.64 o                         
   0  -1  20         30.47         35.84         3.62 o                         
   1  -1  20        218.55        229.28         9.54 o                         
   2  -1  20         40.02         54.96        10.05 o                         
   3  -1  20        116.76        116.14         7.25 o                         
   4  -1  20         95.37         94.84         8.50 o                         
   5  -1  20          6.87          6.00         4.20 o                         
   6  -1  20          1.84         -1.42         4.85 o                         
  -7   0  20          6.25          7.92         5.53 o                         
  -6   0  20          2.92          7.99         5.49 o                         
  -5   0  20         11.26          5.40         4.77 o                         
  -4   0  20        325.34        273.94        54.83 o                         
  -3   0  20         26.60         27.17         5.22 o                         
  -2   0  20         22.27         20.41         3.87 o                         
  -1   0  20        404.63        432.01        28.40 o                         
   0   0  20        141.18        163.28         8.98 o                         
   1   0  20          3.62         -1.07         3.18 o                         
   2   0  20         36.06         39.10         7.54 o                         
   3   0  20        155.44        194.86        11.11 o                         
   4   0  20         83.14        101.77         8.91 o                         
   5   0  20          5.37          4.50         5.28 o                         
   6   0  20         19.05         18.56         5.26 o                         
  -7   1  20         56.57         71.05        10.70 o                         
  -6   1  20          8.38          5.32         5.45 o                         
  -5   1  20          5.72          0.38         4.55 o                         
  -4   1  20         30.59         27.79        11.11 o                         
  -3   1  20         67.29         62.71         7.62 o                         
  -2   1  20        277.21        267.55        24.37 o                         
  -1   1  20        213.52        209.65        16.93 o                         
   0   1  20         30.43         31.51         4.78 o                         
   1   1  20        218.26        208.89        12.35 o                         
   2   1  20         39.93         41.09         5.18 o                         
   3   1  20        116.79        151.72        19.14 o                         
   4   1  20         95.33        111.25        16.71 o                         
   5   1  20          6.89          1.76         5.73 o                         
   6   1  20          1.86          4.15         6.20 o                         
  -6   2  20         45.56         54.41         8.71 o                         
  -5   2  20          7.31         14.17         5.67 o                         
  -4   2  20         22.66         14.54         6.16 o                         
  -3   2  20         41.81         34.21         6.97 o                         
  -2   2  20        217.88        223.36        21.43 o                         
  -1   2  20         13.61         15.82         4.80 o                         
   0   2  20         97.00         87.85         7.12 o                         
   1   2  20          3.63          6.17         3.78 o                         
   2   2  20        139.15        152.25         9.94 o                         
   3   2  20         43.73         40.94         7.90 o                         
   4   2  20         17.45         17.87         5.51 o                         
   5   2  20          7.39          3.45         5.31 o                         
   6   2  20         21.48         28.48         7.08 o                         
  -6   3  20         12.33         15.58        10.64 o                         
  -5   3  20         10.80          5.09        10.34 o                         
  -4   3  20         19.17         22.37        10.49 o                         
  -3   3  20         67.31         92.03        23.21 o                         
  -2   3  20          9.78         13.10         5.95 o                         
  -1   3  20         11.41          8.95         5.08 o                         
   0   3  20         24.80         24.93         6.42 o                         
   1   3  20         65.33         62.12         9.35 o                         
   2   3  20         15.82          7.54         6.33 o                         
   3   3  20         17.63         17.52         5.22 o                         
   4   3  20          1.44          3.75         6.06 o                         
   5   3  20         47.60         39.84         8.74 o                         
  -5   4  20         16.52          8.58         7.39 o                         
  -4   4  20         70.99         65.52        10.36 o                         
  -3   4  20         15.96         17.01         6.85 o                         
  -2   4  20          5.90          1.03         7.17 o                         
  -1   4  20          2.42         -5.00         5.00 o                         
   0   4  20         65.40         80.69        16.04 o                         
   1   4  20          3.92          9.00         5.94 o                         
   2   4  20         15.33          6.63         5.19 o                         
   3   4  20         28.92         26.10         6.62 o                         
   4   4  20         31.29         24.97         6.54 o                         
  -3   5  20         21.53         22.90         8.67 o                         
  -2   5  20          5.47         -2.46         7.56 o                         
  -1   5  20         93.70         95.16        17.89 o                         
   0   5  20          7.31          1.70        10.80 o                         
   1   5  20          3.50         -5.55         8.79 o                         
   2   5  20         11.65          6.17        10.03 o                         
  -2  -5  21          2.79          6.65         5.56 o                         
  -1  -5  21         82.55         54.72        10.72 o                         
   0  -5  21          8.33          4.00         7.32 o                         
   1  -5  21          3.92          9.95         6.54 o                         
   2  -5  21         18.10         14.01         6.65 o                         
  -4  -4  21          0.22          0.81         4.86 o                         
  -3  -4  21         29.48         27.23         6.09 o                         
  -2  -4  21          0.77          5.57         4.71 o                         
  -1  -4  21          3.64         -1.24         4.78 o                         
   0  -4  21         25.80         22.86         7.04 o                         
   1  -4  21          8.19          3.14         5.29 o                         
   2  -4  21          6.51          5.18         7.48 o                         
   3  -4  21         23.37         19.88         6.39 o                         
   4  -4  21         57.13         58.65         9.54 o                         
  -5  -3  21         13.99          5.94         5.50 o                         
  -4  -3  21         42.47         45.57        12.05 o                         
  -3  -3  21        237.59        271.10        12.83 o                         
  -2  -3  21         24.39         19.88         4.36 o                         
  -1  -3  21         69.17         76.85         6.49 o                         
   0  -3  21         36.12         43.51         6.13 o                         
   1  -3  21         10.89          3.01         4.57 o                         
   2  -3  21         29.04         21.70         5.77 o                         
   3  -3  21         46.13         47.96         7.41 o                         
   4  -3  21         12.18         14.08         5.37 o                         
   5  -3  21         49.69         35.55        24.30 o                         
  -6  -2  21        132.72        160.45        15.71 o                         
  -5  -2  21         28.66         30.11         7.22 o                         
  -4  -2  21         47.27         35.18         9.02 o                         
  -3  -2  21          5.74          5.18         4.17 o                         
  -2  -2  21        534.77        590.75        22.04 o                         
  -1  -2  21         24.21         20.25         3.85 o                         
   0  -2  21         43.79         37.74         4.24 o                         
   1  -2  21         41.47         34.84         5.13 o                         
   2  -2  21        199.20        225.80        12.76 o                         
   3  -2  21         49.44         54.99         6.44 o                         
   4  -2  21          6.90         10.95        12.11 o                         
   5  -2  21          2.18          2.24         5.04 o                         
   6  -2  21         17.42         21.19         6.37 o                         
  -6  -1  21         14.49         16.06        10.49 o                         
  -5  -1  21         33.59         31.73         6.54 o                         
  -4  -1  21         16.49         12.80         5.13 o                         
  -3  -1  21        127.04        105.27         9.97 o                         
  -2  -1  21        192.53        195.00        10.49 o                         
  -1  -1  21        271.62        272.28        13.52 o                         
   0  -1  21          8.79          3.69         3.33 o                         
   1  -1  21        251.17        277.22        13.36 o                         
   2  -1  21         24.80         33.53         5.14 o                         
   3  -1  21        293.95        318.22        24.98 o                         
   4  -1  21         28.93         17.21         4.34 o                         
   5  -1  21         31.57         37.68         5.52 o                         
   6  -1  21          5.60         -3.21         5.25 o                         
  -7   0  21          1.61          6.30         6.35 o                         
  -6   0  21          0.26          3.80         5.38 o                         
  -5   0  21         38.13         31.34         6.59 o                         
  -4   0  21          7.96         10.81         4.57 o                         
  -3   0  21         45.11         30.99         5.56 o                         
  -2   0  21        118.85        115.63        11.36 o                         
  -1   0  21        415.71        422.06        18.93 o                         
   0   0  21          1.28          8.43         3.72 o                         
   1   0  21         76.34         70.88         6.24 o                         
   2   0  21        112.29        119.37         8.21 o                         
   3   0  21         16.07         17.95         5.20 o                         
   4   0  21          8.18         33.17        10.51 o                         
   5   0  21          0.33         -2.39         5.33 o                         
   6   0  21          5.53          4.77         5.14 o                         
  -6   1  21         14.59         10.90         6.32 o                         
  -5   1  21         33.59         26.22         9.64 o                         
  -4   1  21         16.48         12.45         4.93 o                         
  -3   1  21        126.82        117.92        10.40 o                         
  -2   1  21        192.80        176.23        21.21 o                         
  -1   1  21        271.48        279.45        21.13 o                         
   0   1  21          8.78          8.50         4.13 o                         
   1   1  21        250.90        266.64        21.04 o                         
   2   1  21         24.78         18.17         4.54 o                         
   3   1  21        293.69        339.70        16.26 o                         
   4   1  21         28.94         32.14        10.88 o                         
   5   1  21         31.54         46.19         7.47 o                         
   6   1  21          5.56          9.69         6.83 o                         
  -6   2  21        133.00        135.79        13.67 o                         
  -5   2  21         28.68         27.46        10.88 o                         
  -4   2  21         47.19         57.66        24.75 o                         
  -3   2  21          5.68          0.00         5.56 o                         
  -2   2  21        534.30        517.41        68.41 o                         
  -1   2  21         24.28          7.12         5.18 o                         
   0   2  21         43.67         37.78         5.51 o                         
   1   2  21         41.53         41.01         5.46 o                         
   2   2  21        198.80        220.76        12.36 o                         
   3   2  21         49.37         49.75        17.51 o                         
   4   2  21          6.90          2.55         7.25 o                         
   5   2  21          2.21          1.08         4.84 o                         
   6   2  21         17.42         22.48         6.70 o                         
  -5   3  21         13.96          8.64        10.03 o                         
  -4   3  21         42.47         46.12        12.34 o                         
  -3   3  21        237.54        230.69        43.49 o                         
  -2   3  21         24.35         18.78         5.99 o                         
  -1   3  21         68.90         55.35         8.27 o                         
   0   3  21         35.99         29.86         6.91 o                         
   1   3  21         10.95          2.66         4.38 o                         
   2   3  21         29.09         25.69         7.66 o                         
   3   3  21         46.03         46.33        11.25 o                         
   4   3  21         12.15         -2.68         6.65 o                         
   5   3  21         49.58         47.19         9.24 o                         
  -4   4  21          0.22          3.85         6.44 o                         
  -3   4  21         29.42         28.17         8.02 o                         
  -2   4  21          0.78         -2.36         5.50 o                         
  -1   4  21          3.65          9.03         5.94 o                         
   0   4  21         25.84         22.36         9.49 o                         
   1   4  21          8.14          3.92        11.03 o                         
   2   4  21          6.49          8.94         5.41 o                         
   3   4  21         23.44         19.94         6.22 o                         
   4   4  21         57.17         85.77        11.65 o                         
  -2   5  21          2.79          0.17         6.79 o                         
  -1   5  21         82.61         67.41        16.20 o                         
   0   5  21          8.38          9.87        11.11 o                         
   1   5  21          3.93         -2.62        10.03 o                         
   2   5  21         18.17         17.74        11.88 o                         
  -1  -5  22          5.21         -7.12         7.12 o                         
   0  -5  22         15.81         36.11         9.86 o                         
   1  -5  22          0.85          1.03         6.37 o                         
  -4  -4  22          1.24          3.02         5.32 o                         
  -3  -4  22         19.06         19.90         6.31 o                         
  -2  -4  22          5.20          4.48         5.07 o                         
  -1  -4  22          4.19          1.08         5.06 o                         
   0  -4  22         63.49         67.45        10.10 o                         
   1  -4  22         13.15         10.11         5.59 o                         
   2  -4  22         15.25         13.27         5.93 o                         
   3  -4  22         33.70         33.40         7.72 o                         
  -5  -3  22         12.04         -2.74         6.05 o                         
  -4  -3  22         49.20         48.62         7.43 o                         
  -3  -3  22         29.94         28.51         6.01 o                         
  -2  -3  22         36.67         30.05         5.14 o                         
  -1  -3  22        307.47        351.14        14.90 o                         
   0  -3  22         12.07         23.68         5.59 o                         
   1  -3  22          4.16          0.97         4.44 o                         
   2  -3  22          2.17          2.83         4.69 o                         
   3  -3  22        106.07         98.31        10.23 o                         
   4  -3  22         24.02         17.48         5.58 o                         
   5  -3  22         31.66         30.25         9.18 o                         
  -6  -2  22        103.43        105.00        12.96 o                         
  -5  -2  22          5.86          7.40         5.93 o                         
  -4  -2  22         10.55          5.15         4.68 o                         
  -3  -2  22         40.40         37.25         5.75 o                         
  -2  -2  22        626.38        628.96        28.22 o                         
  -1  -2  22          1.53         -2.74         2.74 o                         
   0  -2  22         52.37         45.87         6.79 o                         
   1  -2  22         19.11         25.98         5.11 o                         
   2  -2  22         94.26         90.49        10.13 o                         
   3  -2  22         25.54         27.80         6.14 o                         
   4  -2  22          2.54          5.46         7.64 o                         
   5  -2  22          1.32         11.30         6.94 o                         
  -6  -1  22          0.38         -5.06         5.06 o                         
  -5  -1  22         29.80         30.52         6.37 o                         
  -4  -1  22         28.82         25.38         6.10 o                         
  -3  -1  22        337.68        288.22        18.09 o                         
  -2  -1  22        124.56        129.29        15.28 o                         
  -1  -1  22         71.35         63.52         6.45 o                         
   0  -1  22         11.46         10.49         3.72 o                         
   1  -1  22        177.67        215.51        11.08 o                         
   2  -1  22         15.71         12.51         4.11 o                         
   3  -1  22        243.71        265.10        16.40 o                         
   4  -1  22         27.71         30.52         5.00 o                         
   5  -1  22         74.94         74.49         7.14 o                         
   6  -1  22          2.97          5.77         5.61 o                         
  -6   0  22         11.08         -3.26         5.40 o                         
  -5   0  22         11.37          6.76         5.22 o                         
  -4   0  22         40.01         25.32        13.19 o                         
  -3   0  22         61.30         58.96         7.22 o                         
  -2   0  22        191.20        193.94        21.00 o                         
  -1   0  22        293.62        290.99        20.52 o                         
   0   0  22         25.00         28.56         4.73 o                         
   1   0  22        119.03        136.66        16.33 o                         
   2   0  22         43.03         47.54         5.77 o                         
   3   0  22          3.12         11.69         5.17 o                         
   4   0  22        871.89        988.68        52.96 o                         
   5   0  22          1.16         -5.48         7.07 o                         
   6   0  22          4.16          1.13         6.88 o                         
  -6   1  22          0.38         -1.47         5.40 o                         
  -5   1  22         29.69         29.42        12.03 o                         
  -4   1  22         28.81         18.73         6.09 o                         
  -3   1  22        338.11        315.22        60.93 o                         
  -2   1  22        124.66        128.43        14.73 o                         
  -1   1  22         71.41        101.09        10.31 o                         
   0   1  22         11.50          8.53         4.33 o                         
   1   1  22        177.66        187.48        11.20 o                         
   2   1  22         15.69         10.28         4.64 o                         
   3   1  22        243.53        257.94        17.68 o                         
   4   1  22         27.74         29.65         6.84 o                         
   5   1  22         75.04         81.21         9.29 o                         
   6   1  22          2.95          5.30         9.65 o                         
  -6   2  22        103.31        124.17        12.52 o                         
  -5   2  22          5.90          5.33         8.41 o                         
  -4   2  22         10.47         11.79         6.05 o                         
  -3   2  22         40.39         39.10         8.72 o                         
  -2   2  22        626.81        652.29        84.68 o                         
  -1   2  22          1.51          3.04         5.12 o                         
   0   2  22         52.28         55.94         6.99 o                         
   1   2  22         19.12         11.12         4.60 o                         
   2   2  22         94.42        103.59         8.75 o                         
   3   2  22         25.53         31.34         7.61 o                         
   4   2  22          2.55         -4.28         7.02 o                         
   5   2  22          1.33         -1.70         6.41 o                         
  -5   3  22         12.06         10.64        10.49 o                         
  -4   3  22         49.18         75.43        14.50 o                         
  -3   3  22         29.86         41.29         8.47 o                         
  -2   3  22         36.60         35.61         7.71 o                         
  -1   3  22        307.40        293.99        28.85 o                         
   0   3  22         12.02         13.68         6.16 o                         
   1   3  22          4.18         -1.00         6.25 o                         
   2   3  22          2.20         -4.36         4.36 o                         
   3   3  22        106.13        102.80        10.71 o                         
   4   3  22         24.01         28.24         8.12 o                         
   5   3  22         31.65         26.67        12.80 o                         
  -4   4  22          1.24          8.39         7.26 o                         
  -3   4  22         19.10         14.21         6.78 o                         
  -2   4  22          5.20          4.43         6.37 o                         
  -1   4  22          4.19          4.15         6.23 o                         
   0   4  22         63.30         61.36        23.05 o                         
   1   4  22         13.13          6.39         8.33 o                         
   2   4  22         15.25         20.19         7.52 o                         
   3   4  22         33.84         32.86         7.08 o                         
  -1   5  22          5.18        -10.64        10.64 o                         
   0   5  22         15.85         15.12        13.11 o                         
   1   5  22          0.84          1.39        11.26 o                         
  -3  -4  23         12.45         16.81         6.69 o                         
  -2  -4  23          3.33          5.11         5.67 o                         
  -1  -4  23          3.21          2.83         6.50 o                         
   0  -4  23         24.35         23.07         8.18 o                         
   1  -4  23         18.12         26.01         8.87 o                         
   2  -4  23          2.13          0.38         5.33 o                         
   3  -4  23          1.79          3.80         5.94 o                         
  -5  -3  23          3.01         -3.50         6.48 o                         
  -4  -3  23         34.61         36.14         6.99 o                         
  -3  -3  23          3.34          7.70         5.07 o                         
  -2  -3  23         18.41         17.41         4.86 o                         
  -1  -3  23         82.53         87.39         7.28 o                         
   0  -3  23         17.00         11.97         4.68 o                         
   1  -3  23          2.14          7.17         6.25 o                         
   2  -3  23          3.62         11.15         5.14 o                         
   3  -3  23         84.45         75.27        16.42 o                         
   4  -3  23          1.61          3.65         5.34 o                         
  -6  -2  23        108.83        104.53        26.22 o                         
  -5  -2  23         46.23         52.97        16.66 o                         
  -4  -2  23         12.18          7.42         7.79 o                         
  -3  -2  23         90.46         89.93        16.07 o                         
  -2  -2  23        203.91        212.90        17.66 o                         
  -1  -2  23         10.18          6.99         4.86 o                         
   0  -2  23         31.33         32.91         4.25 o                         
   1  -2  23         71.11         62.27         6.65 o                         
   2  -2  23        129.38        146.69        19.74 o                         
   3  -2  23          2.44          5.34         4.44 o                         
   4  -2  23          2.46          7.36         7.33 o                         
   5  -2  23          2.46          4.48         6.15 o                         
  -6  -1  23          6.92          2.50         5.73 o                         
  -5  -1  23          5.67          5.63         5.00 o                         
  -4  -1  23         81.95         67.46         8.70 o                         
  -3  -1  23         75.63         69.79        11.79 o                         
  -2  -1  23         43.56         35.81         5.22 o                         
  -1  -1  23        213.26        223.36        11.91 o                         
   0  -1  23         54.88         62.18        12.36 o                         
   1  -1  23         34.61         35.24         5.29 o                         
   2  -1  23          3.73          5.25         3.90 o                         
   3  -1  23         27.09         22.99         5.43 o                         
   4  -1  23         12.97          7.01         4.54 o                         
   5  -1  23         28.99         33.00         5.87 o                         
   6  -1  23          6.13          6.47         5.81 o                         
  -6   0  23          1.35          1.55         5.39 o                         
  -5   0  23         37.26         17.76         6.24 o                         
  -4   0  23         30.54         23.03         5.66 o                         
  -3   0  23         68.16         54.08         8.79 o                         
  -2   0  23        209.97        179.02        24.37 o                         
  -1   0  23         67.06         67.08         6.18 o                         
   0   0  23         78.59         73.11         7.99 o                         
   1   0  23        236.93        296.05        23.46 o                         
   2   0  23         37.78         49.57         8.51 o                         
   3   0  23         16.71         10.67         8.12 o                         
   4   0  23         37.16         80.26         8.83 o                         
   5   0  23         17.66         16.53         7.00 o                         
   6   0  23          1.94          7.99         5.84 o                         
  -6   1  23          6.92          6.99         6.34 o                         
  -5   1  23          5.64          7.92         5.58 o                         
  -4   1  23         81.90         72.20         8.85 o                         
  -3   1  23         75.83         71.74         8.61 o                         
  -2   1  23         43.52         49.98         7.26 o                         
  -1   1  23        213.22        223.02        36.71 o                         
   0   1  23         54.87         50.30         6.17 o                         
   1   1  23         34.61         33.91         5.35 o                         
   2   1  23          3.72         11.15         6.52 o                         
   3   1  23         27.01         26.81        12.96 o                         
   4   1  23         12.99         11.15         6.76 o                         
   5   1  23         28.91         35.51         7.57 o                         
   6   1  23          6.11         16.77         7.04 o                         
  -6   2  23        108.92        130.08        13.65 o                         
  -5   2  23         46.17         44.21         8.85 o                         
  -4   2  23         12.09         14.59         6.25 o                         
  -3   2  23         90.35         92.41        10.16 o                         
  -2   2  23        204.18        207.25        24.37 o                         
  -1   2  23         10.20          2.23         5.83 o                         
   0   2  23         31.23         35.92         7.11 o                         
   1   2  23         71.05         80.49         7.55 o                         
   2   2  23        129.41        122.88         9.96 o                         
   3   2  23          2.44         -3.10         5.47 o                         
   4   2  23          2.46          4.18         6.16 o                         
   5   2  23          2.45          1.05         6.70 o                         
  -5   3  23          3.02         -4.94         9.87 o                         
  -4   3  23         34.66         37.02        12.65 o                         
  -3   3  23          3.33         -1.68         6.52 o                         
  -2   3  23         18.37          9.17         6.98 o                         
  -1   3  23         82.88         72.81        20.28 o                         
   0   3  23         16.97         14.57         6.97 o                         
   1   3  23          2.15         -4.65         5.70 o                         
   2   3  23          3.64         -3.28         4.90 o                         
   3   3  23         84.53         81.08        25.83 o                         
   4   3  23          1.61          3.99         6.89 o                         
  -3   4  23         12.50          6.24         6.85 o                         
  -2   4  23          3.32          2.14         6.52 o                         
  -1   4  23          3.22        -10.80        10.80 o                         
   0   4  23         24.48         20.68        14.50 o                         
   1   4  23         18.12         22.53         8.50 o                         
   2   4  23          2.15         -2.87         7.25 o                         
   3   4  23          1.79          2.72         5.90 o                         
  -3  -4  24          1.37          2.27         7.44 o                         
  -2  -4  24          0.35         -1.98         5.59 o                         
  -1  -4  24          1.94         -1.55         6.62 o                         
   0  -4  24         16.86         14.74         5.83 o                         
   1  -4  24         16.23         20.57         6.43 o                         
   2  -4  24          3.32          5.91         6.28 o                         
   3  -4  24          1.34          3.40         6.35 o                         
  -4  -3  24          6.95          7.20         5.71 o                         
  -3  -3  24          9.08          7.05         5.18 o                         
  -2  -3  24         19.89         12.97         5.44 o                         
  -1  -3  24         12.16          8.28         4.43 o                         
   0  -3  24          3.50          2.65         4.53 o                         
   1  -3  24          2.77         -0.04         4.63 o                         
   2  -3  24         12.58          5.65         5.29 o                         
   3  -3  24         52.21         59.63        11.65 o                         
   4  -3  24          3.99          6.11         9.80 o                         
  -5  -2  24          0.50          5.33         6.79 o                         
  -4  -2  24          8.70          7.29         5.63 o                         
  -3  -2  24         79.90         80.09         7.96 o                         
  -2  -2  24         10.54          4.57         4.20 o                         
  -1  -2  24         17.02         17.81         4.53 o                         
   0  -2  24          9.91          8.44         4.29 o                         
   1  -2  24         29.59         29.51         5.24 o                         
   2  -2  24          4.55          5.24         4.33 o                         
   3  -2  24          9.33         12.60         5.43 o                         
   4  -2  24          0.48          6.47         5.83 o                         
   5  -2  24          2.91         10.25        11.88 o                         
  -6  -1  24         16.70         10.89         7.49 o                         
  -5  -1  24          9.58          8.89         5.15 o                         
  -4  -1  24         80.60         76.99        10.94 o                         
  -3  -1  24          6.34          8.40         5.55 o                         
  -2  -1  24          1.18          3.54         4.21 o                         
  -1  -1  24         91.02         85.75         7.58 o                         
   0  -1  24          8.60         11.49         4.34 o                         
   1  -1  24          0.81          1.93         4.83 o                         
   2  -1  24          6.77          8.94         4.22 o                         
   3  -1  24         19.89         22.42         6.30 o                         
   4  -1  24          9.78         19.49         5.85 o                         
   5  -1  24         28.11         37.91         6.22 o                         
  -6   0  24          8.06          7.17         6.05 o                         
  -5   0  24         27.74         23.82         6.72 o                         
  -4   0  24          3.40          0.92         4.77 o                         
  -3   0  24         33.00         33.68         6.19 o                         
  -2   0  24        118.78        113.96        22.14 o                         
  -1   0  24          1.18          0.17         4.58 o                         
   0   0  24          2.90          9.65         4.25 o                         
   1   0  24         74.12         81.75        13.99 o                         
   2   0  24          0.05         -3.33         5.64 o                         
   3   0  24          1.33         -0.26         5.40 o                         
   4   0  24          2.77         13.50         6.45 o                         
   5   0  24         10.33         -0.82         6.93 o                         
  -6   1  24         16.63         17.65         6.92 o                         
  -5   1  24          9.61          2.62         7.33 o                         
  -4   1  24         80.63         80.30         9.40 o                         
  -3   1  24          6.33         14.65         6.00 o                         
  -2   1  24          1.18         -4.01         5.07 o                         
  -1   1  24         91.07        105.53        10.11 o                         
   0   1  24          8.57          9.00         7.44 o                         
   1   1  24          0.80          1.36         4.49 o                         
   2   1  24          6.74          7.29         6.73 o                         
   3   1  24         19.92         21.17         8.56 o                         
   4   1  24          9.79          0.54         7.09 o                         
   5   1  24         28.22         32.99        10.55 o                         
  -5   2  24          0.50         -5.78         5.78 o                         
  -4   2  24          8.77          7.72         6.24 o                         
  -3   2  24         80.01         78.46         9.91 o                         
  -2   2  24         10.60          4.11         6.27 o                         
  -1   2  24         17.12         29.06         7.00 o                         
   0   2  24          9.95          4.75        10.26 o                         
   1   2  24         29.51         22.12         5.79 o                         
   2   2  24          4.59          0.32         5.07 o                         
   3   2  24          9.30          9.63         6.64 o                         
   4   2  24          0.47         -2.96         8.79 o                         
   5   2  24          2.91         -2.67         6.93 o                         
  -4   3  24          7.00         -2.47        10.64 o                         
  -3   3  24          9.06          7.87         7.47 o                         
  -2   3  24         19.86          6.40         7.10 o                         
  -1   3  24         12.10          5.22         6.00 o                         
   0   3  24          3.51         13.47         6.78 o                         
   1   3  24          2.79          9.47         6.76 o                         
   2   3  24         12.61         16.05         7.82 o                         
   3   3  24         52.19         45.81        23.37 o                         
   4   3  24          3.99         -2.56         6.98 o                         
  -3   4  24          1.38          6.24         6.73 o                         
  -2   4  24          0.35         -4.91         6.16 o                         
  -1   4  24          1.94         -6.63        11.11 o                         
   0   4  24         16.81         18.36        12.42 o                         
   1   4  24         16.26          7.22         7.89 o                         
   2   4  24          3.33          1.52        12.73 o                         
   3   4  24          1.34          2.45         7.26 o                         
  -2  -4  25          3.53          3.24         7.53 o                         
  -1  -4  25          0.32          0.37         7.13 o                         
   0  -4  25          1.11         -1.68         6.40 o                         
   1  -4  25         27.58         33.40        12.26 o                         
   2  -4  25          3.77          9.30         8.48 o                         
  -4  -3  25          1.29         -2.09         5.37 o                         
  -3  -3  25          4.78          0.86         5.18 o                         
  -2  -3  25         73.20         86.30        11.07 o                         
  -1  -3  25          1.06         -1.07         4.94 o                         
   0  -3  25          5.86          6.09         4.84 o                         
   1  -3  25          0.96         -0.11         5.04 o                         
   2  -3  25          7.70          0.73         5.11 o                         
   3  -3  25         13.92         21.48         8.64 o                         
   4  -3  25          4.53          3.83         5.93 o                         
  -5  -2  25        110.44        112.18        12.23 o                         
  -4  -2  25          2.34          4.47         6.00 o                         
  -3  -2  25         21.59         13.65         5.34 o                         
  -2  -2  25          0.91         -0.22         4.57 o                         
  -1  -2  25        139.87        130.71        15.25 o                         
   0  -2  25         12.03         12.17         6.56 o                         
   1  -2  25         10.85         11.12         4.29 o                         
   2  -2  25         27.92         38.20         5.75 o                         
   3  -2  25         27.85         38.67         6.45 o                         
   4  -2  25          2.21          4.20         6.14 o                         
  -5  -1  25          0.81          2.12         5.25 o                         
  -4  -1  25         53.55         36.41        10.88 o                         
  -3  -1  25          0.48          2.39         5.21 o                         
  -2  -1  25          3.25          5.08         4.17 o                         
  -1  -1  25         74.47         58.86         6.54 o                         
   0  -1  25         40.25         41.08         8.02 o                         
   1  -1  25          4.56         -4.19         4.81 o                         
   2  -1  25          1.03         -0.80         4.07 o                         
   3  -1  25          1.55         -3.13         6.23 o                         
   4  -1  25          2.46          2.53         5.87 o                         
   5  -1  25         12.09          7.94         7.69 o                         
  -6   0  25          0.05         -4.79         5.45 o                         
  -5   0  25         48.51         45.62        14.19 o                         
  -4   0  25          0.43         -2.46         4.85 o                         
  -3   0  25         54.31         49.49         9.87 o                         
  -2   0  25         44.77         53.11         7.50 o                         
  -1   0  25          2.56          9.62         4.35 o                         
   0   0  25          7.41          5.50         4.20 o                         
   1   0  25         49.27         46.43        14.50 o                         
   2   0  25          3.19          1.22         6.36 o                         
   3   0  25          4.90         -3.64         6.63 o                         
   4   0  25         12.58         23.36         8.54 o                         
   5   0  25          7.01         -6.54         8.05 o                         
  -5   1  25          0.82          0.02         5.60 o                         
  -4   1  25         53.57         51.74         7.70 o                         
  -3   1  25          0.49         -4.68         5.36 o                         
  -2   1  25          3.23         -1.16         6.32 o                         
  -1   1  25         74.54         64.97        11.48 o                         
   0   1  25         40.28         42.72         6.98 o                         
   1   1  25          4.57          1.70         4.60 o                         
   2   1  25          1.03         -3.95         8.33 o                         
   3   1  25          1.55          8.77         7.77 o                         
   4   1  25          2.46         -9.87         9.87 o                         
   5   1  25         12.05         18.27        12.80 o                         
  -5   2  25        110.62         93.67        22.44 o                         
  -4   2  25          2.34          7.85         6.30 o                         
  -3   2  25         21.65         37.32         8.95 o                         
  -2   2  25          0.91         -8.01         9.87 o                         
  -1   2  25        139.90        135.80        12.65 o                         
   0   2  25         12.00          5.66         5.59 o                         
   1   2  25         10.77          6.36         5.39 o                         
   2   2  25         27.82         22.87         9.15 o                         
   3   2  25         27.82         28.74         8.15 o                         
   4   2  25          2.17          2.57         7.22 o                         
  -4   3  25          1.29         -1.54        11.11 o                         
  -3   3  25          4.73         -0.56         7.47 o                         
  -2   3  25         73.29         62.93         9.99 o                         
  -1   3  25          1.06         11.88         7.94 o                         
   0   3  25          5.89          7.38         7.09 o                         
   1   3  25          0.96         -0.39         6.81 o                         
   2   3  25          7.70         12.94         7.27 o                         
   3   3  25         13.93          7.76         7.20 o                         
   4   3  25          4.55         -5.80         6.97 o                         
  -2   4  25          3.53          2.45        12.73 o                         
  -1   4  25          0.32         -2.16        10.49 o                         
   0   4  25          1.10         -7.22         7.22 o                         
   1   4  25         27.55         33.69         9.48 o                         
   2   4  25          3.77         12.28         8.93 o                         
  -1  -4  26          0.74          4.21         8.72 o                         
   0  -4  26          1.64          3.01         5.78 o                         
   1  -4  26          0.44         -2.70         6.02 o                         
  -4  -3  26          3.91         -1.33         6.01 o                         
  -3  -3  26          2.78         -3.22         7.82 o                         
  -2  -3  26        121.58        112.88        10.45 o                         
  -1  -3  26         11.65          9.48         6.70 o                         
   0  -3  26         12.96          6.91         5.93 o                         
   1  -3  26          0.75         -2.34         5.27 o                         
   2  -3  26          5.01         11.11         7.10 o                         
   3  -3  26          7.07         10.07        15.66 o                         
  -5  -2  26         23.50         28.97         7.82 o                         
  -4  -2  26          6.63         11.78         7.33 o                         
  -3  -2  26         12.08         12.66         5.30 o                         
  -2  -2  26          9.97          4.89         4.49 o                         
  -1  -2  26         97.39         84.62         8.17 o                         
   0  -2  26          5.68         14.56         6.53 o                         
   1  -2  26          2.53          8.06         5.81 o                         
   2  -2  26          4.95          2.30         7.64 o                         
   3  -2  26         61.86         68.73        14.92 o                         
   4  -2  26         19.04         26.97        21.83 o                         
  -5  -1  26          2.96          0.98         5.29 o                         
  -4  -1  26         13.29         21.57         6.82 o                         
  -3  -1  26         10.36          1.27         5.70 o                         
  -2  -1  26        118.96         91.58         8.32 o                         
  -1  -1  26         12.91          8.08         4.66 o                         
   0  -1  26        165.10        186.50        14.69 o                         
   1  -1  26         19.18         18.73         6.21 o                         
   2  -1  26          6.18         18.36         7.40 o                         
   3  -1  26          7.17         11.76         5.65 o                         
   4  -1  26         44.46         44.93        11.90 o                         
   5  -1  26         21.09         34.10         7.95 o                         
  -5   0  26         15.92         13.85         6.50 o                         
  -4   0  26          8.32          5.74         5.42 o                         
  -3   0  26        132.22         99.03        24.84 o                         
  -2   0  26          7.94          7.08         8.18 o                         
  -1   0  26          0.92          2.67         4.06 o                         
   0   0  26          0.81          3.55         4.37 o                         
   1   0  26         33.80         36.61         9.64 o                         
   2   0  26          5.84         13.34         6.98 o                         
   3   0  26          7.37         -6.54         6.54 o                         
   4   0  26          0.63          2.66        16.74 o                         
   5   0  26         10.64          5.62         7.80 o                         
  -5   1  26          2.98          8.60         6.25 o                         
  -4   1  26         13.30         14.26         6.63 o                         
  -3   1  26         10.38         15.08         6.24 o                         
  -2   1  26        118.91        122.87        28.31 o                         
  -1   1  26         12.92          5.69         6.19 o                         
   0   1  26        165.33        183.80        28.82 o                         
   1   1  26         19.20         14.10         5.29 o                         
   2   1  26          6.20         -6.26        16.81 o                         
   3   1  26          7.10          5.85         8.05 o                         
   4   1  26         44.47         48.53        10.72 o                         
   5   1  26         21.06         31.78        10.63 o                         
  -5   2  26         23.52         26.87         9.33 o                         
  -4   2  26          6.61         12.56         7.04 o                         
  -3   2  26         12.09         26.51         7.47 o                         
  -2   2  26          9.98         19.26         7.19 o                         
  -1   2  26         97.37         91.79        10.68 o                         
   0   2  26          5.69          5.45         5.63 o                         
   1   2  26          2.54          4.99         9.04 o                         
   2   2  26          4.92         -5.05        15.89 o                         
   3   2  26         61.77         63.81        10.38 o                         
   4   2  26         18.97         29.40        15.12 o                         
  -4   3  26          3.90          2.78        11.42 o                         
  -3   3  26          2.78          0.09         7.14 o                         
  -2   3  26        121.54        120.52        21.98 o                         
  -1   3  26         11.69          3.42         6.43 o                         
   0   3  26         12.99         14.58        10.49 o                         
   1   3  26          0.74          1.62         9.72 o                         
   2   3  26          4.98          3.18         6.35 o                         
   3   3  26          7.10         10.14         8.02 o                         
  -1   4  26          0.74         -9.26        12.65 o                         
   0   4  26          1.63         -7.37         7.37 o                         
   1   4  26          0.45         10.50         8.72 o                         
  -3  -3  27          1.18          0.22         5.66 o                         
  -2  -3  27         47.54         60.61         8.10 o                         
  -1  -3  27          1.77          4.66         6.37 o                         
   0  -3  27         34.24         38.72        11.26 o                         
   1  -3  27          4.11          5.70         6.17 o                         
   2  -3  27          4.64          1.41         6.21 o                         
   3  -3  27         27.43         48.59        12.34 o                         
  -4  -2  27          4.95          0.02         6.15 o                         
  -3  -2  27          0.35         -0.89         6.00 o                         
  -2  -2  27          2.61         -0.65         4.51 o                         
  -1  -2  27        450.51        480.98        22.19 o                         
   0  -2  27          3.86          9.65         6.52 o                         
   1  -2  27          2.10         16.97         7.10 o                         
   2  -2  27         25.08         35.22         6.78 o                         
   3  -2  27         86.51         77.61         9.15 o                         
   4  -2  27         33.31         40.80        11.18 o                         
  -5  -1  27          2.06          8.99         5.99 o                         
  -4  -1  27          0.14          1.85         5.50 o                         
  -3  -1  27          2.08          8.87         6.39 o                         
  -2  -1  27        121.68        110.89        12.54 o                         
  -1  -1  27          6.64         -2.50         4.37 o                         
   0  -1  27         84.38         93.39        10.80 o                         
   1  -1  27         12.09         13.43         6.32 o                         
   2  -1  27          3.60         -0.17         6.28 o                         
   3  -1  27         22.45         20.31         8.08 o                         
   4  -1  27        108.96        121.81        21.51 o                         
  -5   0  27         13.81         19.83         7.33 o                         
  -4   0  27          0.70         -0.78         5.66 o                         
  -3   0  27          0.11         12.19        10.80 o                         
  -2   0  27          5.19          6.47         5.62 o                         
  -1   0  27          0.74          0.53         5.98 o                         
   0   0  27          0.75          8.62         4.83 o                         
   1   0  27         19.59         16.79         6.21 o                         
   2   0  27          0.01          4.64         7.22 o                         
   3   0  27         29.35         26.85         8.94 o                         
   4   0  27          4.76          7.09         8.38 o                         
  -5   1  27          2.09          9.90         6.52 o                         
  -4   1  27          0.14          3.51         5.74 o                         
  -3   1  27          2.11          6.83         6.15 o                         
  -2   1  27        121.62        111.72        11.52 o                         
  -1   1  27          6.64          7.54         6.00 o                         
   0   1  27         84.03         73.25        18.39 o                         
   1   1  27         12.10         10.09         5.28 o                         
   2   1  27          3.60          1.43         7.25 o                         
   3   1  27         22.35         30.56        19.51 o                         
   4   1  27        108.90        113.81        14.63 o                         
  -4   2  27          4.98          7.82         7.03 o                         
  -3   2  27          0.35         -2.45         6.79 o                         
  -2   2  27          2.62          4.42         7.26 o                         
  -1   2  27        450.08        379.29        36.25 o                         
   0   2  27          3.87          5.05         6.58 o                         
   1   2  27          2.08          4.04         6.58 o                         
   2   2  27         25.07         23.35        10.26 o                         
   3   2  27         86.47         96.05        12.79 o                         
   4   2  27         33.23         50.21        11.00 o                         
  -3   3  27          1.18          8.05         9.72 o                         
  -2   3  27         47.41         48.73         9.07 o                         
  -1   3  27          1.78         -5.79         6.39 o                         
   0   3  27         34.16         23.00         8.95 o                         
   1   3  27          4.11          4.38         8.07 o                         
   2   3  27          4.59          9.92         8.45 o                         
   3   3  27         27.47         29.34         9.76 o                         
  -2  -3  28          2.45          6.13         5.96 o                         
  -1  -3  28          2.00         16.35         7.47 o                         
   0  -3  28        130.12        136.66        19.44 o                         
   1  -3  28         11.45         14.04         8.95 o                         
   2  -3  28         17.26         19.61         7.23 o                         
  -4  -2  28          0.43         -0.46         6.48 o                         
  -3  -2  28          4.10         -1.29         6.32 o                         
  -2  -2  28         12.56         16.52         5.83 o                         
  -1  -2  28         41.45         52.12        10.72 o                         
   0  -2  28         14.23         13.84         6.86 o                         
   1  -2  28          7.75          2.10         8.41 o                         
   2  -2  28          3.84         15.91         7.29 o                         
   3  -2  28          2.73         -5.55         8.95 o                         
  -4  -1  28          0.93          6.39         6.52 o                         
  -3  -1  28          6.86          8.11         6.08 o                         
  -2  -1  28        125.13        102.08        11.30 o                         
  -1  -1  28          1.23         -2.34         4.62 o                         
   0  -1  28         27.60         31.71        12.57 o                         
   1  -1  28         12.14         13.83         6.40 o                         
   2  -1  28          3.18         -4.45         6.60 o                         
   3  -1  28         30.21         37.94        12.34 o                         
   4  -1  28         23.67         39.57        10.26 o                         
  -4   0  28          0.58         -1.37         5.70 o                         
  -3   0  28         75.73         57.82         8.67 o                         
  -2   0  28          5.30         -2.82         5.56 o                         
  -1   0  28          4.90         10.08         5.93 o                         
   0   0  28          6.25          9.65         4.79 o                         
   1   0  28         22.61         16.65         6.19 o                         
   2   0  28          0.63          1.39         7.09 o                         
   3   0  28         13.50         17.96         8.69 o                         
   4   0  28          4.55         -4.63         7.61 o                         
  -4   1  28          0.94          0.37         5.84 o                         
  -3   1  28          6.93          5.42         6.29 o                         
  -2   1  28        125.36        134.15        29.62 o                         
  -1   1  28          1.23          5.09         9.95 o                         
   0   1  28         27.78         19.53        10.10 o                         
   1   1  28         12.13         13.28         8.95 o                         
   2   1  28          3.19          2.10         7.66 o                         
   3   1  28         30.07         31.40         9.64 o                         
   4   1  28         23.67         21.18        10.25 o                         
  -4   2  28          0.42          6.70        10.80 o                         
  -3   2  28          4.11          2.94         9.87 o                         
  -2   2  28         12.57         16.95         7.74 o                         
  -1   2  28         41.54         52.93         9.00 o                         
   0   2  28         14.24          8.77         6.81 o                         
   1   2  28          7.71          6.07         7.14 o                         
   2   2  28          3.81          4.63         8.62 o                         
   3   2  28          2.73          0.53        10.18 o                         
  -2   3  28          2.50          4.36         7.51 o                         
  -1   3  28          2.00         -4.87         6.97 o                         
   0   3  28        129.94        100.74        13.88 o                         
   1   3  28         11.46          7.14         8.99 o                         
   2   3  28         17.19         12.19        12.19 o                         
  -1  -3  29          5.41          3.66         7.25 o                         
   0  -3  29         13.07          7.56         8.95 o                         
   1  -3  29          6.95          8.79         8.48 o                         
  -3  -2  29          3.16          2.74         7.14 o                         
  -2  -2  29         13.60         11.28         5.67 o                         
  -1  -2  29         48.58         62.54        10.12 o                         
   0  -2  29          9.53         21.78         7.84 o                         
   1  -2  29          9.92          7.35         7.40 o                         
   2  -2  29          1.78          4.34         8.25 o                         
  -4  -1  29          0.23          3.93         6.51 o                         
  -3  -1  29          3.83         -0.41         6.37 o                         
  -2  -1  29         12.70          3.33        14.96 o                         
  -1  -1  29         26.36         29.95         6.05 o                         
   0  -1  29         16.72         26.72         7.39 o                         
   1  -1  29          2.07         12.26         6.63 o                         
   2  -1  29          0.29          9.85         7.38 o                         
   3  -1  29          2.71          8.30         8.87 o                         
  -4   0  29          0.59         -4.47         6.19 o                         
  -3   0  29          1.44         -2.33         5.37 o                         
  -2   0  29          4.96          8.00         6.40 o                         
  -1   0  29         14.83         13.22         5.89 o                         
   0   0  29          0.89         10.14         5.15 o                         
   1   0  29         24.46         25.67        25.07 o                         
   2   0  29          8.93         11.66         8.87 o                         
   3   0  29         23.90         37.41        10.10 o                         
  -4   1  29          0.22         -6.13         6.13 o                         
  -3   1  29          3.84          4.89         6.74 o                         
  -2   1  29         12.82         23.41         7.77 o                         
  -1   1  29         26.39         33.88         7.67 o                         
   0   1  29         16.73         22.59        13.88 o                         
   1   1  29          2.10          7.48         9.87 o                         
   2   1  29          0.29         -2.59         7.42 o                         
   3   1  29          2.68         -5.43         8.01 o                         
  -3   2  29          3.14          1.67        13.03 o                         
  -2   2  29         13.57         19.18         8.34 o                         
  -1   2  29         48.77         39.26         8.94 o                         
   0   2  29          9.56         10.98        10.03 o                         
   1   2  29          9.89          8.86         7.84 o                         
   2   2  29          1.78         -6.43        14.04 o                         
  -1   3  29          5.42         13.49         8.54 o                         
   0   3  29         13.12         11.65         8.27 o                         
   1   3  29          6.99         -7.90         7.90 o                         
  -2  -2  30         30.87         30.99         6.99 o                         
  -1  -2  30          4.94          6.66         8.64 o                         
   0  -2  30         28.04         21.78         8.34 o                         
   1  -2  30          2.04         -1.14         6.10 o                         
   2  -2  30          4.75          3.44         7.02 o                         
  -3  -1  30          1.32         -5.37         6.76 o                         
  -2  -1  30          6.97         13.33         6.95 o                         
  -1  -1  30         45.38         41.26         6.91 o                         
   0  -1  30          7.75          6.59        14.73 o                         
   1  -1  30          4.82          0.28         5.73 o                         
   2  -1  30          1.49          8.18         7.68 o                         
   3  -1  30          4.74          6.60        16.27 o                         
  -3   0  30          0.09         -0.76         6.23 o                         
  -2   0  30          4.96          3.10         6.25 o                         
  -1   0  30          7.12          8.83         9.02 o                         
   0   0  30          2.71         26.70        17.20 o                         
   1   0  30          1.67         -1.20         6.85 o                         
   2   0  30          1.22          2.24         7.52 o                         
   3   0  30          4.91         14.69         8.58 o                         
  -3   1  30          1.30          6.38         6.79 o                         
  -2   1  30          7.01          9.16         7.09 o                         
  -1   1  30         45.44         55.43         9.29 o                         
   0   1  30          7.79         10.87        10.34 o                         
   1   1  30          4.87         15.30         9.18 o                         
   2   1  30          1.47         13.39        13.11 o                         
   3   1  30          4.73          8.50         9.59 o                         
  -2   2  30         30.87         24.60        12.34 o                         
  -1   2  30          4.99          7.75         6.84 o                         
   0   2  30         28.12         15.54        14.42 o                         
   1   2  30          2.04         -0.23        12.03 o                         
   2   2  30          4.76         -8.34         8.34 o                         
  -1  -2  31          2.72          4.20         7.96 o                         
   0  -2  31         12.69          8.80         6.77 o                         
  -2  -1  31          4.64          5.21         7.33 o                         
  -1  -1  31         35.53         41.71         8.19 o                         
   0  -1  31          3.76          4.58         6.89 o                         
   1  -1  31         25.21         19.36         7.09 o                         
   2  -1  31          3.93         18.34         8.87 o                         
  -3   0  31         12.15         -2.72         6.63 o                         
  -2   0  31         19.65         17.06         7.45 o                         
  -1   0  31          0.43         13.94        10.10 o                         
   0   0  31          4.57          8.62         6.82 o                         
   1   0  31         10.76         11.14        17.89 o                         
   2   0  31         10.75         23.25         8.67 o                         
  -2   1  31          4.62         -1.97         6.79 o                         
  -1   1  31         35.64         50.33         9.57 o                         
   0   1  31          3.77         11.53        16.81 o                         
   1   1  31         25.27         12.58         8.29 o                         
   2   1  31          3.95          7.03        10.03 o                         
  -1   2  31          2.73         -3.30         7.60 o                         
   0   2  31         12.66         14.24         8.36 o                         
  -1  -1  32         28.17         35.94        15.73 o                         
   0  -1  32          0.47          0.96         6.58 o                         
   1  -1  32         61.53         24.99        11.57 o                         
  -2   0  32         61.24         41.96         9.01 o                         
  -1   0  32          6.64          9.47        11.96 o                         
   0   0  32          1.08         11.42        10.49 o                         
   1   0  32          5.01         19.26        15.58 o                         
  -1   1  32         28.09         25.01         8.94 o                         
   0   1  32          0.46         -2.23         7.84 o                         
   1   1  32         61.58         39.49        14.50 o                         
                                                                                
